# Supplementary material for: Mycobacterium tuberculosis produces d-serine under hypoxia to limit CD8+ T cell-dependent immunity in mice
Source: Nat Microbiol. 2024 May 28;9(7):1856–72. doi: 10.1038/s41564-024-01701-1 (PMC11222154; doi:10.1038/s41564-024-01701-1)
Supplement: Supplementary file 3 — Supplementary Table 1. The raw data of Fig. 1a. Table 2. The raw data of Fig. 1c. Table 3. The raw data of Extended Data Fig. 1o. Table 4. Bacterial strains and plasmids used in this study. [file 41564_2024_1701_MOESM3_ESM.xlsx]

## Sheet: Supplementary_ Table_1.xlsx
Table S1 The raw data of Figure 1a
name	RT	Aeration-1	Aeration-2	Aeration-3	Aeration-4	Aeration-5	Hypoxia-1	Hypoxia-2	Hypoxia-3	Hypoxia-4	Hypoxia-5
Propanoic acid	6.939	3.63489e+07	3.82437e+07	4.63964e+07	4.60411e+07	5.19569e+07	1.47141e+07	1.80005e+07	1.2001e+07	1.17982e+07	2.89967e+08
Acetic acid	7.305	2.42959e+06	7.51675e+06	4.37415e+06	2.0185e+06	2.11021e+06	3.08705e+06	2.15576e+06	2.3794e+06	2.39883e+06	3.59512e+06
L-Alanine	7.902	7.21507e+07	8.44125e+07	3.58102e+07	4.53323e+07	4.70262e+07	1.74987e+08	1.42177e+08	1.4839e+08	1.51388e+08	3.78657e+08
L-Leucine	9.779	2.1362e+08	131573934	1.36607e+08	1.72266e+08	1.13443e+08	2.53666e+08	2.07236e+08	2.09327e+08	2.24928e+08	1.64935e+08
Cystathionine	10.216	1.25378e+07	3.29899e+07	6.14894e+08	6.82044e+08	6.45419e+08	3.22644e+07	3.12622e+07	3.27268e+07	2.07825e+07	4.7157e+08
L-Valine	10.676	976023359	1044987642	1.32909e+08	1.82544e+08	1.69839e+08	6.76872e+08	7.53453e+08	7.90716e+08	7.87494e+08	325171634
Butanoic acid	11.243	3.57807e+07	2.04146e+07	1011133950	893699521	1042694916	7.40554e+06	1.10467e+07	1.09668e+07	1.24573e+07	4.72631e+08
L-Isoleucine	12.801	1019750031	1189479813	3.59281e+08	556265566	3.38571e+08	6.50568e+08	795676229	8.61121e+08	9.1999e+08	9.72827e+08
Glycine	13.079	4.43236e+08	4.29288e+08	8.11199e+08	7.59407e+08	699102084	9.36754e+08	5.45523e+08	9.18972e+08	936221947	5.98156e+08
Succinic acid	13.486	3.04586e+08	315693219	2.22703e+07	2.65142e+07	2.50987e+07	2.46533e+08	3.01685e+08	2.98939e+08	3.30342e+08	3.2701e+07
Serine	14.484	9.5968e+06	1.07305e+07	2.85057e+07	3.22895e+07	3.10757e+07	2981045531	2916371315	2649921391	2906657167	1364690101
Pyrimidine	15.115	5.48268e+08	5.83894e+08	1.16945e+07	1.27046e+07	7.66271e+06	3.76776e+08	4.21774e+08	3.91145e+08	3.7456e+08	8.30159e+06
L-Threonine	15.405	2.62488e+08	261121790	4.92395e+07	4.2672e+07	4.23058e+07	1.0131e+08	9.95268e+07	1.50293e+08	102149895	3.19766e+08
L-Aspartic acid	16.06	1.84794e+07	1.73991e+07	3.61227e+07	5.21194e+07	2.30842e+07	3.0169e+07	1.558e+07	1.52844e+07	3.53357e+07	6.60671e+06
L-Proline	18.716	2958568434	3003159703	2838103434	2819454952	2863298920	2338443711	2427081718	2381856481	2491007092	2617298008
Pentanedioic acid	19.873	1.21329e+07	1.38933e+07	7.65482e+07	9.10455e+07	1.07053e+08	1.34459e+07	9.16164e+06	1.21866e+07	1.4788e+07	5.93489e+06
Glutamic acid	20.877	6.5711e+08	6.56721e+08	3.20799e+08	3.64843e+08	3.7959e+08	9.85628e+08	1000323652	9.16023e+08	8.0732e+08	8.15336e+08
Phenylalanine	20.954	3.83608e+08	4.40286e+08	3.8848e+08	3.71797e+08	3.77367e+08	1.11468e+08	1.58656e+08	1.82017e+08	1.77094e+08	2.25438e+08
Tartaric acid	21.184	4.68081e+07	5.1851e+07	8.53482e+06	9.99588e+06	1.00769e+07	2.73722e+07	2.89198e+07	2.38165e+07	2.84348e+07	3.0065e+07
Ribitol（Internal standard）	23.073	3.64035e+07	3.5443e+07	2.14231e+08	2.09724e+08	1.77174e+08	2.60843e+07	2.7308e+07	1.68133e+07	2.85853e+07	8.13837e+06
Aconitic acid	23.705	8.63602e+07	6.47671e+07	59694799	6.69312e+07	5.93353e+07	5.73423e+07	5.88929e+07	5.35925e+07	5.1981e+07	2.40497e+07
Ribofuranose	24.047	2.30053e+08	2.49885e+08	6.84702e+07	6.26052e+07	3.98488e+07	9.93517e+07	1.16487e+08	1.3987e+08	1.05781e+08	4.08011e+07
Citric acid	25.139	8.00155e+08	1061769938	9.22905e+08	8.98109e+08	9.23919e+08	5.71345e+08	6.07944e+08	5.45187e+08	5.6971e+08	9.45832e+08
D-Glucose	26.645	4658793503	4035569481	4057174093	3821246639	4136221681	3765923777	3846704747	3704531408	3477044098	4641042489
D-Galactose	27.601	4.18327e+07	2.47041e+07	503205382	5.35364e+08	5.22609e+08	1.14952e+08	2.54106e+07	2.59499e+07	1.09207e+07	5.09608e+07
L-Lysine	27.731	6.23516e+08	6.36521e+08	2608528506	2551888857	2608425911	4.38145e+08	4.39805e+08	486697726	4.72249e+08	2.83934e+08
Maltose	27.967	2.24026e+08	2.04085e+08	9.44009e+07	9.50543e+07	8.42578e+07	1.51295e+08	1.71726e+08	1.47258e+08	1.50255e+08	1.86563e+08
Hexadecanoic acid	29.702	2.18749e+08	2.167e+08	179586508	2.016e+08	1.7417e+08	1.4967e+08	170679725	1.87302e+08	1.86666e+08	1.67294e+08
Aspartylglutamic acid	30.93	3.68906e+07	4.18135e+07	1.47951e+07	3.93721e+07	3.45509e+07	3.0242e+07	2.88285e+07	3.09009e+07	3.04102e+07	7.99085e+06
9H-Purine	31.249	1.09921e+07	1.14333e+07	4.73559e+07	3.9601e+07	3.54397e+07	3.79305e+06	3.38422e+06	5.03182e+06	3.38231e+06	835132
L-Val-L-Leu	31.804	1.45499e+08	1.44957e+08	8.43558e+07	8.99254e+07	9.02828e+07	7.76311e+07	7.69043e+07	8.93751e+07	6.66697e+07	3.92359e+07
L-Tryptophan	32.56	2.11077e+08	2.26711e+08	178320170	199020399	1.73639e+08	1.27125e+08	1.24225e+08	1.43279e+08	1.19655e+08	5.61356e+07
Oleic acid	32.79	5.31317e+07	4.03748e+07	4.45604e+07	3.99452e+07	3.96469e+07	1.6833e+08	2.04776e+08	2.0438e+08	2.61047e+08	2.28228e+08
Leu-Gly	32.867	1.10307e+08	1.11068e+08	1.80774e+07	1.89689e+07	2.23584e+07	7.42783e+07	6.59392e+07	7.40075e+07	6.30591e+07	4.62151e+07
Octadecanoic acid	33.156	2.25489e+08	2.33738e+08	1.96249e+08	2.05079e+08	2.00795e+08	1.18127e+08	1.20933e+08	1.34096e+08	1.19911e+08	7.88488e+07
Ornithine	33.469	1.31552e+08	1.47461e+08	2.99906e+07	3.31532e+07	3.00931e+07	4.96795e+07	6.03179e+07	8.82429e+07	6.57016e+07	6.41424e+07
D-Altro-2-Heptulose	34.331	8.04675e+07	9.77179e+07	4.42297e+06	6.98651e+06	5.97039e+07	3.51378e+07	4.43341e+07	4.45329e+07	4.87505e+07	3.03176e+07
Fructofuranose	36.969	40160406	2.88623e+07	3.34816e+07	3.63811e+07	3.21461e+07	8.78088e+07	7.20212e+07	5.74591e+07	7.3957e+07	7.41062e+07
1H-Indole-2,3-dione	40.039	6.14609e+07	6.61144e+07	3.50439e+07	5.36524e+07	7.28626e+07	4.46577e+07	4.71722e+07	4.65958e+07	4.23988e+07	8.13577e+07
Trehalose	40.795	4.21205e+08	4.36768e+08	4.59838e+08	4.06097e+08	2.8878e+08	1.63847e+08	1.72541e+08	1.56503e+08	1.66674e+08	233771201
Cellobiose	41.06	1.7592e+07	1.39051e+07	1.67288e+07	1.57071e+07	1.71369e+07	1.83328e+07	1.25232e+07	9.77119e+06	9.52524e+06	2.92675e+07
Lactulose	41.875	2.65191e+07	4.59801e+06	5.43003e+06	9.69104e+06	7.77193e+06	1.39593e+08	9.0824e+07	7.58017e+07	1.58354e+07	5.26333e+07
Adenosine	44.673	6.19469e+06	7.23034e+06	5.33141e+06	4.56151e+06	3.29624e+06	651204	557834	590792	536795	506051

## Sheet: Supplementary_ Table_2.xlsx
Table S2 The raw data of Figure 1c
Protein	Prot Desc	Hypo/Aero	pValue	Subcellular Location	biological_process	molecular_function	cellular_component	KO No.	Gene desc	Pathway desc	Interpro ID	Domain desc
I6Y7T8	60 kDa chaperonin OS=Mycobacterium tuberculosis H37Rv GN=groL PE=3 SV=1	1.0415	1.13295e-25	Cytoplasmic	biological_process;cellular process;cellular macromolecule metabolic process;protein folding;metabolic process;organic substance metabolic process;cellular protein metabolic process;protein metabolic process;macromolecule metabolic process;cellular metabolic process;primary metabolic process;protein refolding;	purine ribonucleotide binding;anion binding;ribonucleotide binding;small molecule binding;ion binding;ribonucleoside binding;purine ribonucleoside triphosphate binding;carbohydrate derivative binding;adenyl ribonucleotide binding;nucleoside phosphate binding;molecular_function;nucleotide binding;nucleoside binding;adenyl nucleotide binding;heterocyclic compound binding;binding;purine nucleoside b…	intracellular;cell part;cell;intracellular part;cellular_component;cytoplasm;	K04077	groEL:chaperonin GroEL;groEL:chaperonin GroEL;	Tuberculosis - Mycobacterium tuberculosis H37Rv ;RNA degradation - Mycobacterium tuberculosis H37Rv ;	IPR027413;IPR027409;IPR001844;IPR002423;IPR018370;	GroEL-like equatorial domain;GroEL-like apical domain;Chaperonin Cpn60;Chaperonin Cpn60/TCP-1 family;Chaperonin Cpn60, conserved site;
I6YC25	60 kDa chaperonin OS=Mycobacterium tuberculosis H37Rv GN=groL PE=3 SV=1	1.347	1.24571e-14	Cytoplasmic	biological_process;cellular process;cellular macromolecule metabolic process;protein folding;metabolic process;organic substance metabolic process;cellular protein metabolic process;protein metabolic process;macromolecule metabolic process;cellular metabolic process;primary metabolic process;protein refolding;	purine ribonucleotide binding;anion binding;ribonucleotide binding;small molecule binding;ion binding;ribonucleoside binding;purine ribonucleoside triphosphate binding;carbohydrate derivative binding;adenyl ribonucleotide binding;nucleoside phosphate binding;molecular_function;nucleotide binding;nucleoside binding;adenyl nucleotide binding;heterocyclic compound binding;binding;purine nucleoside b…	intracellular;cell part;cell;intracellular part;cellular_component;cytoplasm;	K04077	groEL:chaperonin GroEL;groEL:chaperonin GroEL;	Tuberculosis - Mycobacterium tuberculosis H37Rv ;RNA degradation - Mycobacterium tuberculosis H37Rv ;	IPR002423;IPR018370;IPR001844;IPR027413;IPR027409;	Chaperonin Cpn60/TCP-1 family;Chaperonin Cpn60, conserved site;Chaperonin Cpn60;GroEL-like equatorial domain;GroEL-like apical domain;
I6Y3F9	10 kDa chaperonin OS=Mycobacterium tuberculosis H37Rv GN=groS PE=3 SV=1	1.034	1.25492e-08	Cytoplasmic	biological_process;cellular process;cellular macromolecule metabolic process;metabolic process;organic substance metabolic process;cellular protein metabolic process;protein metabolic process;macromolecule metabolic process;cellular metabolic process;primary metabolic process;protein folding;	purine ribonucleotide binding;anion binding;ribonucleotide binding;small molecule binding;ion binding;ribonucleoside binding;purine ribonucleoside triphosphate binding;carbohydrate derivative binding;adenyl ribonucleotide binding;nucleoside phosphate binding;molecular_function;nucleotide binding;nucleoside binding;adenyl nucleotide binding;heterocyclic compound binding;binding;purine nucleoside b…	intracellular;cell part;cell;intracellular part;cellular_component;cytoplasm;				IPR018369;IPR011032;IPR020818;	Chaperonin Cpn10, conserved site;GroES (chaperonin 10)-like;Chaperonin Cpn10;
I6Y7L1	Chaperone protein DnaK OS=Mycobacterium tuberculosis H37Rv GN=dnaK PE=3 SV=1	1.093	1.26327e-10	Cytoplasmic	biological_process;cellular process;cellular macromolecule metabolic process;metabolic process;organic substance metabolic process;cellular protein metabolic process;protein metabolic process;macromolecule metabolic process;cellular metabolic process;primary metabolic process;protein folding;response to stimulus;response to stress;	purine ribonucleotide binding;anion binding;ribonucleotide binding;small molecule binding;ion binding;ribonucleoside binding;purine ribonucleoside triphosphate binding;carbohydrate derivative binding;adenyl ribonucleotide binding;nucleoside phosphate binding;molecular_function;nucleotide binding;nucleoside binding;adenyl nucleotide binding;heterocyclic compound binding;binding;purine nucleoside b…		K04043	dnaK:molecular chaperone DnaK;dnaK:molecular chaperone DnaK;	Tuberculosis - Mycobacterium tuberculosis H37Rv ;RNA degradation - Mycobacterium tuberculosis H37Rv ;	IPR012725;IPR029048;IPR029047;IPR018181;IPR013126;	Chaperone DnaK;Heat shock protein 70kD, C-terminal domain;Heat shock protein 70kD, peptide-binding domain;Heat shock protein 70, conserved site;Heat shock protein 70 family;
I6Y4F5	Elongation factor Tu OS=Mycobacterium tuberculosis H37Rv GN=tuf PE=3 SV=1	1.2835	1.54099e-19	Cytoplasmic	nitrogen compound metabolic process;purine nucleoside triphosphate catabolic process;purine nucleoside triphosphate metabolic process;nucleoside triphosphate catabolic process;ribonucleoside triphosphate catabolic process;phosphate-containing compound metabolic process;nucleoside triphosphate metabolic process;organophosphate catabolic process;purine ribonucleoside triphosphate metabolic process;…	purine ribonucleotide binding;anion binding;ribonucleotide binding;small molecule binding;ion binding;ribonucleoside binding;purine ribonucleoside triphosphate binding;carbohydrate derivative binding;nucleoside phosphate binding;molecular_function;guanyl nucleotide binding;nucleotide binding;nucleoside binding;heterocyclic compound binding;binding;purine nucleoside binding;guanyl ribonucleotide b…	intracellular;cell part;cell;intracellular part;cellular_component;cytoplasm;				IPR000795;IPR009001;IPR009000;IPR004160;IPR004161;IPR005225;IPR027417;IPR004541;	Elongation factor, GTP-binding domain;Translation elongation factor EF1A/initiation factor IF2gamma, C-terminal;Translation protein, beta-barrel domain;Translation elongation factor EFTu/EF1A, C-terminal;Translation elongation factor EFTu/EF1A, domain 2;Small GTP-binding protein domain;P-loop containing nucleoside triphosphate hydrolase;Translation elongation factor EFTu/EF1A, bacterial/organelle;
I6X8D2	Polyketide synthase 13 OS=Mycobacterium tuberculosis H37Rv GN=RVBD_3800c PE=4 SV=1	1.12	5.95208e-13	Cytoplasmic	biological_process;metabolic process;biosynthetic process;	molecular_function;hydrolase activity;catalytic activity;hydrolase activity, acting on ester bonds;carboxylic acid binding;modified amino acid binding;amide binding;anion binding;organic acid binding;binding;ion binding;small molecule binding;vitamin binding;amino acid binding;phosphopantetheine binding;transferase activity;					IPR016035;IPR016036;IPR016038;IPR016039;IPR018201;IPR001031;IPR014043;IPR014031;IPR014030;IPR029058;IPR009081;IPR020801;IPR020806;IPR020841;IPR001227;	Acyl transferase/acyl hydrolase/lysophospholipase;Malonyl-CoA ACP transacylase, ACP-binding;Thiolase-like, subgroup;Thiolase-like;Beta-ketoacyl synthase, active site;Thioesterase;Acyl transferase;Beta-ketoacyl synthase, C-terminal;Beta-ketoacyl synthase, N-terminal;Alpha/Beta hydrolase fold;Acyl carrier protein-like;Polyketide synthase, acyl transferase domain;Polyketide synthase, phosphopantethe…
I6X9I6	DNA-directed RNA polymerase subunit beta~ OS=Mycobacterium tuberculosis H37Rv GN=rpoC PE=3 SV=1	1.135	2.03465e-10	Cytoplasmic	gene expression;nitrogen compound metabolic process;organic substance biosynthetic process;cellular aromatic compound metabolic process;nucleic acid metabolic process;cellular macromolecule metabolic process;cellular nitrogen compound metabolic process;cellular macromolecule biosynthetic process;heterocycle biosynthetic process;cellular metabolic process;macromolecule metabolic process;aromatic c…	molecular_function;binding;heterocyclic compound binding;organic cyclic compound binding;nucleic acid binding;DNA binding;RNA polymerase activity;nucleotidyltransferase activity;catalytic activity;transferase activity;transferase activity, transferring phosphorus-containing groups;DNA-directed RNA polymerase activity;		K03046	rpoC:DNA-directed RNA polymerase subunit beta' [EC:2.7.7.6];rpoC:DNA-directed RNA polymerase subunit beta' [EC:2.7.7.6];rpoC:DNA-directed RNA polymerase subunit beta' [EC:2.7.7.6];rpoC:DNA-directed RNA polymerase subunit beta' [EC:2.7.7.6];	Metabolic pathways - Mycobacterium tuberculosis H37Rv ;Purine metabolism - Mycobacterium tuberculosis H37Rv ;Pyrimidine metabolism - Mycobacterium tuberculosis H37Rv ;RNA polymerase - Mycobacterium tuberculosis H37Rv ;	IPR000722;IPR006592;IPR007066;IPR007081;IPR007080;IPR007083;IPR012754;	RNA polymerase, alpha subunit;RNA polymerase, N-terminal;RNA polymerase Rpb1, domain 3;RNA polymerase Rpb1, domain 5;RNA polymerase Rpb1, domain 1;RNA polymerase Rpb1, domain 4;DNA-directed RNA polymerase, subunit beta-prime;
I6Y5P6	5-methyltetrahydropteroyltriglutamate--homocysteine methyltransferase OS=Mycobacterium tuberculosis H37Rv GN=metE PE=3 SV=1	1.277	5.47598e-16	Cytoplasmic	sulfur compound metabolic process;nitrogen compound metabolic process;organic substance biosynthetic process;aspartate family amino acid biosynthetic process;small molecule biosynthetic process;aspartate family amino acid metabolic process;oxoacid metabolic process;small molecule metabolic process;organic acid biosynthetic process;single-organism metabolic process;single-organism biosynthetic pro…	molecular_function;5-methyltetrahydropteroyltri-L-glutamate-dependent = methyltransferase activity;methyltransferase activity;catalytic activity;S-methyltransferase activity;transferase activity;transferase activity, transferring one-carbon groups;5-methyltetrahydropteroyltriglutamate-homocysteine = S-methyltransferase activity;binding;cation binding;ion binding;transition metal ion binding;metal…		K00549	metE:5-methyltetrahydropteroyltriglutamate--homocysteine methyltransferase [EC:2.1.1.14];metE:5-methyltetrahydropteroyltriglutamate--homocysteine methyltransferase [EC:2.1.1.14];metE:5-methyltetrahydropteroyltriglutamate--homocysteine methyltransferase [EC:2.1.1.14];metE:5-methyltetrahydropteroyltriglutamate--homocysteine methyltransferase [EC:2.1.1.14];metE:5-methyltetrahydropteroyltriglutamate-…	Metabolic pathways - Mycobacterium tuberculosis H37Rv ;Biosynthesis of secondary metabolites - Mycobacterium tuberculosis H37Rv ;Biosynthesis of amino acids - Mycobacterium tuberculosis H37Rv ;Cysteine and methionine metabolism - Mycobacterium tuberculosis H37Rv ;Selenocompound metabolism - Mycobacterium tuberculosis H37Rv ;	IPR006276;IPR002629;IPR013215;	Cobalamin-independent methionine synthase;Cobalamin-independent methionine synthase MetE, C-terminal/archaeal;Cobalamin-independent methionine synthase MetE, N-terminal;
I6Y8Y4	3-hydroxyacyl-CoA dehydrogenase/enoyl-CoA hydratase/3-hydroxybutyryl-CoA epimerase OS=Mycobacterium tuberculosis H37Rv GN=RVBD_0860 PE=4 SV=1	1.634	2.09081e-37	Cytoplasmic	lipid metabolic process;cellular process;small molecule metabolic process;organic acid metabolic process;oxoacid metabolic process;biological_process;monocarboxylic acid metabolic process;single-organism metabolic process;metabolic process;organic substance metabolic process;carboxylic acid metabolic process;cellular lipid metabolic process;cellular metabolic process;primary metabolic process;fat…	molecular_function;oxidoreductase activity;oxidoreductase activity, acting on CH-OH group of donors;catalytic activity;oxidoreductase activity, acting on the CH-OH group of donors, NAD = or NADP as acceptor;3-hydroxyacyl-CoA dehydrogenase activity;cofactor binding;binding;coenzyme binding;nucleoside phosphate binding;heterocyclic compound binding;small molecule binding;organic cyclic compound bin…		K01782	fadJ:3-hydroxyacyl-CoA dehydrogenase / enoyl-CoA hydratase / 3-hydroxybutyryl-CoA epimerase [EC:1.1.1.35 4.2.1.17 5.1.2.3];fadJ:3-hydroxyacyl-CoA dehydrogenase / enoyl-CoA hydratase / 3-hydroxybutyryl-CoA epimerase [EC:1.1.1.35 4.2.1.17 5.1.2.3];fadJ:3-hydroxyacyl-CoA dehydrogenase / enoyl-CoA hydratase / 3-hydroxybutyryl-CoA epimerase [EC:1.1.1.35 4.2.1.17 5.1.2.3];fadJ:3-hydroxyacyl-CoA dehydro…	Metabolic pathways - Mycobacterium tuberculosis H37Rv ;Biosynthesis of secondary metabolites - Mycobacterium tuberculosis H37Rv ;Biosynthesis of antibiotics - Mycobacterium tuberculosis H37Rv ;Microbial metabolism in diverse environments - Mycobacterium tuberculosis H37Rv ;Carbon metabolism - Mycobacterium tuberculosis H37Rv ;Valine, leucine and isoleucine degradation - Mycobacterium tuberculosis…	IPR013328;IPR008927;IPR001753;IPR029045;IPR006176;IPR006108;IPR016040;	Dehydrogenase, multihelical;6-phosphogluconate dehydrogenase, C-terminal-like;Crotonase superfamily;ClpP/crotonase-like domain;3-hydroxyacyl-CoA dehydrogenase, NAD binding;3-hydroxyacyl-CoA dehydrogenase, C-terminal;NAD(P)-binding domain;
I6Y0Z1	Fatty acid synthase OS=Mycobacterium tuberculosis H37Rv GN=RVBD_2524c PE=4 SV=1	0.858	0.0941029	Cytoplasmic	lipid metabolic process;lipid biosynthetic process;organic substance biosynthetic process;biosynthetic process;cellular process;small molecule biosynthetic process;oxoacid metabolic process;organic acid metabolic process;small molecule metabolic process;biological_process;monocarboxylic acid metabolic process;organic acid biosynthetic process;monocarboxylic acid biosynthetic process;single-organi…	molecular_function;transferase activity, transferring acyl groups other than = amino-acyl groups;transferase activity, transferring acyl groups;oxidoreductase activity;catalytic activity;oxidoreductase activity, acting on the CH-CH group of donors, NAD = or NADP as acceptor;fatty acid synthase activity;oxidoreductase activity, acting on the CH-CH group of donors;transferase activity;enoyl-[acyl-c…	intracellular;cytosolic part;protein complex;cytoplasmic part;cytoplasm;macromolecular complex;cell part;cell;intracellular part;cellular_component;cytosol;fatty acid synthase complex;	K11533	fas:fatty acid synthase, bacteria type [EC:2.3.1.-];fas:fatty acid synthase, bacteria type [EC:2.3.1.-];fas:fatty acid synthase, bacteria type [EC:2.3.1.-];	Metabolic pathways - Mycobacterium tuberculosis H37Rv ;Fatty acid metabolism - Mycobacterium tuberculosis H37Rv ;Fatty acid biosynthesis - Mycobacterium tuberculosis H37Rv ;	IPR013565;IPR020841;IPR020801;IPR014043;IPR014031;IPR014030;IPR029069;IPR013785;IPR001227;IPR003965;IPR002539;IPR016040;IPR016035;IPR016039;IPR016038;	Domain of unknown function DUF1729;Polyketide synthase, beta-ketoacyl synthase domain;Polyketide synthase, acyl transferase domain;Acyl transferase;Beta-ketoacyl synthase, C-terminal;Beta-ketoacyl synthase, N-terminal;HotDog domain;Aldolase-type TIM barrel;Acyl transferase domain;Fatty acid synthase;MaoC-like domain;NAD(P)-binding domain;Acyl transferase/acyl hydrolase/lysophospholipase;Thiolase-…
I6XVX4	DNA-directed RNA polymerase subunit beta OS=Mycobacterium tuberculosis H37Rv GN=rpoB PE=3 SV=1	0.992	0.425489	Cytoplasmic	gene expression;nitrogen compound metabolic process;organic substance biosynthetic process;cellular aromatic compound metabolic process;nucleic acid metabolic process;cellular macromolecule metabolic process;cellular nitrogen compound metabolic process;cellular macromolecule biosynthetic process;heterocycle biosynthetic process;cellular metabolic process;macromolecule metabolic process;aromatic c…	molecular_function;binding;heterocyclic compound binding;organic cyclic compound binding;nucleic acid binding;DNA binding;RNA polymerase activity;nucleotidyltransferase activity;catalytic activity;transferase activity;transferase activity, transferring phosphorus-containing groups;DNA-directed RNA polymerase activity;nucleoside binding;small molecule binding;carbohydrate derivative binding;ribonu…		K03043	rpoB:DNA-directed RNA polymerase subunit beta [EC:2.7.7.6];rpoB:DNA-directed RNA polymerase subunit beta [EC:2.7.7.6];rpoB:DNA-directed RNA polymerase subunit beta [EC:2.7.7.6];rpoB:DNA-directed RNA polymerase subunit beta [EC:2.7.7.6];	Metabolic pathways - Mycobacterium tuberculosis H37Rv ;Purine metabolism - Mycobacterium tuberculosis H37Rv ;Pyrimidine metabolism - Mycobacterium tuberculosis H37Rv ;RNA polymerase - Mycobacterium tuberculosis H37Rv ;	IPR010243;IPR014724;IPR019462;IPR007120;IPR007121;IPR007645;IPR007641;IPR007642;IPR007644;	DNA-directed RNA polymerase, beta subunit;RNA polymerase Rpb2, OB-fold;DNA-directed RNA polymerase, beta subunit, external 1 domain;DNA-directed RNA polymerase, subunit 2, domain 6;RNA polymerase, beta subunit, conserved site;RNA polymerase Rpb2, domain 3;RNA polymerase Rpb2, domain 7;RNA polymerase Rpb2, domain 2;RNA polymerase, beta subunit, protrusion;
O53666	Acyl-CoA dehydrogenase fadE5 OS=Mycobacterium tuberculosis H37Rv GN=RVBD_0244c PE=3 SV=1	3.9025	1.68217e-19	Cytoplasmic	response to biotic stimulus;biological_process;response to defenses of other organism involved in symbiotic = interaction;multi-organism process;interaction with host;response to immune response of other organism involved in = symbiotic interaction;interspecies interaction between organisms;response to host defenses;response to host;response to stimulus;response to other organism;symbiosis, encom…	molecular_function;oxidoreductase activity;catalytic activity;oxidoreductase activity, acting on the CH-CH group of donors;acyl-CoA dehydrogenase activity;nucleoside phosphate binding;coenzyme binding;cofactor binding;nucleotide binding;anion binding;heterocyclic compound binding;binding;small molecule binding;ion binding;organic cyclic compound binding;flavin adenine dinucleotide binding;	cellular_component;extracellular region;membrane;cell part;cell;cell periphery;plasma membrane;				IPR025878;IPR009100;IPR009075;IPR020953;IPR006091;IPR013786;	Acetyl-CoA dehydrogenase-like C-terminal domain;Acyl-CoA dehydrogenase/oxidase, N-terminal and middle domain;Acyl-CoA dehydrogenase/oxidase C-terminal;Acyl-CoA dehydrogenase, N-terminal, bacteria;Acyl-CoA oxidase/dehydrogenase, central domain;Acyl-CoA dehydrogenase/oxidase, N-terminal;
I6X921	Chaperone ClpB OS=Mycobacterium tuberculosis H37Rv GN=RVBD_0384c PE=3 SV=1	1.5755	1.88685e-20	Cytoplasmic	biological_process;gene expression;protein maturation;metabolic process;organic substance metabolic process;protein metabolic process;macromolecule metabolic process;primary metabolic process;protein processing;response to temperature stimulus;response to abiotic stimulus;response to stress;response to stimulus;response to heat;	purine ribonucleotide binding;anion binding;ribonucleotide binding;small molecule binding;ion binding;ribonucleoside binding;purine ribonucleoside triphosphate binding;carbohydrate derivative binding;adenyl ribonucleotide binding;nucleoside phosphate binding;molecular_function;nucleotide binding;nucleoside binding;adenyl nucleotide binding;heterocyclic compound binding;binding;purine nucleoside b…	intracellular;cell part;cell;intracellular part;cellular_component;cytoplasm;				IPR023150;IPR027417;IPR019489;IPR003593;IPR018368;IPR004176;IPR028299;IPR001270;IPR017730;IPR003959;	Double Clp-N motif;P-loop containing nucleoside triphosphate hydrolase;Clp ATPase, C-terminal;AAA+ ATPase domain;ClpA/B, conserved site 1;Clp, N-terminal;ClpA/B, conserved site 2;ClpA/B family;Chaperonin ClpB;ATPase, AAA-type, core;
I6YBX7	Catalase-peroxidase OS=Mycobacterium tuberculosis H37Rv GN=katG PE=3 SV=1	0.578	1.21499e-19	Cytoplasmic	response to hydrogen peroxide;cellular response to stimulus;cellular response to hydrogen peroxide;single-organism cellular process;response to chemical;response to inorganic substance;response to oxidative stress;hydrogen peroxide metabolic process;cellular metabolic process;response to oxygen-containing compound;cellular response to oxygen-containing compound;cellular process;single-organism pr…	molecular_function;antioxidant activity;peroxidase activity;oxidoreductase activity;catalytic activity;oxidoreductase activity, acting on peroxide as acceptor;catalase activity;binding;heterocyclic compound binding;organic cyclic compound binding;tetrapyrrole binding;heme binding;cation binding;ion binding;metal ion binding;		K03782	katG:catalase-peroxidase [EC:1.11.1.21];katG:catalase-peroxidase [EC:1.11.1.21];katG:catalase-peroxidase [EC:1.11.1.21];katG:catalase-peroxidase [EC:1.11.1.21];	Metabolic pathways - Mycobacterium tuberculosis H37Rv ;Biosynthesis of secondary metabolites - Mycobacterium tuberculosis H37Rv ;Tryptophan metabolism - Mycobacterium tuberculosis H37Rv ;Phenylalanine metabolism - Mycobacterium tuberculosis H37Rv ;	IPR010255;IPR000763;IPR002016;IPR019793;IPR019794;	Haem peroxidase;Catalase-peroxidase haem;Haem peroxidase, plant/fungal/bacterial;Peroxidases heam-ligand binding site;Peroxidase, active site;
I6Y231	Mycocerosic acid synthase OS=Mycobacterium tuberculosis H37Rv GN=RVBD_2940c PE=4 SV=1	1.059	1.14594e-05	Cytoplasmic		nucleoside phosphate binding;molecular_function;binding;heterocyclic compound binding;small molecule binding;organic cyclic compound binding;nucleotide binding;catalytic activity;oxidoreductase activity;transferase activity, transferring acyl groups;transferase activity;transferase activity, transferring acyl groups other than = amino-acyl groups;cation binding;ion binding;transition metal ion bi…					IPR001227;IPR018201;IPR016040;IPR016038;IPR016036;IPR016035;IPR016039;IPR014043;IPR014031;IPR014030;IPR013154;IPR013149;IPR009081;IPR006162;IPR020806;IPR020801;IPR020807;IPR011032;IPR020843;IPR020841;IPR013968;	Acyl transferase domain;Beta-ketoacyl synthase, active site;NAD(P)-binding domain;Thiolase-like, subgroup;Malonyl-CoA ACP transacylase, ACP-binding;Acyl transferase/acyl hydrolase/lysophospholipase;Thiolase-like;Acyl transferase;Beta-ketoacyl synthase, C-terminal;Beta-ketoacyl synthase, N-terminal;Alcohol dehydrogenase GroES-like;Alcohol dehydrogenase, C-terminal;Acyl carrier protein-like;Phospho…
I6X2I8	L-lactate dehydrogenase (Cytochrome) OS=Mycobacterium tuberculosis H37Rv GN=RVBD_1872c PE=4 SV=1	1.173	2.281e-10	Cytoplasmic		coenzyme binding;cofactor binding;anion binding;ribonucleotide binding;small molecule binding;ion binding;carbohydrate derivative binding;nucleoside phosphate binding;molecular_function;nucleotide binding;binding;heterocyclic compound binding;organic cyclic compound binding;FMN binding;catalytic activity;oxidoreductase activity;		K00101	E1.1.2.3:L-lactate dehydrogenase (cytochrome) [EC:1.1.2.3];E1.1.2.3:L-lactate dehydrogenase (cytochrome) [EC:1.1.2.3];	Metabolic pathways - Mycobacterium tuberculosis H37Rv ;Pyruvate metabolism - Mycobacterium tuberculosis H37Rv ;	IPR008259;IPR012133;IPR013785;IPR000262;	FMN-dependent alpha-hydroxy acid dehydrogenase, active site;Alpha-hydroxy acid dehydrogenase, FMN-dependent;Aldolase-type TIM barrel;FMN-dependent dehydrogenase;
I6YDX0	Universal stress protein OS=Mycobacterium tuberculosis H37Rv GN=RVBD_2623 PE=4 SV=1	1.46	3.19104e-25	Cytoplasmic	biological_process;response to stimulus;response to stress;						IPR006015;IPR006016;IPR014729;	Universal stress protein A;UspA;Rossmann-like alpha/beta/alpha sandwich fold;
I6YGL7	ATP-dependent Clp protease ATP-binding subunit ClpC OS=Mycobacterium tuberculosis H37Rv GN=RVBD_3596c PE=4 SV=1	1.1125	6.65487e-07	Cytoplasmic	biological_process;metabolic process;organic substance metabolic process;macromolecule metabolic process;protein metabolic process;primary metabolic process;proteolysis;	purine ribonucleotide binding;anion binding;ribonucleotide binding;small molecule binding;ion binding;ribonucleoside binding;purine ribonucleoside triphosphate binding;carbohydrate derivative binding;adenyl ribonucleotide binding;nucleoside phosphate binding;molecular_function;nucleotide binding;nucleoside binding;adenyl nucleotide binding;heterocyclic compound binding;binding;purine nucleoside b…					IPR001270;IPR018368;IPR027417;IPR004176;IPR019489;IPR001943;IPR023150;IPR003959;IPR003593;	ClpA/B family;ClpA/B, conserved site 1;P-loop containing nucleoside triphosphate hydrolase;Clp, N-terminal;Clp ATPase, C-terminal;UVR domain;Double Clp-N motif;ATPase, AAA-type, core;AAA+ ATPase domain;
I6XDT2	2-oxoglutarate dehydrogenase, E2 component, dihydrolipoamide succinyltransferase OS=Mycobacterium tuberculosis H37Rv GN=RVBD_2215 PE=3 SV=1	0.831	0.000105205	Cytoplasmic		molecular_function;catalytic activity;transferase activity;transferase activity, transferring acyl groups;		K00658	DLST:2-oxoglutarate dehydrogenase E2 component (dihydrolipoamide succinyltransferase) [EC:2.3.1.61];DLST:2-oxoglutarate dehydrogenase E2 component (dihydrolipoamide succinyltransferase) [EC:2.3.1.61];DLST:2-oxoglutarate dehydrogenase E2 component (dihydrolipoamide succinyltransferase) [EC:2.3.1.61];DLST:2-oxoglutarate dehydrogenase E2 component (dihydrolipoamide succinyltransferase) [EC:2.3.1.61]…	Metabolic pathways - Mycobacterium tuberculosis H37Rv ;Biosynthesis of secondary metabolites - Mycobacterium tuberculosis H37Rv ;Biosynthesis of antibiotics - Mycobacterium tuberculosis H37Rv ;Microbial metabolism in diverse environments - Mycobacterium tuberculosis H37Rv ;Carbon metabolism - Mycobacterium tuberculosis H37Rv ;Lysine degradation - Mycobacterium tuberculosis H37Rv ;Citrate cycle (T…	IPR014276;IPR011053;IPR023213;IPR004167;IPR003016;IPR000089;IPR001078;	2-oxoglutarate dehydrogenase, E2 component;Single hybrid motif;Chloramphenicol acetyltransferase-like domain;E3-binding domain;2-oxo acid dehydrogenase, lipoyl-binding site;Biotin/lipoyl attachment;2-oxoacid dehydrogenase acyltransferase, catalytic domain;
I6X0X1	ATP synthase subunit beta OS=Mycobacterium tuberculosis H37Rv GN=atpD PE=3 SV=1	0.7915	0.139551	Cytoplasmic	energy coupled proton transmembrane transport, against = electrochemical gradient;single-organism transport;cellular process;single-organism process;single-organism cellular process;transmembrane transport;establishment of localization;monovalent inorganic cation transport;biological_process;ion transmembrane transport;hydrogen transport;transport;cation transport;proton transport;localization;io…	purine ribonucleotide binding;anion binding;ribonucleotide binding;small molecule binding;ion binding;ribonucleoside binding;purine ribonucleoside triphosphate binding;carbohydrate derivative binding;adenyl ribonucleotide binding;nucleoside phosphate binding;molecular_function;nucleotide binding;nucleoside binding;adenyl nucleotide binding;heterocyclic compound binding;binding;purine nucleoside b…	membrane;cell part;cell;cellular_component;cell periphery;plasma membrane;intracellular;proton-transporting ATP synthase complex;protein complex;macromolecular complex;proton-transporting two-sector ATPase complex;intracellular part;membrane part;proton-transporting two-sector ATPase complex, catalytic domain;proton-transporting ATP synthase complex, catalytic core F(1);	K02112	ATPF1B:F-type H+-transporting ATPase subunit beta [EC:3.6.3.14];ATPF1B:F-type H+-transporting ATPase subunit beta [EC:3.6.3.14];	Metabolic pathways - Mycobacterium tuberculosis H37Rv ;Oxidative phosphorylation - Mycobacterium tuberculosis H37Rv ;	IPR020003;IPR003593;IPR005722;IPR000194;IPR004100;IPR024034;IPR000793;IPR027417;	ATPase, alpha/beta subunit, nucleotide-binding domain, active site;AAA+ ATPase domain;ATPase, F1 complex, beta subunit;ATPase, F1/V1/A1 complex, alpha/beta subunit, nucleotide-binding domain;ATPase, F1 complex alpha/beta subunit, N-terminal domain;ATPase, F1 complex beta subunit/V1 complex, C-terminal;ATPase, F1/V1/A1 complex, alpha/beta subunit, C-terminal;P-loop containing nucleoside triphospha…
I6X626	Electron transfer flavoprotein subunit alpha OS=Mycobacterium tuberculosis H37Rv GN=RVBD_3028c PE=4 SV=1	1.061	5.7443e-06	Cytoplasmic		molecular_function;electron carrier activity;nucleoside phosphate binding;coenzyme binding;cofactor binding;nucleotide binding;anion binding;heterocyclic compound binding;binding;small molecule binding;ion binding;organic cyclic compound binding;flavin adenine dinucleotide binding;					IPR029035;IPR014729;IPR014730;IPR014731;IPR018206;	DHS-like NAD/FAD-binding domain;Rossmann-like alpha/beta/alpha sandwich fold;Electron transfer flavoprotein, alpha/beta-subunit, N-terminal;Electron transfer flavoprotein, alpha subunit, C-terminal;Electron transfer flavoprotein, alpha subunit, C-terminal, conserved site;
I6Y869	Heat shock protein hspX OS=Mycobacterium tuberculosis H37Rv GN=RVBD_2031c PE=3 SV=1	1.0555	3.08108e-15	Cytoplasmic	biological_process;response to stimulus;response to stress;						IPR002068;IPR008978;	Alpha crystallin/Hsp20 domain;HSP20-like chaperone;
I6XB71	ATP synthase subunit alpha OS=Mycobacterium tuberculosis H37Rv GN=atpA PE=3 SV=1	0.9445	0.747584	Cytoplasmic	energy coupled proton transmembrane transport, against = electrochemical gradient;single-organism transport;cellular process;single-organism process;single-organism cellular process;transmembrane transport;establishment of localization;monovalent inorganic cation transport;biological_process;ion transmembrane transport;hydrogen transport;transport;cation transport;proton transport;localization;io…	purine ribonucleotide binding;anion binding;ribonucleotide binding;small molecule binding;ion binding;ribonucleoside binding;purine ribonucleoside triphosphate binding;carbohydrate derivative binding;adenyl ribonucleotide binding;nucleoside phosphate binding;molecular_function;nucleotide binding;nucleoside binding;adenyl nucleotide binding;heterocyclic compound binding;binding;purine nucleoside b…	membrane;cell part;cell;cellular_component;cell periphery;plasma membrane;intracellular;proton-transporting ATP synthase complex;protein complex;macromolecular complex;proton-transporting two-sector ATPase complex;intracellular part;membrane part;proton-transporting two-sector ATPase complex, catalytic domain;proton-transporting ATP synthase complex, catalytic core F(1);	K02111	ATPF1A:F-type H+-transporting ATPase subunit alpha [EC:3.6.3.14];ATPF1A:F-type H+-transporting ATPase subunit alpha [EC:3.6.3.14];	Metabolic pathways - Mycobacterium tuberculosis H37Rv ;Oxidative phosphorylation - Mycobacterium tuberculosis H37Rv ;	IPR020003;IPR005294;IPR000194;IPR023366;IPR004100;IPR000793;IPR027417;	ATPase, alpha/beta subunit, nucleotide-binding domain, active site;ATPase, F1 complex, alpha subunit;ATPase, F1/V1/A1 complex, alpha/beta subunit, nucleotide-binding domain;ATP synthase subunit alpha-like domain;ATPase, F1 complex alpha/beta subunit, N-terminal domain;ATPase, F1/V1/A1 complex, alpha/beta subunit, C-terminal;P-loop containing nucleoside triphosphate hydrolase;
I6Y309	Adenosylhomocysteinase OS=Mycobacterium tuberculosis H37Rv GN=ahcY PE=3 SV=1	1.188	1.69571e-09	Cytoplasmic	biological_process;single-organism metabolic process;cellular process;metabolic process;small molecule metabolic process;cellular metabolic process;one-carbon metabolic process;	molecular_function;hydrolase activity;trialkylsulfonium hydrolase activity;hydrolase activity, acting on ether bonds;catalytic activity;adenosylhomocysteinase activity;nucleoside phosphate binding;binding;heterocyclic compound binding;small molecule binding;organic cyclic compound binding;nucleotide binding;	intracellular;cell part;cell;intracellular part;cellular_component;cytoplasm;	K01251	E3.3.1.1:adenosylhomocysteinase [EC:3.3.1.1];E3.3.1.1:adenosylhomocysteinase [EC:3.3.1.1];	Metabolic pathways - Mycobacterium tuberculosis H37Rv ;Cysteine and methionine metabolism - Mycobacterium tuberculosis H37Rv ;	IPR015878;IPR020082;IPR016040;IPR000043;	S-adenosyl-L-homocysteine hydrolase, NAD binding domain;S-adenosyl-L-homocysteine hydrolase, conserved site;NAD(P)-binding domain;Adenosylhomocysteinase;
I6XWD0	Acyl-[acyl-carrier-protein] desaturase OS=Mycobacterium tuberculosis H37Rv GN=RVBD_0824c PE=3 SV=1	1.541	6.6528e-13	Cytoplasmic	lipid metabolic process;cellular process;small molecule metabolic process;organic acid metabolic process;oxoacid metabolic process;biological_process;monocarboxylic acid metabolic process;single-organism metabolic process;metabolic process;organic substance metabolic process;carboxylic acid metabolic process;cellular lipid metabolic process;cellular metabolic process;primary metabolic process;fat…	molecular_function;oxidoreductase activity;oxidoreductase activity, acting on paired donors, with = incorporation or reduction of molecular oxygen;catalytic activity;oxidoreductase activity, acting on paired donors, with oxidation = of a pair of donors resulting in the reduction of molecular oxygen to = two molecules of water;acyl-[acyl-carrier-protein] desaturase activity;binding;cation binding;…		K03921	DESA1:acyl-[acyl-carrier-protein] desaturase [EC:1.14.19.2];DESA1:acyl-[acyl-carrier-protein] desaturase [EC:1.14.19.2];DESA1:acyl-[acyl-carrier-protein] desaturase [EC:1.14.19.2];	Fatty acid metabolism - Mycobacterium tuberculosis H37Rv ;Fatty acid biosynthesis - Mycobacterium tuberculosis H37Rv ;Biosynthesis of unsaturated fatty acids - Mycobacterium tuberculosis H37Rv ;	IPR009078;IPR012348;IPR005067;	Ferritin-like superfamily;Ribonucleotide reductase-related;Fatty acid desaturase, type 2;
I6X5Z2	D-3-phosphoglycerate dehydrogenase OS=Mycobacterium tuberculosis H37Rv GN=RVBD_2996c PE=3 SV=1	1.119	2.04341e-05	Cytoplasmic	nitrogen compound metabolic process;organic substance biosynthetic process;serine family amino acid metabolic process;small molecule biosynthetic process;oxoacid metabolic process;small molecule metabolic process;organic acid biosynthetic process;single-organism metabolic process;single-organism biosynthetic process;cellular metabolic process;primary metabolic process;organonitrogen compound meta…	carboxylic acid binding;molecular_function;anion binding;organic acid binding;binding;ion binding;small molecule binding;amino acid binding;nucleoside phosphate binding;coenzyme binding;cofactor binding;nucleotide binding;heterocyclic compound binding;organic cyclic compound binding;NAD binding;oxidoreductase activity;oxidoreductase activity, acting on CH-OH group of donors;catalytic activity;oxi…		K00058	serA:D-3-phosphoglycerate dehydrogenase [EC:1.1.1.95];serA:D-3-phosphoglycerate dehydrogenase [EC:1.1.1.95];serA:D-3-phosphoglycerate dehydrogenase [EC:1.1.1.95];serA:D-3-phosphoglycerate dehydrogenase [EC:1.1.1.95];serA:D-3-phosphoglycerate dehydrogenase [EC:1.1.1.95];serA:D-3-phosphoglycerate dehydrogenase [EC:1.1.1.95];serA:D-3-phosphoglycerate dehydrogenase [EC:1.1.1.95];	Metabolic pathways - Mycobacterium tuberculosis H37Rv ;Biosynthesis of antibiotics - Mycobacterium tuberculosis H37Rv ;Microbial metabolism in diverse environments - Mycobacterium tuberculosis H37Rv ;Biosynthesis of amino acids - Mycobacterium tuberculosis H37Rv ;Carbon metabolism - Mycobacterium tuberculosis H37Rv ;Glycine, serine and threonine metabolism - Mycobacterium tuberculosis H37Rv ;Meth…	IPR029753;IPR029752;IPR002912;IPR029009;IPR006236;IPR006139;IPR006140;IPR016040;	D-isomer specific 2-hydroxyacid dehydrogenase, NAD-binding domain conserved site;D-isomer specific 2-hydroxyacid dehydrogenase, NAD-binding domain conserved site 1;ACT domain;Allosteric substrate binding domain;D-3-phosphoglycerate dehydrogenase;D-isomer specific 2-hydroxyacid dehydrogenase, catalytic domain;D-isomer specific 2-hydroxyacid dehydrogenase, NAD-binding domain;NAD(P)-binding domain;
P95187	Acyl-CoA dehydrogenase fadE24 OS=Mycobacterium tuberculosis H37Rv GN=RVBD_3139 PE=3 SV=1	1.5835	5.01802e-09	Cytoplasmic	biological_process;growth;	molecular_function;oxidoreductase activity;catalytic activity;oxidoreductase activity, acting on the CH-CH group of donors;acyl-CoA dehydrogenase activity;nucleoside phosphate binding;coenzyme binding;cofactor binding;nucleotide binding;anion binding;heterocyclic compound binding;binding;small molecule binding;ion binding;organic cyclic compound binding;flavin adenine dinucleotide binding;	external encapsulating structure;cell part;cell;cellular_component;cell periphery;cell wall;membrane;plasma membrane;				IPR006091;IPR006089;IPR009100;IPR009075;IPR013786;	Acyl-CoA oxidase/dehydrogenase, central domain;Acyl-CoA dehydrogenase, conserved site;Acyl-CoA dehydrogenase/oxidase, N-terminal and middle domain;Acyl-CoA dehydrogenase/oxidase C-terminal;Acyl-CoA dehydrogenase/oxidase, N-terminal;
O53166	Aconitate hydratase OS=Mycobacterium tuberculosis H37Rv GN=RVBD_1475c PE=4 SV=1	0.981	0.0193869	Cytoplasmic	biological_process;growth;response to inorganic substance;response to metal ion;response to chemical;response to stimulus;response to iron ion;	molecular_function;carbon-oxygen lyase activity;hydro-lyase activity;catalytic activity;lyase activity;aconitate hydratase activity;citrate dehydratase activity;binding;heterocyclic compound binding;RNA binding;organic cyclic compound binding;nucleic acid binding;mRNA binding;iron-responsive element binding;metal cluster binding;iron-sulfur cluster binding;isocitrate hydro-lyase (cis-aconitate-fo…	external encapsulating structure;cell part;cell;cellular_component;cell periphery;cell wall;intracellular;cytoplasmic part;cytoplasm;intracellular part;cytosol;extracellular region;membrane;plasma membrane;	K01681	ACO:aconitate hydratase [EC:4.2.1.3];ACO:aconitate hydratase [EC:4.2.1.3];ACO:aconitate hydratase [EC:4.2.1.3];ACO:aconitate hydratase [EC:4.2.1.3];ACO:aconitate hydratase [EC:4.2.1.3];ACO:aconitate hydratase [EC:4.2.1.3];ACO:aconitate hydratase [EC:4.2.1.3];ACO:aconitate hydratase [EC:4.2.1.3];ACO:aconitate hydratase [EC:4.2.1.3];	Metabolic pathways - Mycobacterium tuberculosis H37Rv ;Biosynthesis of secondary metabolites - Mycobacterium tuberculosis H37Rv ;Biosynthesis of antibiotics - Mycobacterium tuberculosis H37Rv ;Microbial metabolism in diverse environments - Mycobacterium tuberculosis H37Rv ;Biosynthesis of amino acids - Mycobacterium tuberculosis H37Rv ;Carbon metabolism - Mycobacterium tuberculosis H37Rv ;Glyoxyl…	IPR018136;IPR000573;IPR015932;IPR015931;IPR015928;IPR001030;	Aconitase family, 4Fe-4S cluster binding site;Aconitase A/isopropylmalate dehydratase small subunit, swivel;Aconitase/3-isopropylmalate dehydratase large subunit, alpha/beta/alpha, subdomain 2;Aconitase/3-isopropylmalate dehydratase large subunit, alpha/beta/alpha, subdomain 1/3;Aconitase/3-isopropylmalate dehydratase, swivel;Aconitase/3-isopropylmalate dehydratase large subunit, alpha/beta/alpha;
I6Y193	Hypoxic response protein 1 OS=Mycobacterium tuberculosis H37Rv GN=RVBD_2626c PE=4 SV=1	1.244	2.94663e-10	Cytoplasmic							IPR000644;	CBS domain;
I6Y1L2	Phage shock protein A OS=Mycobacterium tuberculosis H37Rv GN=RVBD_2744c PE=4 SV=1	0.905	0.534855	Cytoplasmic							IPR007157;	PspA/IM30;
I6X8X9	ESX-3 secretion system protein eccC3 OS=Mycobacterium tuberculosis H37Rv GN=RVBD_0284 PE=4 SV=1	1.089	0.000120502	Cytoplasmic	biological_process;cellular process;single-organism process;single-organism cellular process;cell cycle;cell division;chromosome segregation;	purine ribonucleotide binding;anion binding;ribonucleotide binding;small molecule binding;ion binding;ribonucleoside binding;purine ribonucleoside triphosphate binding;carbohydrate derivative binding;adenyl ribonucleotide binding;nucleoside phosphate binding;molecular_function;nucleotide binding;nucleoside binding;adenyl nucleotide binding;heterocyclic compound binding;binding;purine nucleoside b…	membrane;intrinsic to membrane;cellular_component;membrane part;integral to membrane;				IPR003593;IPR023836;IPR023837;IPR002543;IPR027417;	AAA+ ATPase domain;EccCa-like, Actinobacteria;EccCb-like, Actinobacteria;FtsK domain;P-loop containing nucleoside triphosphate hydrolase;
I6WZ34	Elongation factor G OS=Mycobacterium tuberculosis H37Rv GN=fusA PE=3 SV=1	1.43	3.89178e-09	Cytoplasmic	nitrogen compound metabolic process;purine nucleoside triphosphate catabolic process;purine nucleoside triphosphate metabolic process;nucleoside triphosphate catabolic process;ribonucleoside triphosphate catabolic process;phosphate-containing compound metabolic process;nucleoside triphosphate metabolic process;organophosphate catabolic process;purine ribonucleoside triphosphate metabolic process;…	purine ribonucleotide binding;anion binding;ribonucleotide binding;small molecule binding;ion binding;ribonucleoside binding;purine ribonucleoside triphosphate binding;carbohydrate derivative binding;nucleoside phosphate binding;molecular_function;guanyl nucleotide binding;nucleotide binding;nucleoside binding;heterocyclic compound binding;binding;purine nucleoside binding;guanyl ribonucleotide b…	intracellular;cell part;cell;intracellular part;cellular_component;cytoplasm;				IPR005517;IPR004540;IPR014721;IPR005225;IPR027417;IPR000640;IPR000795;IPR020568;IPR009022;IPR009000;IPR004161;	Translation elongation factor EFG/EF2, domain IV;Translation elongation factor EFG/EF2;Ribosomal protein S5 domain 2-type fold, subgroup;Small GTP-binding protein domain;P-loop containing nucleoside triphosphate hydrolase;Translation elongation factor EFG, V domain;Elongation factor, GTP-binding domain;Ribosomal protein S5 domain 2-type fold;Elongation factor G, III-V domain;Translation protein, …
I6Y628	2-oxoglutarate decarboxylase OS=Mycobacterium tuberculosis H37Rv GN=RVBD_1248c PE=4 SV=1	1.083	8.58918e-07	Cytoplasmic	aerobic respiration;biological_process;cellular respiration;single-organism metabolic process;cellular process;metabolic process;generation of precursor metabolites and energy;cellular metabolic process;energy derivation by oxidation of organic compounds;primary metabolic process;oxidation-reduction process;tricarboxylic acid cycle;	molecular_function;oxidoreductase activity, acting on the aldehyde or oxo group of = donors;oxidoreductase activity;oxidoreductase activity, acting on the aldehyde or oxo group of = donors, disulfide as acceptor;catalytic activity;oxoglutarate dehydrogenase (succinyl-transferring) activity;coenzyme binding;cofactor binding;anion binding;cation binding;heterocyclic compound binding;binding;sulfur …					IPR001078;IPR005475;IPR023213;IPR011603;IPR001017;IPR029061;	2-oxoacid dehydrogenase acyltransferase, catalytic domain;Transketolase-like, pyrimidine-binding domain;Chloramphenicol acetyltransferase-like domain;2-oxoglutarate dehydrogenase E1 component;Dehydrogenase, E1 component;Thiamin diphosphate-binding fold;
I6X305	Erythromycin esterase OS=Mycobacterium tuberculosis H37Rv GN=RVBD_2030c PE=4 SV=1	1.083	0.000165126	Cytoplasmic	organonitrogen compound metabolic process;nitrogen compound metabolic process;cellular aromatic compound metabolic process;cellular process;nucleobase-containing small molecule metabolic process;carbohydrate derivative metabolic process;small molecule metabolic process;cellular nitrogen compound metabolic process;glycosyl compound metabolic process;biological_process;nucleobase-containing compoun…	molecular_function;catalytic activity;transferase activity;					IPR029057;IPR007815;IPR000836;	Phosphoribosyltransferase-like;Erythromycin esterase;Phosphoribosyltransferase domain;
P96890	Acetyl-/propionyl-coenzyme A carboxylase alpha chain OS=Mycobacterium tuberculosis H37Rv GN=RVBD_3285 PE=4 SV=2	0.902	0.136247	Cytoplasmic	biological_process;single-organism metabolic process;metabolic process;organic substance metabolic process;carbon fixation;growth;	ligase activity, forming carbon-carbon bonds;molecular_function;ligase activity;catalytic activity;CoA carboxylase activity;acetyl-CoA carboxylase activity;purine ribonucleotide binding;anion binding;ribonucleotide binding;small molecule binding;ion binding;ribonucleoside binding;purine ribonucleoside triphosphate binding;carbohydrate derivative binding;adenyl ribonucleotide binding;nucleoside ph…	intracellular;cytoplasmic part;protein complex;cytoplasm;catalytic complex;macromolecular complex;cell part;cell;intracellular part;cellular_component;acetyl-CoA carboxylase complex;external encapsulating structure;cell periphery;cell wall;membrane;plasma membrane;	K11263	bccA:acetyl-/propionyl-CoA carboxylase, biotin carboxylase, biotin carboxyl carrier protein [EC:6.4.1.2 6.4.1.3 6.3.4.14];bccA:acetyl-/propionyl-CoA carboxylase, biotin carboxylase, biotin carboxyl carrier protein [EC:6.4.1.2 6.4.1.3 6.3.4.14];bccA:acetyl-/propionyl-CoA carboxylase, biotin carboxylase, biotin carboxyl carrier protein [EC:6.4.1.2 6.4.1.3 6.3.4.14];bccA:acetyl-/propionyl-CoA carbox…	Metabolic pathways - Mycobacterium tuberculosis H37Rv ;Biosynthesis of secondary metabolites - Mycobacterium tuberculosis H37Rv ;Biosynthesis of antibiotics - Mycobacterium tuberculosis H37Rv ;Microbial metabolism in diverse environments - Mycobacterium tuberculosis H37Rv ;Valine, leucine and isoleucine degradation - Mycobacterium tuberculosis H37Rv ;Propanoate metabolism - Mycobacterium tubercul…	IPR013816;IPR013815;IPR011053;IPR011054;IPR001882;IPR000089;IPR011761;IPR011764;IPR016185;IPR005482;IPR005481;IPR005479;	ATP-grasp fold, subdomain 2;ATP-grasp fold, subdomain 1;Single hybrid motif;Rudiment single hybrid motif;Biotin-binding site;Biotin/lipoyl attachment;ATP-grasp fold;Biotin carboxylation domain;Pre-ATP-grasp domain;Biotin carboxylase, C-terminal;Carbamoyl-phosphate synthase, large subunit, N-terminal;Carbamoyl-phosphate synthetase large subunit-like, ATP-binding domain;
P71658	Integration host factor mihF OS=Mycobacterium tuberculosis H37Rv GN=RVBD_1388 PE=4 SV=1	0.8225	0.000742842	Cytoplasmic	biological_process;growth;		external encapsulating structure;cell part;cell;cellular_component;cell periphery;cell wall;intracellular;cytoplasmic part;cytoplasm;intracellular part;cytosol;membrane;plasma membrane;
I6Y0U0	Glutamate dehydrogenase OS=Mycobacterium tuberculosis H37Rv GN=RVBD_2476c PE=4 SV=1	0.864	0.500097	Cytoplasmic		molecular_function;oxidoreductase activity;oxidoreductase activity, acting on the CH-NH2 group of donors, NAD = or NADP as acceptor;oxidoreductase activity, acting on the CH-NH2 group of donors;catalytic activity;glutamate dehydrogenase (NAD+) activity;nucleoside phosphate binding;binding;heterocyclic compound binding;small molecule binding;organic cyclic compound binding;nucleotide binding;		K15371	GDH2:glutamate dehydrogenase [EC:1.4.1.2];GDH2:glutamate dehydrogenase [EC:1.4.1.2];GDH2:glutamate dehydrogenase [EC:1.4.1.2];GDH2:glutamate dehydrogenase [EC:1.4.1.2];GDH2:glutamate dehydrogenase [EC:1.4.1.2];	Metabolic pathways - Mycobacterium tuberculosis H37Rv ;Arginine and proline metabolism - Mycobacterium tuberculosis H37Rv ;Alanine, aspartate and glutamate metabolism - Mycobacterium tuberculosis H37Rv ;Nitrogen metabolism - Mycobacterium tuberculosis H37Rv ;Taurine and hypotaurine metabolism - Mycobacterium tuberculosis H37Rv ;	IPR028971;IPR016040;	NAD-glutamate dehydrogenase;NAD(P)-binding domain;
I6Y7W3	Isocitrate lyase OS=Mycobacterium tuberculosis H37Rv GN=RVBD_0467 PE=4 SV=1	2.524	1.60534e-11	Cytoplasmic	biological_process;single-organism metabolic process;cellular process;metabolic process;small molecule metabolic process;organic acid metabolic process;oxoacid metabolic process;organic substance metabolic process;cellular metabolic process;carboxylic acid metabolic process;	molecular_function;oxo-acid-lyase activity;carbon-carbon lyase activity;catalytic activity;lyase activity;isocitrate lyase activity;		K01637	E4.1.3.1:isocitrate lyase [EC:4.1.3.1];E4.1.3.1:isocitrate lyase [EC:4.1.3.1];E4.1.3.1:isocitrate lyase [EC:4.1.3.1];E4.1.3.1:isocitrate lyase [EC:4.1.3.1];E4.1.3.1:isocitrate lyase [EC:4.1.3.1];	Metabolic pathways - Mycobacterium tuberculosis H37Rv ;Biosynthesis of secondary metabolites - Mycobacterium tuberculosis H37Rv ;Microbial metabolism in diverse environments - Mycobacterium tuberculosis H37Rv ;Carbon metabolism - Mycobacterium tuberculosis H37Rv ;Glyoxylate and dicarboxylate metabolism - Mycobacterium tuberculosis H37Rv ;	IPR006254;IPR018523;IPR015813;	Isocitrate lyase;Isocitrate lyase/phosphorylmutase, conserved site;Pyruvate/Phosphoenolpyruvate kinase-like domain;
I6X149	S-adenosylmethionine synthase OS=Mycobacterium tuberculosis H37Rv GN=metK PE=3 SV=1	1.084	0.000769904	Cytoplasmic	organic substance biosynthetic process;biosynthetic process;cellular process;energy derivation by oxidation of reduced inorganic compounds;generation of precursor metabolites and energy;methane metabolic process;alkane biosynthetic process;anaerobic respiration;cellular alkane metabolic process;biological_process;cellular respiration;single-organism metabolic process;metabolic process;organic sub…	purine ribonucleotide binding;anion binding;ribonucleotide binding;small molecule binding;ion binding;ribonucleoside binding;purine ribonucleoside triphosphate binding;carbohydrate derivative binding;adenyl ribonucleotide binding;nucleoside phosphate binding;molecular_function;nucleotide binding;nucleoside binding;adenyl nucleotide binding;heterocyclic compound binding;binding;purine nucleoside b…	intracellular;cell part;cell;intracellular part;cellular_component;cytoplasm;	K00789	metK:S-adenosylmethionine synthetase [EC:2.5.1.6];metK:S-adenosylmethionine synthetase [EC:2.5.1.6];metK:S-adenosylmethionine synthetase [EC:2.5.1.6];metK:S-adenosylmethionine synthetase [EC:2.5.1.6];	Metabolic pathways - Mycobacterium tuberculosis H37Rv ;Biosynthesis of secondary metabolites - Mycobacterium tuberculosis H37Rv ;Biosynthesis of amino acids - Mycobacterium tuberculosis H37Rv ;Cysteine and methionine metabolism - Mycobacterium tuberculosis H37Rv ;	IPR022629;IPR022628;IPR022631;IPR022630;IPR022636;IPR002133;	S-adenosylmethionine synthetase, central domain;S-adenosylmethionine synthetase, N-terminal;S-adenosylmethionine synthetase, conserved site;S-adenosylmethionine synthetase, C-terminal;S-adenosylmethionine synthetase superfamily;S-adenosylmethionine synthetase;
I6XDR2	Ubiquinol-cytochrome c reductase iron-sulfur subunit OS=Mycobacterium tuberculosis H37Rv GN=RVBD_2195 PE=4 SV=1	0.7645	0.00121304	Membrane		molecular_function;iron-sulfur cluster binding;binding;metal cluster binding;2 iron, 2 sulfur cluster binding;cation binding;ion binding;metal ion binding;catalytic activity;oxidoreductase activity;		K03890	qcrA:ubiquinol-cytochrome c reductase iron-sulfur subunit;qcrA:ubiquinol-cytochrome c reductase iron-sulfur subunit;	Metabolic pathways - Mycobacterium tuberculosis H37Rv ;Oxidative phosphorylation - Mycobacterium tuberculosis H37Rv ;	IPR017941;	Rieske [2Fe-2S] iron-sulphur domain;
I6Y4C5	50S ribosomal protein L7/L12 OS=Mycobacterium tuberculosis H37Rv GN=rplL PE=3 SV=1	0.7295	1.31504e-12	Cytoplasmic	gene expression;organic substance biosynthetic process;biosynthetic process;macromolecule biosynthetic process;cellular macromolecule metabolic process;cellular process;biological_process;cellular macromolecule biosynthetic process;metabolic process;organic substance metabolic process;cellular biosynthetic process;cellular protein metabolic process;macromolecule metabolic process;cellular metabol…	molecular_function;structural molecule activity;structural constituent of ribosome;	cell;cellular_component;intracellular;cytoplasmic part;cytoplasm;intracellular non-membrane-bounded organelle;organelle;macromolecular complex;non-membrane-bounded organelle;ribonucleoprotein complex;cell part;intracellular organelle;intracellular part;ribosome;	K02935	RP-L7:large subunit ribosomal protein L7/L12;	Ribosome - Mycobacterium tuberculosis H37Rv ;	IPR008932;IPR013823;IPR014719;IPR000206;	Ribosomal protein L7/L12, oligomerisation;Ribosomal protein L7/L12, C-terminal;Ribosomal protein L7/L12, C-terminal/adaptor protein ClpS-like;Ribosomal protein L7/L12;
I6XB21	Malate dehydrogenase OS=Mycobacterium tuberculosis H37Rv GN=mdh PE=3 SV=1	0.858	0.00673491	Cytoplasmic	biological_process;carbohydrate metabolic process;cellular process;metabolic process;organic substance metabolic process;cellular metabolic process;primary metabolic process;cellular carbohydrate metabolic process;single-organism metabolic process;dicarboxylic acid metabolic process;small molecule metabolic process;organic acid metabolic process;oxoacid metabolic process;carboxylic acid metabolic…	molecular_function;malate dehydrogenase activity;oxidoreductase activity;oxidoreductase activity, acting on CH-OH group of donors;catalytic activity;oxidoreductase activity, acting on the CH-OH group of donors, NAD = or NADP as acceptor;L-malate dehydrogenase activity;nucleoside phosphate binding;binding;heterocyclic compound binding;small molecule binding;organic cyclic compound binding;nucleoti…		K00024	mdh:malate dehydrogenase [EC:1.1.1.37];mdh:malate dehydrogenase [EC:1.1.1.37];mdh:malate dehydrogenase [EC:1.1.1.37];mdh:malate dehydrogenase [EC:1.1.1.37];mdh:malate dehydrogenase [EC:1.1.1.37];mdh:malate dehydrogenase [EC:1.1.1.37];mdh:malate dehydrogenase [EC:1.1.1.37];mdh:malate dehydrogenase [EC:1.1.1.37];mdh:malate dehydrogenase [EC:1.1.1.37];mdh:malate dehydrogenase [EC:1.1.1.37];	Metabolic pathways - Mycobacterium tuberculosis H37Rv ;Biosynthesis of secondary metabolites - Mycobacterium tuberculosis H37Rv ;Biosynthesis of antibiotics - Mycobacterium tuberculosis H37Rv ;Microbial metabolism in diverse environments - Mycobacterium tuberculosis H37Rv ;Carbon metabolism - Mycobacterium tuberculosis H37Rv ;Pyruvate metabolism - Mycobacterium tuberculosis H37Rv ;Glyoxylate and …	IPR022383;IPR001236;IPR001252;IPR010945;IPR016040;IPR015955;	Lactate/malate dehydrogenase, C-terminal;Lactate/malate dehydrogenase, N-terminal;Malate dehydrogenase, active site;Malate dehydrogenase, type 2;NAD(P)-binding domain;Lactate dehydrogenase/glycoside hydrolase, family 4, C-terminal;
I6Y1P7	Polyribonucleotide nucleotidyltransferase OS=Mycobacterium tuberculosis H37Rv GN=pnp PE=3 SV=1	1.246	7.14211e-09	Cytoplasmic	cellular macromolecule catabolic process;nitrogen compound metabolic process;cellular aromatic compound metabolic process;organic substance catabolic process;nucleic acid metabolic process;cellular macromolecule metabolic process;cellular nitrogen compound metabolic process;cellular metabolic process;macromolecule metabolic process;heterocycle metabolic process;primary metabolic process;aromatic …	molecular_function;3'-5' exonuclease activity;nuclease activity;exonuclease activity;exoribonuclease activity, producing 5'-phosphomonoesters;hydrolase activity;exonuclease activity, active with either ribo- or deoxyribonucleic = acids and producing 5'-phosphomonoesters;hydrolase activity, acting on ester bonds;exoribonuclease activity;ribonuclease activity;catalytic activity;3'-5'-exoribonucleas…	intracellular;cell part;cell;intracellular part;cellular_component;cytoplasm;	K00962	pnp:polyribonucleotide nucleotidyltransferase [EC:2.7.7.8];pnp:polyribonucleotide nucleotidyltransferase [EC:2.7.7.8];pnp:polyribonucleotide nucleotidyltransferase [EC:2.7.7.8];	Purine metabolism - Mycobacterium tuberculosis H37Rv ;Pyrimidine metabolism - Mycobacterium tuberculosis H37Rv ;RNA degradation - Mycobacterium tuberculosis H37Rv ;	IPR004088;IPR004087;IPR003029;IPR012340;IPR027408;IPR012162;IPR001247;IPR014069;IPR022967;IPR015848;IPR015847;IPR020568;	K Homology domain, type 1;K Homology domain;Ribosomal protein S1, RNA-binding domain;Nucleic acid-binding, OB-fold;PNPase/RNase PH domain;Polyribonucleotide nucleotidyltransferase;Exoribonuclease, phosphorolytic domain 1;Guanosine pentaphosphate synthetase I/polyribonucleotide nucleotidyltransferase;RNA-binding domain, S1;Polyribonucleotide nucleotidyltransferase, RNA-binding domain;Exoribonuclea…
I6Y9V4	Polyketide beta-ketoacyl synthase pks4 OS=Mycobacterium tuberculosis H37Rv GN=RVBD_1181 PE=4 SV=1	0.621	4.1684e-18	Membrane		nucleoside phosphate binding;molecular_function;binding;heterocyclic compound binding;small molecule binding;organic cyclic compound binding;nucleotide binding;catalytic activity;oxidoreductase activity;transferase activity, transferring acyl groups;transferase activity;transferase activity, transferring acyl groups other than = amino-acyl groups;cation binding;ion binding;transition metal ion bi…					IPR013968;IPR009081;IPR018201;IPR016035;IPR016036;IPR016040;IPR016039;IPR016038;IPR020841;IPR020843;IPR020801;IPR020806;IPR020807;IPR013154;IPR013149;IPR001227;IPR011032;IPR014043;IPR014030;IPR014031;	Polyketide synthase, ketoreductase domain;Acyl carrier protein-like;Beta-ketoacyl synthase, active site;Acyl transferase/acyl hydrolase/lysophospholipase;Malonyl-CoA ACP transacylase, ACP-binding;NAD(P)-binding domain;Thiolase-like;Thiolase-like, subgroup;Polyketide synthase, beta-ketoacyl synthase domain;Polyketide synthase, enoylreductase domain;Polyketide synthase, acyl transferase domain;Poly…
I6Y7H1	ESX-5 secretion system protein eccCa5 OS=Mycobacterium tuberculosis H37Rv GN=RVBD_1784 PE=4 SV=1	0.983	0.0857778	Membrane	biological_process;cellular process;single-organism process;single-organism cellular process;cell cycle;cell division;chromosome segregation;	purine ribonucleotide binding;anion binding;ribonucleotide binding;small molecule binding;ion binding;ribonucleoside binding;purine ribonucleoside triphosphate binding;carbohydrate derivative binding;adenyl ribonucleotide binding;nucleoside phosphate binding;molecular_function;nucleotide binding;nucleoside binding;adenyl nucleotide binding;heterocyclic compound binding;binding;purine nucleoside b…	membrane;intrinsic to membrane;cellular_component;membrane part;integral to membrane;				IPR027417;IPR023837;IPR023836;IPR003593;IPR002543;	P-loop containing nucleoside triphosphate hydrolase;EccCb-like, Actinobacteria;EccCa-like, Actinobacteria;AAA+ ATPase domain;FtsK domain;
I6X9Z1	Acetyl-CoA C-acetyltransferase OS=Mycobacterium tuberculosis H37Rv GN=RVBD_0859 PE=3 SV=1	1.3645	5.05733e-07	Cytoplasmic		molecular_function;transferase activity, transferring acyl groups;catalytic activity;transferase activity;transferase activity, transferring acyl groups other than = amino-acyl groups;		K00626	E2.3.1.9:acetyl-CoA C-acetyltransferase [EC:2.3.1.9];E2.3.1.9:acetyl-CoA C-acetyltransferase [EC:2.3.1.9];E2.3.1.9:acetyl-CoA C-acetyltransferase [EC:2.3.1.9];E2.3.1.9:acetyl-CoA C-acetyltransferase [EC:2.3.1.9];E2.3.1.9:acetyl-CoA C-acetyltransferase [EC:2.3.1.9];E2.3.1.9:acetyl-CoA C-acetyltransferase [EC:2.3.1.9];E2.3.1.9:acetyl-CoA C-acetyltransferase [EC:2.3.1.9];E2.3.1.9:acetyl-CoA C-acetyl…	Metabolic pathways - Mycobacterium tuberculosis H37Rv ;Biosynthesis of secondary metabolites - Mycobacterium tuberculosis H37Rv ;Biosynthesis of antibiotics - Mycobacterium tuberculosis H37Rv ;Microbial metabolism in diverse environments - Mycobacterium tuberculosis H37Rv ;Carbon metabolism - Mycobacterium tuberculosis H37Rv ;Valine, leucine and isoleucine degradation - Mycobacterium tuberculosis…	IPR002155;IPR020617;IPR020613;IPR020616;IPR020615;IPR020610;IPR016038;IPR016039;	Thiolase;Thiolase, C-terminal;Thiolase, conserved site;Thiolase, N-terminal;Thiolase, acyl-enzyme intermediate active site;Thiolase, active site;Thiolase-like, subgroup;Thiolase-like;
I6XWI3	Citrate synthase OS=Mycobacterium tuberculosis H37Rv GN=RVBD_0896 PE=3 SV=1	0.8465	0.29893	Cytoplasmic	biological_process;carbohydrate metabolic process;cellular process;metabolic process;organic substance metabolic process;cellular metabolic process;primary metabolic process;cellular carbohydrate metabolic process;aerobic respiration;cellular respiration;single-organism metabolic process;generation of precursor metabolites and energy;energy derivation by oxidation of organic compounds;oxidation-r…	molecular_function;transferase activity, transferring acyl groups;transferase activity, transferring acyl groups, acyl groups = converted into alkyl on transfer;citrate synthase activity;catalytic activity;transferase activity;citrate (Si)-synthase activity;	intracellular;cell part;cell;intracellular part;cellular_component;cytoplasm;	K01647	CS:citrate synthase [EC:2.3.3.1];CS:citrate synthase [EC:2.3.3.1];CS:citrate synthase [EC:2.3.3.1];CS:citrate synthase [EC:2.3.3.1];CS:citrate synthase [EC:2.3.3.1];CS:citrate synthase [EC:2.3.3.1];CS:citrate synthase [EC:2.3.3.1];CS:citrate synthase [EC:2.3.3.1];CS:citrate synthase [EC:2.3.3.1];	Metabolic pathways - Mycobacterium tuberculosis H37Rv ;Biosynthesis of secondary metabolites - Mycobacterium tuberculosis H37Rv ;Biosynthesis of antibiotics - Mycobacterium tuberculosis H37Rv ;Microbial metabolism in diverse environments - Mycobacterium tuberculosis H37Rv ;Biosynthesis of amino acids - Mycobacterium tuberculosis H37Rv ;Carbon metabolism - Mycobacterium tuberculosis H37Rv ;Glyoxyl…	IPR002020;IPR016143;IPR016142;IPR016141;IPR019810;IPR010953;	Citrate synthase-like;Citrate synthase-like, small alpha subdomain;Citrate synthase-like, large alpha subdomain;Citrate synthase-like, core;Citrate synthase active site;Citrate synthase, type I;
P95186	Acyl-CoA dehydrogenase OS=Mycobacterium tuberculosis H37Rv GN=RVBD_3140 PE=3 SV=1	1.978	3.19931e-17	Cytoplasmic	biological_process;growth;	molecular_function;oxidoreductase activity;catalytic activity;oxidoreductase activity, acting on the CH-CH group of donors;acyl-CoA dehydrogenase activity;	external encapsulating structure;cell part;cell;cellular_component;cell periphery;cell wall;membrane;plasma membrane;	K00249	ACADM:acyl-CoA dehydrogenase [EC:1.3.8.7];ACADM:acyl-CoA dehydrogenase [EC:1.3.8.7];ACADM:acyl-CoA dehydrogenase [EC:1.3.8.7];ACADM:acyl-CoA dehydrogenase [EC:1.3.8.7];ACADM:acyl-CoA dehydrogenase [EC:1.3.8.7];ACADM:acyl-CoA dehydrogenase [EC:1.3.8.7];ACADM:acyl-CoA dehydrogenase [EC:1.3.8.7];ACADM:acyl-CoA dehydrogenase [EC:1.3.8.7];ACADM:acyl-CoA dehydrogenase [EC:1.3.8.7];	Metabolic pathways - Mycobacterium tuberculosis H37Rv ;Biosynthesis of secondary metabolites - Mycobacterium tuberculosis H37Rv ;Biosynthesis of antibiotics - Mycobacterium tuberculosis H37Rv ;Carbon metabolism - Mycobacterium tuberculosis H37Rv ;Valine, leucine and isoleucine degradation - Mycobacterium tuberculosis H37Rv ;Propanoate metabolism - Mycobacterium tuberculosis H37Rv ;Fatty acid degr…	IPR009075;IPR009100;IPR006091;	Acyl-CoA dehydrogenase/oxidase C-terminal;Acyl-CoA dehydrogenase/oxidase, N-terminal and middle domain;Acyl-CoA oxidase/dehydrogenase, central domain;
I6Y334	Phosphoenolpyruvate carboxykinase [GTP] OS=Mycobacterium tuberculosis H37Rv GN=pckG PE=3 SV=1	1.647	1.52702e-15	Cytoplasmic	carbohydrate biosynthetic process;biological_process;organic substance biosynthetic process;monosaccharide biosynthetic process;single-organism carbohydrate metabolic process;biosynthetic process;carbohydrate metabolic process;metabolic process;glucose metabolic process;hexose metabolic process;hexose biosynthetic process;organic substance metabolic process;monosaccharide metabolic process;primar…	purine ribonucleotide binding;anion binding;ribonucleotide binding;small molecule binding;ion binding;ribonucleoside binding;purine ribonucleoside triphosphate binding;carbohydrate derivative binding;nucleoside phosphate binding;molecular_function;guanyl nucleotide binding;nucleotide binding;nucleoside binding;heterocyclic compound binding;binding;purine nucleoside binding;guanyl ribonucleotide b…	intracellular;cell part;cell;intracellular part;cellular_component;cytoplasm;	K01596	E4.1.1.32:phosphoenolpyruvate carboxykinase (GTP) [EC:4.1.1.32];E4.1.1.32:phosphoenolpyruvate carboxykinase (GTP) [EC:4.1.1.32];E4.1.1.32:phosphoenolpyruvate carboxykinase (GTP) [EC:4.1.1.32];E4.1.1.32:phosphoenolpyruvate carboxykinase (GTP) [EC:4.1.1.32];E4.1.1.32:phosphoenolpyruvate carboxykinase (GTP) [EC:4.1.1.32];E4.1.1.32:phosphoenolpyruvate carboxykinase (GTP) [EC:4.1.1.32];E4.1.1.32:phosp…	Metabolic pathways - Mycobacterium tuberculosis H37Rv ;Biosynthesis of secondary metabolites - Mycobacterium tuberculosis H37Rv ;Biosynthesis of antibiotics - Mycobacterium tuberculosis H37Rv ;Microbial metabolism in diverse environments - Mycobacterium tuberculosis H37Rv ;Pyruvate metabolism - Mycobacterium tuberculosis H37Rv ;Glycolysis / Gluconeogenesis - Mycobacterium tuberculosis H37Rv ;Citr…	IPR018091;IPR008210;IPR008209;IPR013035;	Phosphoenolpyruvate carboxykinase, GTP-utilising, conserved site;Phosphoenolpyruvate carboxykinase, N-terminal;Phosphoenolpyruvate carboxykinase, GTP-utilising;Phosphoenolpyruvate carboxykinase, C-terminal;
I6X4M7	Alanine--tRNA ligase OS=Mycobacterium tuberculosis H37Rv GN=alaS PE=3 SV=1	1.0625	0.00814833	Cytoplasmic	gene expression;nitrogen compound metabolic process;cellular aromatic compound metabolic process;organic substance biosynthetic process;nucleic acid metabolic process;cellular macromolecule metabolic process;small molecule metabolic process;oxoacid metabolic process;translation;cellular nitrogen compound metabolic process;single-organism metabolic process;cellular macromolecule biosynthetic proce…	molecular_function;ligase activity;ligase activity, forming carbon-oxygen bonds;catalytic activity;aminoacyl-tRNA ligase activity;ligase activity, forming aminoacyl-tRNA and related compounds;alanine-tRNA ligase activity;purine ribonucleotide binding;anion binding;ribonucleotide binding;small molecule binding;ion binding;ribonucleoside binding;purine ribonucleoside triphosphate binding;carbohydra…	intracellular;cell part;cell;intracellular part;cellular_component;cytoplasm;	K01872	AARS:alanyl-tRNA synthetase [EC:6.1.1.7];	Aminoacyl-tRNA biosynthesis - Mycobacterium tuberculosis H37Rv ;	IPR018165;IPR018164;IPR018162;IPR018163;IPR003156;IPR023033;IPR009000;IPR012947;IPR002318;	Alanyl-tRNA synthetase, class IIc, core domain;Alanyl-tRNA synthetase, class IIc, N-terminal;Alanine-tRNA ligase, class IIc, anti-codon-binding domain;Threonyl/alanyl tRNA synthetase, class II-like, putative editing domain;DHHA1 domain;Alanine-tRNA ligase, eukaryota/bacteria;Translation protein, beta-barrel domain;Threonyl/alanyl tRNA synthetase, SAD;Alanine-tRNA ligase, class IIc;
I6WXK0	Oxidoreductase OS=Mycobacterium tuberculosis H37Rv GN=RVBD_0148 PE=4 SV=1	1.107	0.000244672	Cytoplasmic	biological_process;single-organism metabolic process;metabolic process;oxidation-reduction process;	nucleoside phosphate binding;molecular_function;binding;heterocyclic compound binding;small molecule binding;organic cyclic compound binding;nucleotide binding;catalytic activity;oxidoreductase activity;					IPR002198;IPR020904;IPR013968;IPR016040;IPR002347;	Short-chain dehydrogenase/reductase SDR;Short-chain dehydrogenase/reductase, conserved site;Polyketide synthase, ketoreductase domain;NAD(P)-binding domain;Glucose/ribitol dehydrogenase;
I6XWG6	Acyl-CoA dehydrogenase fadE10 OS=Mycobacterium tuberculosis H37Rv GN=RVBD_0873 PE=3 SV=1	0.844	0.544248	Cytoplasmic		molecular_function;oxidoreductase activity;catalytic activity;oxidoreductase activity, acting on the CH-CH group of donors;acyl-CoA dehydrogenase activity;nucleoside phosphate binding;coenzyme binding;cofactor binding;nucleotide binding;anion binding;heterocyclic compound binding;binding;small molecule binding;ion binding;organic cyclic compound binding;flavin adenine dinucleotide binding;					IPR013786;IPR009100;IPR009075;IPR006091;	Acyl-CoA dehydrogenase/oxidase, N-terminal;Acyl-CoA dehydrogenase/oxidase, N-terminal and middle domain;Acyl-CoA dehydrogenase/oxidase C-terminal;Acyl-CoA oxidase/dehydrogenase, central domain;
I6YFL1	Protein translocase subunit SecA OS=Mycobacterium tuberculosis H37Rv GN=secA PE=3 SV=1	1.0845	0.00135475	Cytoplasmic	macromolecule localization;single-organism transport;cellular macromolecule localization;cellular process;single-organism process;single-organism cellular process;intracellular transport;protein transport;intracellular protein transport;transmembrane transport;establishment of localization;establishment of protein localization;cellular localization;biological_process;protein localization;transpor…	purine ribonucleotide binding;anion binding;ribonucleotide binding;small molecule binding;ion binding;ribonucleoside binding;purine ribonucleoside triphosphate binding;carbohydrate derivative binding;adenyl ribonucleotide binding;nucleoside phosphate binding;molecular_function;nucleotide binding;nucleoside binding;adenyl nucleotide binding;heterocyclic compound binding;binding;purine nucleoside b…	intracellular;cell part;cell;intracellular part;cellular_component;cytoplasm;membrane;cell periphery;plasma membrane;	K03070	secA:preprotein translocase subunit SecA;secA:preprotein translocase subunit SecA;	Protein export - Mycobacterium tuberculosis H37Rv ;Bacterial secretion system - Mycobacterium tuberculosis H37Rv ;	IPR000185;IPR014018;IPR027417;IPR011130;IPR011116;IPR011115;IPR020937;	Protein translocase subunit SecA;SecA motor DEAD;P-loop containing nucleoside triphosphate hydrolase;SecA preprotein, cross-linking domain;SecA Wing/Scaffold;SecA DEAD-like, N-terminal;SecA conserved site;
P96824	Aldehyde dehydrogenase OS=Mycobacterium tuberculosis H37Rv GN=RVBD_0147 PE=3 SV=1	1.275	5.68214e-06	Cytoplasmic	biological_process;single-organism metabolic process;cellular process;metabolic process;organic substance metabolic process;cellular metabolic process;cellular aldehyde metabolic process;	molecular_function;oxidoreductase activity, acting on the aldehyde or oxo group of = donors;oxidoreductase activity, acting on the aldehyde or oxo group of = donors, NAD or NADP as acceptor;oxidoreductase activity;catalytic activity;aldehyde dehydrogenase [NAD(P)+] activity;	external encapsulating structure;cell part;cell;cellular_component;cell periphery;cell wall;membrane;plasma membrane;	K00128	E1.2.1.3:aldehyde dehydrogenase (NAD+) [EC:1.2.1.3];E1.2.1.3:aldehyde dehydrogenase (NAD+) [EC:1.2.1.3];E1.2.1.3:aldehyde dehydrogenase (NAD+) [EC:1.2.1.3];E1.2.1.3:aldehyde dehydrogenase (NAD+) [EC:1.2.1.3];E1.2.1.3:aldehyde dehydrogenase (NAD+) [EC:1.2.1.3];E1.2.1.3:aldehyde dehydrogenase (NAD+) [EC:1.2.1.3];E1.2.1.3:aldehyde dehydrogenase (NAD+) [EC:1.2.1.3];E1.2.1.3:aldehyde dehydrogenase (NA…	Metabolic pathways - Mycobacterium tuberculosis H37Rv ;Biosynthesis of secondary metabolites - Mycobacterium tuberculosis H37Rv ;Biosynthesis of antibiotics - Mycobacterium tuberculosis H37Rv ;Microbial metabolism in diverse environments - Mycobacterium tuberculosis H37Rv ;Valine, leucine and isoleucine degradation - Mycobacterium tuberculosis H37Rv ;Fatty acid degradation - Mycobacterium tubercu…	IPR029510;IPR015590;IPR016163;IPR016162;IPR016161;IPR016160;	Aldehyde dehydrogenase, glutamic acid active site;Aldehyde dehydrogenase domain;Aldehyde dehydrogenase, C-terminal;Aldehyde dehydrogenase N-terminal domain;Aldehyde/histidinol dehydrogenase;Aldehyde dehydrogenase, cysteine active site;
I6WYZ2	50S ribosomal protein L1 OS=Mycobacterium tuberculosis H37Rv GN=rplA PE=3 SV=1	0.942	0.482214	Cytoplasmic	regulation of gene expression;gene expression;organic substance biosynthetic process;cellular macromolecule metabolic process;regulation of metabolic process;translation;regulation of primary metabolic process;cellular macromolecule biosynthetic process;regulation of biological process;regulation of biosynthetic process;cellular metabolic process;macromolecule metabolic process;primary metabolic …	molecular_function;binding;heterocyclic compound binding;RNA binding;organic cyclic compound binding;nucleic acid binding;rRNA binding;structural molecule activity;structural constituent of ribosome;tRNA binding;	cell;cellular_component;ribosomal subunit;intracellular;cytoplasmic part;cytoplasm;intracellular non-membrane-bounded organelle;organelle;macromolecular complex;ribonucleoprotein complex;non-membrane-bounded organelle;cell part;intracellular organelle part;ribosome;intracellular organelle;intracellular part;organelle part;large ribosomal subunit;	K02863	RP-L1:large subunit ribosomal protein L1;	Ribosome - Mycobacterium tuberculosis H37Rv ;	IPR028364;IPR023673;IPR023674;IPR016095;IPR016094;IPR005878;	Ribosomal protein L1/ribosomal biogenesis protein;Ribosomal protein L1, conserved site;Ribosomal protein L1-like;Ribosomal protein L1, 3-layer alpha/beta-sandwich;Ribosomal protein L1, 2-layer alpha/beta-sandwich;Ribosomal protein L1, bacterial-type;
I6X1D9	Uncharacterized protein OS=Mycobacterium tuberculosis H37Rv GN=RVBD_1488 PE=4 SV=1	1.0285	0.0343096	Membrane			cellular_component;membrane;				IPR001972;IPR001107;IPR018080;	Stomatin family;Band 7 protein;Band 7/stomatin-like, conserved site;
I6Y2H5	DNA gyrase subunit A OS=Mycobacterium tuberculosis H37Rv GN=gyrA PE=3 SV=1	1.125	0.000110617	Cytoplasmic	nitrogen compound metabolic process;cellular aromatic compound metabolic process;cellular macromolecule metabolic process;DNA conformation change;nucleic acid metabolic process;cellular process;DNA metabolic process;cellular nitrogen compound metabolic process;biological_process;nucleobase-containing compound metabolic process;organic cyclic compound metabolic process;metabolic process;organic su…	purine ribonucleotide binding;anion binding;ribonucleotide binding;small molecule binding;ion binding;ribonucleoside binding;purine ribonucleoside triphosphate binding;carbohydrate derivative binding;adenyl ribonucleotide binding;nucleoside phosphate binding;molecular_function;nucleotide binding;nucleoside binding;adenyl nucleotide binding;heterocyclic compound binding;binding;purine nucleoside b…	intracellular;intracellular non-membrane-bounded organelle;organelle;non-membrane-bounded organelle;cell part;cell;intracellular organelle;intracellular part;cellular_component;chromosome;cytoplasm;				IPR002205;IPR005743;IPR013760;IPR013758;IPR024946;IPR006691;	DNA topoisomerase, type IIA, subunit A/C-terminal;DNA gyrase, subunit A;DNA topoisomerase, type IIA-like domain;DNA topoisomerase, type IIA, subunit A/ C-terminal, alpha-beta;Arginine repressor C-terminal-like domain;DNA gyrase/topoisomerase IV, subunit A, C-terminal beta-pinwheel;
I6Y286	Ketol-acid reductoisomerase OS=Mycobacterium tuberculosis H37Rv GN=ilvC PE=3 SV=1	1.196	8.33836e-10	Cytoplasmic	nitrogen compound metabolic process;organic substance biosynthetic process;isoleucine metabolic process;small molecule biosynthetic process;oxoacid metabolic process;small molecule metabolic process;organic acid biosynthetic process;branched-chain amino acid biosynthetic process;single-organism metabolic process;branched-chain amino acid metabolic process;single-organism biosynthetic process;cell…	molecular_function;cofactor binding;binding;coenzyme binding;catalytic activity;isomerase activity;oxidoreductase activity;oxidoreductase activity, acting on CH-OH group of donors;oxidoreductase activity, acting on the CH-OH group of donors, NAD = or NADP as acceptor;ketol-acid reductoisomerase activity;		K00053	ilvC:ketol-acid reductoisomerase [EC:1.1.1.86];ilvC:ketol-acid reductoisomerase [EC:1.1.1.86];ilvC:ketol-acid reductoisomerase [EC:1.1.1.86];ilvC:ketol-acid reductoisomerase [EC:1.1.1.86];ilvC:ketol-acid reductoisomerase [EC:1.1.1.86];ilvC:ketol-acid reductoisomerase [EC:1.1.1.86];ilvC:ketol-acid reductoisomerase [EC:1.1.1.86];	Metabolic pathways - Mycobacterium tuberculosis H37Rv ;Biosynthesis of secondary metabolites - Mycobacterium tuberculosis H37Rv ;Biosynthesis of antibiotics - Mycobacterium tuberculosis H37Rv ;Biosynthesis of amino acids - Mycobacterium tuberculosis H37Rv ;2-Oxocarboxylic acid metabolism - Mycobacterium tuberculosis H37Rv ;Pantothenate and CoA biosynthesis - Mycobacterium tuberculosis H37Rv ;Vali…	IPR008927;IPR013328;IPR013023;IPR000506;IPR013116;	6-phosphogluconate dehydrogenase, C-terminal-like;Dehydrogenase, multihelical;Acetohydroxy acid isomeroreductase;Acetohydroxy acid isomeroreductase C-terminal;Acetohydroxy acid isomeroreductase, catalytic;
I6XZL6	Uncharacterized protein OS=Mycobacterium tuberculosis H37Rv GN=RVBD_2032 PE=4 SV=1	1.008	0.0367741	Cytoplasmic	biological_process;single-organism metabolic process;metabolic process;oxidation-reduction process;	molecular_function;catalytic activity;oxidoreductase activity;					IPR029479;IPR000415;	Nitroreductase;Nitroreductase-like;
I6X4U9	Uncharacterized protein OS=Mycobacterium tuberculosis H37Rv GN=RVBD_2629 PE=4 SV=1	1.091	0.00247672	Cytoplasmic							IPR029064;	50S ribosomal protein L30e-like;
I6X9V7	Sulfurtransferase OS=Mycobacterium tuberculosis H37Rv GN=RVBD_0815c PE=4 SV=1	1.265	3.07123e-08	Cytoplasmic		sulfurtransferase activity;molecular_function;transferase activity, transferring sulfur-containing groups;catalytic activity;transferase activity;thiosulfate sulfurtransferase activity;		K01011	TST:thiosulfate/3-mercaptopyruvate sulfurtransferase [EC:2.8.1.1 2.8.1.2];TST:thiosulfate/3-mercaptopyruvate sulfurtransferase [EC:2.8.1.1 2.8.1.2];TST:thiosulfate/3-mercaptopyruvate sulfurtransferase [EC:2.8.1.1 2.8.1.2];TST:thiosulfate/3-mercaptopyruvate sulfurtransferase [EC:2.8.1.1 2.8.1.2];TST:thiosulfate/3-mercaptopyruvate sulfurtransferase [EC:2.8.1.1 2.8.1.2];	Metabolic pathways - Mycobacterium tuberculosis H37Rv ;Microbial metabolism in diverse environments - Mycobacterium tuberculosis H37Rv ;Cysteine and methionine metabolism - Mycobacterium tuberculosis H37Rv ;Sulfur metabolism - Mycobacterium tuberculosis H37Rv ;Sulfur relay system - Mycobacterium tuberculosis H37Rv ;	IPR001307;IPR001763;	Thiosulphate sulfurtransferase, conserved site;Rhodanese-like domain;
I6XYH0	30S ribosomal protein S1 OS=Mycobacterium tuberculosis H37Rv GN=RVBD_1630 PE=3 SV=1	0.969	0.0019512	Cytoplasmic	gene expression;organic substance biosynthetic process;biosynthetic process;macromolecule biosynthetic process;cellular macromolecule metabolic process;cellular process;biological_process;cellular macromolecule biosynthetic process;metabolic process;organic substance metabolic process;cellular biosynthetic process;cellular protein metabolic process;macromolecule metabolic process;cellular metabol…	molecular_function;binding;heterocyclic compound binding;organic cyclic compound binding;nucleic acid binding;RNA binding;structural molecule activity;structural constituent of ribosome;	cell;cellular_component;intracellular;cytoplasmic part;cytoplasm;intracellular non-membrane-bounded organelle;organelle;macromolecular complex;non-membrane-bounded organelle;ribonucleoprotein complex;cell part;intracellular organelle;intracellular part;ribosome;	K02945	RP-S1:small subunit ribosomal protein S1;	Ribosome - Mycobacterium tuberculosis H37Rv ;	IPR022967;IPR012340;IPR000110;IPR003029;	RNA-binding domain, S1;Nucleic acid-binding, OB-fold;Ribosomal protein S1;Ribosomal protein S1, RNA-binding domain;
O86361	Acetyl-CoA C-acetyltransferase OS=Mycobacterium tuberculosis H37Rv GN=RVBD_0243 PE=3 SV=1	0.789	0.000317545	Cytoplasmic	biological_process;growth involved in symbiotic interaction;multi-organism process;interspecies interaction between organisms;growth of symbiont in host;growth of symbiont involved in interaction with host;growth;symbiosis, encompassing mutualism through parasitism;growth of symbiont in host cell;	molecular_function;transferase activity, transferring acyl groups other than = amino-acyl groups;transferase activity, transferring acyl groups;C-acyltransferase activity;catalytic activity;transferase activity;acetyl-CoA C-acyltransferase activity;transferase activity, transferring acyl groups other than = amino-acyl groups;	external encapsulating structure;cell part;cell;cellular_component;cell periphery;cell wall;intracellular;cytoplasmic part;cytoplasm;intracellular part;cytosol;membrane;plasma membrane;	K00626	E2.3.1.9:acetyl-CoA C-acetyltransferase [EC:2.3.1.9];E2.3.1.9:acetyl-CoA C-acetyltransferase [EC:2.3.1.9];E2.3.1.9:acetyl-CoA C-acetyltransferase [EC:2.3.1.9];E2.3.1.9:acetyl-CoA C-acetyltransferase [EC:2.3.1.9];E2.3.1.9:acetyl-CoA C-acetyltransferase [EC:2.3.1.9];E2.3.1.9:acetyl-CoA C-acetyltransferase [EC:2.3.1.9];E2.3.1.9:acetyl-CoA C-acetyltransferase [EC:2.3.1.9];E2.3.1.9:acetyl-CoA C-acetyl…	Metabolic pathways - Mycobacterium tuberculosis H37Rv ;Biosynthesis of secondary metabolites - Mycobacterium tuberculosis H37Rv ;Biosynthesis of antibiotics - Mycobacterium tuberculosis H37Rv ;Microbial metabolism in diverse environments - Mycobacterium tuberculosis H37Rv ;Carbon metabolism - Mycobacterium tuberculosis H37Rv ;Valine, leucine and isoleucine degradation - Mycobacterium tuberculosis…	IPR016038;IPR016039;IPR002155;IPR020610;IPR020616;IPR020617;	Thiolase-like, subgroup;Thiolase-like;Thiolase;Thiolase, active site;Thiolase, N-terminal;Thiolase, C-terminal;
I6XZY6	Antigen 84 OS=Mycobacterium tuberculosis H37Rv GN=RVBD_2145c PE=4 SV=1	0.568	7.20248e-20	Cytoplasmic			intracellular;cell part;cell;intracellular part;cellular_component;cytoplasm;				IPR007793;IPR019933;	DivIVA family;DivIVA domain;
I6Y0E8	Chaperone protein HtpG OS=Mycobacterium tuberculosis H37Rv GN=htpG PE=3 SV=1	0.9455	0.129839	Cytoplasmic	biological_process;cellular process;cellular macromolecule metabolic process;metabolic process;organic substance metabolic process;cellular protein metabolic process;protein metabolic process;macromolecule metabolic process;cellular metabolic process;primary metabolic process;protein folding;response to stimulus;response to stress;	purine ribonucleotide binding;anion binding;ribonucleotide binding;small molecule binding;ion binding;ribonucleoside binding;purine ribonucleoside triphosphate binding;carbohydrate derivative binding;adenyl ribonucleotide binding;nucleoside phosphate binding;molecular_function;nucleotide binding;nucleoside binding;adenyl nucleotide binding;heterocyclic compound binding;binding;purine nucleoside b…	intracellular;cell part;cell;intracellular part;cellular_component;cytoplasm;				IPR019805;IPR003594;IPR001404;IPR020568;IPR020575;	Heat shock protein Hsp90, conserved site;Histidine kinase-like ATPase, C-terminal domain;Heat shock protein Hsp90 family;Ribosomal protein S5 domain 2-type fold;Heat shock protein Hsp90, N-terminal;
I6Y778	3-oxoacyl-[acyl-carrier protein] reductase OS=Mycobacterium tuberculosis H37Rv GN=RVBD_0242c PE=3 SV=1	0.762	0.108783	Cytoplasmic	biological_process;single-organism metabolic process;metabolic process;oxidation-reduction process;	nucleoside phosphate binding;molecular_function;binding;heterocyclic compound binding;small molecule binding;organic cyclic compound binding;nucleotide binding;catalytic activity;oxidoreductase activity;		K00059	fabG:3-oxoacyl-[acyl-carrier protein] reductase [EC:1.1.1.100];fabG:3-oxoacyl-[acyl-carrier protein] reductase [EC:1.1.1.100];fabG:3-oxoacyl-[acyl-carrier protein] reductase [EC:1.1.1.100];fabG:3-oxoacyl-[acyl-carrier protein] reductase [EC:1.1.1.100];fabG:3-oxoacyl-[acyl-carrier protein] reductase [EC:1.1.1.100];	Metabolic pathways - Mycobacterium tuberculosis H37Rv ;Fatty acid metabolism - Mycobacterium tuberculosis H37Rv ;Fatty acid biosynthesis - Mycobacterium tuberculosis H37Rv ;Biotin metabolism - Mycobacterium tuberculosis H37Rv ;Biosynthesis of unsaturated fatty acids - Mycobacterium tuberculosis H37Rv ;	IPR020904;IPR013968;IPR002198;IPR016040;IPR002347;	Short-chain dehydrogenase/reductase, conserved site;Polyketide synthase, ketoreductase domain;Short-chain dehydrogenase/reductase SDR;NAD(P)-binding domain;Glucose/ribitol dehydrogenase;
I6Y5K6	Acyl-[acyl-carrier-protein] desaturase OS=Mycobacterium tuberculosis H37Rv GN=RVBD_1094 PE=3 SV=1	1.192	0.00850757	Cytoplasmic	lipid metabolic process;cellular process;small molecule metabolic process;organic acid metabolic process;oxoacid metabolic process;biological_process;monocarboxylic acid metabolic process;single-organism metabolic process;metabolic process;organic substance metabolic process;carboxylic acid metabolic process;cellular lipid metabolic process;cellular metabolic process;primary metabolic process;fat…	molecular_function;oxidoreductase activity;oxidoreductase activity, acting on paired donors, with = incorporation or reduction of molecular oxygen;catalytic activity;oxidoreductase activity, acting on paired donors, with oxidation = of a pair of donors resulting in the reduction of molecular oxygen to = two molecules of water;acyl-[acyl-carrier-protein] desaturase activity;binding;cation binding;…		K03922	DESA2:acyl-[acyl-carrier-protein] desaturase [EC:1.14.19.2];DESA2:acyl-[acyl-carrier-protein] desaturase [EC:1.14.19.2];DESA2:acyl-[acyl-carrier-protein] desaturase [EC:1.14.19.2];	Fatty acid metabolism - Mycobacterium tuberculosis H37Rv ;Fatty acid biosynthesis - Mycobacterium tuberculosis H37Rv ;Biosynthesis of unsaturated fatty acids - Mycobacterium tuberculosis H37Rv ;	IPR009078;IPR012348;IPR005067;	Ferritin-like superfamily;Ribonucleotide reductase-related;Fatty acid desaturase, type 2;
I6XXP0	ATP synthase subunit B-delta OS=Mycobacterium tuberculosis H37Rv GN=RVBD_1307 PE=3 SV=1	0.9065	0.656837	Cytoplasmic	nitrogen compound metabolic process;purine nucleoside triphosphate biosynthetic process;purine ribonucleoside biosynthetic process;ribonucleoside triphosphate biosynthetic process;purine nucleoside triphosphate metabolic process;nucleoside triphosphate biosynthetic process;phosphate-containing compound metabolic process;purine ribonucleoside triphosphate biosynthetic process;nucleoside triphospha…	transporter activity;hydrolase activity, acting on acid anhydrides;ATPase activity, coupled;ion transmembrane transporter activity;hydrogen ion transmembrane transporter activity;monovalent inorganic cation transmembrane transporter activity;cation transmembrane transporter activity;ATPase activity, coupled to transmembrane movement of substances;ATPase activity, coupled to transmembrane movement…	membrane;intrinsic to membrane;cellular_component;membrane part;integral to membrane;intracellular;proton-transporting ATP synthase complex;protein complex;proton-transporting two-sector ATPase complex, proton-transporting = domain;macromolecular complex;cell part;cell;proton-transporting two-sector ATPase complex;intracellular part;proton-transporting ATP synthase complex, coupling factor F(o);	K02113	ATPF1D:F-type H+-transporting ATPase subunit delta;ATPF1D:F-type H+-transporting ATPase subunit delta;	Metabolic pathways - Mycobacterium tuberculosis H37Rv ;Oxidative phosphorylation - Mycobacterium tuberculosis H37Rv ;	IPR000711;IPR005864;IPR026015;IPR028987;IPR002146;	ATPase, OSCP/delta subunit;ATPase, F0 complex, subunit B, bacterial;F1F0 ATP synthase OSCP/delta subunit, N-terminal domain;F-type ATP synthase subunit B-like, membrane domain;ATPase, F0 complex, subunit B/B', bacterial/chloroplast;
Q79FN7	MoxR-like ATPase OS=Mycobacterium tuberculosis H37Rv GN=RVBD_1479 PE=4 SV=1	1.301	3.28101e-07	Cytoplasmic	nitrogen compound metabolic process;purine nucleoside triphosphate catabolic process;purine nucleoside triphosphate metabolic process;nucleoside triphosphate catabolic process;ribonucleoside triphosphate catabolic process;phosphate-containing compound metabolic process;nucleoside triphosphate metabolic process;organophosphate catabolic process;purine ribonucleoside triphosphate metabolic process;…	purine ribonucleotide binding;anion binding;ribonucleotide binding;small molecule binding;ion binding;ribonucleoside binding;purine ribonucleoside triphosphate binding;carbohydrate derivative binding;adenyl ribonucleotide binding;nucleoside phosphate binding;molecular_function;nucleotide binding;nucleoside binding;adenyl nucleotide binding;heterocyclic compound binding;binding;purine nucleoside b…	external encapsulating structure;cell part;cell;cellular_component;cell periphery;cell wall;membrane;plasma membrane;				IPR027417;IPR011703;	P-loop containing nucleoside triphosphate hydrolase;ATPase, AAA-3;
I6YF20	Ribonucleoside-diphosphate reductase OS=Mycobacterium tuberculosis H37Rv GN=RVBD_3051c PE=3 SV=1	1.144	9.18352e-06	Cytoplasmic	nitrogen compound metabolic process;cellular aromatic compound metabolic process;organic substance biosynthetic process;biosynthetic process;nucleic acid metabolic process;cellular macromolecule metabolic process;cellular process;macromolecule biosynthetic process;DNA metabolic process;cellular nitrogen compound metabolic process;biological_process;organic cyclic compound metabolic process;nucleo…	purine ribonucleotide binding;anion binding;ribonucleotide binding;small molecule binding;ion binding;ribonucleoside binding;purine ribonucleoside triphosphate binding;carbohydrate derivative binding;adenyl ribonucleotide binding;nucleoside phosphate binding;molecular_function;nucleotide binding;nucleoside binding;adenyl nucleotide binding;heterocyclic compound binding;binding;purine nucleoside b…	intracellular;cytoplasmic part;protein complex;cytoplasm;catalytic complex;macromolecular complex;cell part;cell;oxidoreductase complex;intracellular part;cellular_component;ribonucleoside-diphosphate reductase complex;	K00525	E1.17.4.1A:ribonucleoside-diphosphate reductase alpha chain [EC:1.17.4.1];E1.17.4.1A:ribonucleoside-diphosphate reductase alpha chain [EC:1.17.4.1];E1.17.4.1A:ribonucleoside-diphosphate reductase alpha chain [EC:1.17.4.1];	Metabolic pathways - Mycobacterium tuberculosis H37Rv ;Purine metabolism - Mycobacterium tuberculosis H37Rv ;Pyrimidine metabolism - Mycobacterium tuberculosis H37Rv ;	IPR026459;IPR008926;IPR013554;IPR013346;IPR000788;IPR013509;	Ribonucleotide reductase, class 1b, subunit NrdE;Ribonucleotide reductase R1 subunit, N-terminal;Ribonucleotide reductase N-terminal;Ribonucleotide reductase, class I , alpha subunit;Ribonucleotide reductase large subunit, C-terminal;Ribonucleotide reductase large subunit, N-terminal;
O53611	Isocitrate dehydrogenase, NADP-dependent OS=Mycobacterium tuberculosis H37Rv GN=RVBD_0066c PE=3 SV=1	0.915	0.0319488	Cytoplasmic	cellular carbohydrate metabolic process;carbohydrate metabolic process;cellular process;cellular aldehyde metabolic process;oxoacid metabolic process;organic acid metabolic process;small molecule metabolic process;biological_process;monocarboxylic acid metabolic process;single-organism metabolic process;metabolic process;glyoxylate metabolic process;organic substance metabolic process;carboxylic …	molecular_function;isocitrate dehydrogenase activity;oxidoreductase activity;oxidoreductase activity, acting on CH-OH group of donors;catalytic activity;oxidoreductase activity, acting on the CH-OH group of donors, NAD = or NADP as acceptor;isocitrate dehydrogenase (NADP+) activity;isocitrate dehydrogenase activity;binding;cation binding;ion binding;metal ion binding;magnesium ion binding;metal i…	external encapsulating structure;cell part;cell;cellular_component;cell periphery;cell wall;intracellular;cytoplasmic part;cytoplasm;intracellular part;cytosol;extracellular region;membrane;plasma membrane;	K00031	IDH1:isocitrate dehydrogenase [EC:1.1.1.42];IDH1:isocitrate dehydrogenase [EC:1.1.1.42];IDH1:isocitrate dehydrogenase [EC:1.1.1.42];IDH1:isocitrate dehydrogenase [EC:1.1.1.42];IDH1:isocitrate dehydrogenase [EC:1.1.1.42];IDH1:isocitrate dehydrogenase [EC:1.1.1.42];IDH1:isocitrate dehydrogenase [EC:1.1.1.42];IDH1:isocitrate dehydrogenase [EC:1.1.1.42];IDH1:isocitrate dehydrogenase [EC:1.1.1.42];	Metabolic pathways - Mycobacterium tuberculosis H37Rv ;Biosynthesis of secondary metabolites - Mycobacterium tuberculosis H37Rv ;Biosynthesis of antibiotics - Mycobacterium tuberculosis H37Rv ;Microbial metabolism in diverse environments - Mycobacterium tuberculosis H37Rv ;Biosynthesis of amino acids - Mycobacterium tuberculosis H37Rv ;Carbon metabolism - Mycobacterium tuberculosis H37Rv ;Citrate…	IPR004436;IPR024084;	Isocitrate dehydrogenase NADP-dependent, monomeric;Isopropylmalate dehydrogenase-like domain;
I6X9M1	30S ribosomal protein S5 OS=Mycobacterium tuberculosis H37Rv GN=rpsE PE=3 SV=1	1.356	9.30529e-07	Cytoplasmic	gene expression;organic substance biosynthetic process;biosynthetic process;macromolecule biosynthetic process;cellular macromolecule metabolic process;cellular process;biological_process;cellular macromolecule biosynthetic process;metabolic process;organic substance metabolic process;cellular biosynthetic process;cellular protein metabolic process;macromolecule metabolic process;cellular metabol…	molecular_function;binding;heterocyclic compound binding;RNA binding;organic cyclic compound binding;nucleic acid binding;rRNA binding;structural molecule activity;structural constituent of ribosome;	cell;cellular_component;ribosomal subunit;intracellular;cytoplasmic part;cytoplasm;intracellular non-membrane-bounded organelle;organelle;macromolecular complex;ribonucleoprotein complex;non-membrane-bounded organelle;cell part;intracellular organelle part;ribosome;intracellular organelle;intracellular part;organelle part;small ribosomal subunit;	K02988	RP-S5:small subunit ribosomal protein S5;	Ribosome - Mycobacterium tuberculosis H37Rv ;	IPR005324;IPR020568;IPR005712;IPR013810;IPR018192;IPR014720;IPR014721;	Ribosomal protein S5, C-terminal;Ribosomal protein S5 domain 2-type fold;Ribosomal protein S5, bacterial-type;Ribosomal protein S5, N-terminal;Ribosomal protein S5, N-terminal, conserved site;Double-stranded RNA-binding domain;Ribosomal protein S5 domain 2-type fold, subgroup;
I6YD25	Fatty acid CoA ligase FadD32 OS=Mycobacterium tuberculosis H37Rv GN=RVBD_3801c PE=4 SV=1	1.2095	8.75342e-06	Cytoplasmic		molecular_function;catalytic activity;ligase activity;					IPR000873;	AMP-dependent synthetase/ligase;
I6XWN1	Succinyl-CoA ligase [ADP-forming] subunit alpha OS=Mycobacterium tuberculosis H37Rv GN=RVBD_0952 PE=3 SV=1	1.009	0.106789	Cytoplasmic		purine ribonucleotide binding;anion binding;ribonucleotide binding;small molecule binding;ion binding;ribonucleoside binding;purine ribonucleoside triphosphate binding;carbohydrate derivative binding;adenyl ribonucleotide binding;nucleoside phosphate binding;molecular_function;nucleotide binding;nucleoside binding;adenyl nucleotide binding;heterocyclic compound binding;binding;purine nucleoside b…		K01902	sucD:succinyl-CoA synthetase alpha subunit [EC:6.2.1.5];sucD:succinyl-CoA synthetase alpha subunit [EC:6.2.1.5];sucD:succinyl-CoA synthetase alpha subunit [EC:6.2.1.5];sucD:succinyl-CoA synthetase alpha subunit [EC:6.2.1.5];sucD:succinyl-CoA synthetase alpha subunit [EC:6.2.1.5];sucD:succinyl-CoA synthetase alpha subunit [EC:6.2.1.5];sucD:succinyl-CoA synthetase alpha subunit [EC:6.2.1.5];sucD:su…	Metabolic pathways - Mycobacterium tuberculosis H37Rv ;Biosynthesis of secondary metabolites - Mycobacterium tuberculosis H37Rv ;Biosynthesis of antibiotics - Mycobacterium tuberculosis H37Rv ;Microbial metabolism in diverse environments - Mycobacterium tuberculosis H37Rv ;Carbon metabolism - Mycobacterium tuberculosis H37Rv ;Propanoate metabolism - Mycobacterium tuberculosis H37Rv ;Citrate cycle…	IPR003781;IPR016102;IPR017440;IPR005810;IPR005811;IPR016040;	CoA-binding;Succinyl-CoA synthetase-like;ATP-citrate lyase/succinyl-CoA ligase, active site;Succinyl-CoA ligase, alpha subunit;ATP-citrate lyase/succinyl-CoA ligase;NAD(P)-binding domain;
I6X5M8	Elongation factor Ts OS=Mycobacterium tuberculosis H37Rv GN=tsf PE=3 SV=1	1.048	0.00424418	Cytoplasmic		molecular_function;binding;heterocyclic compound binding;RNA binding;organic cyclic compound binding;nucleic acid binding;translation factor activity, nucleic acid binding;translation elongation factor activity;	intracellular;cell part;cell;intracellular part;cellular_component;cytoplasm;				IPR001816;IPR000449;IPR009060;IPR014039;IPR018101;	Translation elongation factor EFTs/EF1B;Ubiquitin-associated domain/translation elongation factor EF-Ts, N-terminal;UBA-like;Translation elongation factor EFTs/EF1B, dimerisation;Translation elongation factor Ts, conserved site;
I6XCV9	Probable thiol peroxidase OS=Mycobacterium tuberculosis H37Rv GN=tpx PE=3 SV=1	0.8745	0.13804	Membrane	biological_process;cellular homeostasis;cellular process;single-organism process;regulation of cellular process;single-organism cellular process;regulation of biological process;biological regulation;regulation of biological quality;homeostatic process;cell redox homeostasis;	molecular_function;antioxidant activity;peroxidase activity;oxidoreductase activity;oxidoreductase activity, acting on paired donors, with = incorporation or reduction of molecular oxygen;oxidoreductase activity, acting on peroxide as acceptor;catalytic activity;peroxiredoxin activity;thioredoxin peroxidase activity;					IPR002065;IPR013740;IPR012336;IPR018219;	Putative thiol peroxidase Tpx;Redoxin;Thioredoxin-like fold;Thiol peroxidase conserved site;
I6YAY0	Electron transfer flavoprotein subunit beta OS=Mycobacterium tuberculosis H37Rv GN=RVBD_3029c PE=4 SV=1	0.9545	0.137897	Cytoplasmic		molecular_function;electron carrier activity;					IPR000049;IPR014729;IPR014730;	Electron transfer flavoprotein, beta-subunit, conserved site;Rossmann-like alpha/beta/alpha sandwich fold;Electron transfer flavoprotein, alpha/beta-subunit, N-terminal;
I6XW81	Methylmalonate-semialdehyde dehydrogenase (Acylating) OS=Mycobacterium tuberculosis H37Rv GN=RVBD_0753c PE=3 SV=1	1.763	6.10592e-08	Cytoplasmic		molecular_function;oxidoreductase activity, acting on the aldehyde or oxo group of = donors;oxidoreductase activity, acting on the aldehyde or oxo group of = donors, NAD or NADP as acceptor;oxidoreductase activity;catalytic activity;methylmalonate-semialdehyde dehydrogenase (acylating) activity;		K00140	mmsA:malonate-semialdehyde dehydrogenase (acetylating) / methylmalonate-semialdehyde dehydrogenase [EC:1.2.1.18 1.2.1.27];mmsA:malonate-semialdehyde dehydrogenase (acetylating) / methylmalonate-semialdehyde dehydrogenase [EC:1.2.1.18 1.2.1.27];mmsA:malonate-semialdehyde dehydrogenase (acetylating) / methylmalonate-semialdehyde dehydrogenase [EC:1.2.1.18 1.2.1.27];mmsA:malonate-semialdehyde dehydr…	Metabolic pathways - Mycobacterium tuberculosis H37Rv ;Carbon metabolism - Mycobacterium tuberculosis H37Rv ;Valine, leucine and isoleucine degradation - Mycobacterium tuberculosis H37Rv ;Propanoate metabolism - Mycobacterium tuberculosis H37Rv ;beta-Alanine metabolism - Mycobacterium tuberculosis H37Rv ;Inositol phosphate metabolism - Mycobacterium tuberculosis H37Rv ;	IPR016161;IPR016160;IPR016163;IPR016162;IPR015590;IPR010061;	Aldehyde/histidinol dehydrogenase;Aldehyde dehydrogenase, cysteine active site;Aldehyde dehydrogenase, C-terminal;Aldehyde dehydrogenase N-terminal domain;Aldehyde dehydrogenase domain;Methylmalonate-semialdehyde dehydrogenase;
I6X1A1	Transketolase OS=Mycobacterium tuberculosis H37Rv GN=RVBD_1449c PE=4 SV=1	0.796	1.66625e-08	Cytoplasmic		molecular_function;binding;cation binding;ion binding;metal ion binding;transferase activity, transferring aldehyde or ketonic groups;catalytic activity;transferase activity;transketolase activity;		K00615	E2.2.1.1:transketolase [EC:2.2.1.1];E2.2.1.1:transketolase [EC:2.2.1.1];E2.2.1.1:transketolase [EC:2.2.1.1];E2.2.1.1:transketolase [EC:2.2.1.1];E2.2.1.1:transketolase [EC:2.2.1.1];E2.2.1.1:transketolase [EC:2.2.1.1];E2.2.1.1:transketolase [EC:2.2.1.1];	Metabolic pathways - Mycobacterium tuberculosis H37Rv ;Biosynthesis of secondary metabolites - Mycobacterium tuberculosis H37Rv ;Biosynthesis of antibiotics - Mycobacterium tuberculosis H37Rv ;Microbial metabolism in diverse environments - Mycobacterium tuberculosis H37Rv ;Biosynthesis of amino acids - Mycobacterium tuberculosis H37Rv ;Carbon metabolism - Mycobacterium tuberculosis H37Rv ;Pentose…	IPR005478;IPR005476;IPR005475;IPR005474;IPR029061;IPR009014;IPR020826;	Transketolase, bacterial-like;Transketolase, C-terminal;Transketolase-like, pyrimidine-binding domain;Transketolase, N-terminal;Thiamin diphosphate-binding fold;Transketolase, C-terminal/Pyruvate-ferredoxin oxidoreductase, domain II;Transketolase binding site;
I6Y3E7	ESX-3 secretion system protein EccA3 OS=Mycobacterium tuberculosis H37Rv GN=RVBD_0282 PE=4 SV=1	1.1905	0.000780837	Cytoplasmic		purine ribonucleotide binding;anion binding;ribonucleotide binding;small molecule binding;ion binding;ribonucleoside binding;purine ribonucleoside triphosphate binding;carbohydrate derivative binding;adenyl ribonucleotide binding;nucleoside phosphate binding;molecular_function;nucleotide binding;nucleoside binding;adenyl nucleotide binding;heterocyclic compound binding;binding;purine nucleoside b…					IPR000641;IPR027417;IPR003959;IPR003593;IPR023835;	CbxX/CfqX;P-loop containing nucleoside triphosphate hydrolase;ATPase, AAA-type, core;AAA+ ATPase domain;Type VII secretion system AAA-ATPase, EccA;
I6Y586	Succinyl-CoA ligase [ADP-forming] subunit beta OS=Mycobacterium tuberculosis H37Rv GN=sucC PE=3 SV=1	1.2575	6.49501e-06	Cytoplasmic	aerobic respiration;biological_process;cellular respiration;single-organism metabolic process;cellular process;metabolic process;generation of precursor metabolites and energy;cellular metabolic process;energy derivation by oxidation of organic compounds;primary metabolic process;oxidation-reduction process;tricarboxylic acid cycle;	purine ribonucleotide binding;anion binding;ribonucleotide binding;small molecule binding;ion binding;ribonucleoside binding;purine ribonucleoside triphosphate binding;carbohydrate derivative binding;adenyl ribonucleotide binding;nucleoside phosphate binding;molecular_function;nucleotide binding;nucleoside binding;adenyl nucleotide binding;heterocyclic compound binding;binding;purine nucleoside b…		K01903	sucC:succinyl-CoA synthetase beta subunit [EC:6.2.1.5];sucC:succinyl-CoA synthetase beta subunit [EC:6.2.1.5];sucC:succinyl-CoA synthetase beta subunit [EC:6.2.1.5];sucC:succinyl-CoA synthetase beta subunit [EC:6.2.1.5];sucC:succinyl-CoA synthetase beta subunit [EC:6.2.1.5];sucC:succinyl-CoA synthetase beta subunit [EC:6.2.1.5];sucC:succinyl-CoA synthetase beta subunit [EC:6.2.1.5];sucC:succinyl-…	Metabolic pathways - Mycobacterium tuberculosis H37Rv ;Biosynthesis of secondary metabolites - Mycobacterium tuberculosis H37Rv ;Biosynthesis of antibiotics - Mycobacterium tuberculosis H37Rv ;Microbial metabolism in diverse environments - Mycobacterium tuberculosis H37Rv ;Carbon metabolism - Mycobacterium tuberculosis H37Rv ;Propanoate metabolism - Mycobacterium tuberculosis H37Rv ;Citrate cycle…	IPR013815;IPR013816;IPR017866;IPR013650;IPR016102;IPR005811;IPR005809;IPR011761;	ATP-grasp fold, subdomain 1;ATP-grasp fold, subdomain 2;Succinyl-CoA synthetase, beta subunit, conserved site;ATP-grasp fold, succinyl-CoA synthetase-type;Succinyl-CoA synthetase-like;ATP-citrate lyase/succinyl-CoA ligase;Succinyl-CoA synthetase, beta subunit;ATP-grasp fold;
I6X2F8	Malate synthase G OS=Mycobacterium tuberculosis H37Rv GN=glcB PE=3 SV=1	0.798	0.015467	Cytoplasmic	cellular carbohydrate metabolic process;carbohydrate metabolic process;cellular process;cellular aldehyde metabolic process;oxoacid metabolic process;organic acid metabolic process;small molecule metabolic process;biological_process;monocarboxylic acid metabolic process;single-organism metabolic process;metabolic process;glyoxylate metabolic process;organic substance metabolic process;carboxylic …	molecular_function;transferase activity, transferring acyl groups;transferase activity, transferring acyl groups, acyl groups = converted into alkyl on transfer;catalytic activity;transferase activity;malate synthase activity;	intracellular;cell part;cell;intracellular part;cellular_component;cytoplasm;	K01638	E2.3.3.9:malate synthase [EC:2.3.3.9];E2.3.3.9:malate synthase [EC:2.3.3.9];E2.3.3.9:malate synthase [EC:2.3.3.9];E2.3.3.9:malate synthase [EC:2.3.3.9];E2.3.3.9:malate synthase [EC:2.3.3.9];E2.3.3.9:malate synthase [EC:2.3.3.9];	Metabolic pathways - Mycobacterium tuberculosis H37Rv ;Biosynthesis of secondary metabolites - Mycobacterium tuberculosis H37Rv ;Microbial metabolism in diverse environments - Mycobacterium tuberculosis H37Rv ;Carbon metabolism - Mycobacterium tuberculosis H37Rv ;Pyruvate metabolism - Mycobacterium tuberculosis H37Rv ;Glyoxylate and dicarboxylate metabolism - Mycobacterium tuberculosis H37Rv ;	IPR011076;IPR006253;IPR023310;IPR001465;	Malate synthase-like;Malate synthase G;Malate synthase G, beta sub-domain;Malate synthase;
I6XGJ6	UPF0182 protein RVBD_3193c OS=Mycobacterium tuberculosis H37Rv GN=RVBD_3193c PE=3 SV=1	1.0695	0.00138747	Membrane			membrane;intrinsic to membrane;cellular_component;membrane part;integral to membrane;cell part;cell;cell periphery;plasma membrane;				IPR005372;	Uncharacterised protein family UPF0182;
I6X5Y3	DNA-binding protein HU-beta OS=Mycobacterium tuberculosis H37Rv GN=RVBD_2986c PE=3 SV=1	1.192	0.000185351	Cytoplasmic	nitrogen compound metabolic process;cellular aromatic compound metabolic process;chromosome organization;organelle organization;cellular macromolecule metabolic process;cellular process;DNA conformation change;nucleic acid metabolic process;single-organism process;single-organism cellular process;DNA packaging;DNA metabolic process;cellular nitrogen compound metabolic process;biological_process;o…	molecular_function;binding;heterocyclic compound binding;organic cyclic compound binding;nucleic acid binding;DNA binding;					IPR010992;IPR000119;IPR020816;	Integration host factor (IHF)-like DNA-binding domain;Histone-like bacterial DNA-binding protein;Histone-like DNA-binding protein, conserved site;
I6Y1U7	Translation initiation factor IF-2 OS=Mycobacterium tuberculosis H37Rv GN=infB PE=3 SV=1	1.196	0.000107928	Cytoplasmic	nitrogen compound metabolic process;purine nucleoside triphosphate catabolic process;purine nucleoside triphosphate metabolic process;nucleoside triphosphate catabolic process;ribonucleoside triphosphate catabolic process;phosphate-containing compound metabolic process;nucleoside triphosphate metabolic process;organophosphate catabolic process;purine ribonucleoside triphosphate metabolic process;…	purine ribonucleotide binding;anion binding;ribonucleotide binding;small molecule binding;ion binding;ribonucleoside binding;purine ribonucleoside triphosphate binding;carbohydrate derivative binding;nucleoside phosphate binding;molecular_function;guanyl nucleotide binding;nucleotide binding;nucleoside binding;heterocyclic compound binding;binding;purine nucleoside binding;guanyl ribonucleotide b…	intracellular;cell part;cell;intracellular part;cellular_component;cytoplasm;				IPR000178;IPR000795;IPR009000;IPR005225;IPR006847;IPR004161;IPR027417;IPR023115;	Translation initiation factor aIF-2, bacterial-like;Elongation factor, GTP-binding domain;Translation protein, beta-barrel domain;Small GTP-binding protein domain;Translation initiation factor IF-2, N-terminal;Translation elongation factor EFTu/EF1A, domain 2;P-loop containing nucleoside triphosphate hydrolase;Translation initiation factor IF- 2, domain 3;
I6XXN3	Transcription termination factor Rho OS=Mycobacterium tuberculosis H37Rv GN=rho PE=3 SV=1	0.999	0.00768805	Membrane	gene expression;nitrogen compound metabolic process;organic substance biosynthetic process;cellular aromatic compound metabolic process;nucleic acid metabolic process;cellular macromolecule metabolic process;cellular nitrogen compound metabolic process;cellular macromolecule biosynthetic process;heterocycle biosynthetic process;cellular metabolic process;macromolecule metabolic process;aromatic c…	purine ribonucleotide binding;anion binding;ribonucleotide binding;small molecule binding;ion binding;ribonucleoside binding;purine ribonucleoside triphosphate binding;carbohydrate derivative binding;adenyl ribonucleotide binding;nucleoside phosphate binding;molecular_function;nucleotide binding;nucleoside binding;adenyl nucleotide binding;heterocyclic compound binding;binding;purine nucleoside b…		K03628	rho:transcription termination factor Rho;	RNA degradation - Mycobacterium tuberculosis H37Rv ;	IPR027417;IPR012340;IPR011113;IPR011112;IPR011129;IPR000194;IPR003593;IPR004665;	P-loop containing nucleoside triphosphate hydrolase;Nucleic acid-binding, OB-fold;Rho termination factor, RNA-binding;Rho termination factor, N-terminal;Cold shock protein;ATPase, F1/V1/A1 complex, alpha/beta subunit, nucleotide-binding domain;AAA+ ATPase domain;Transcription termination factor Rho;
I6XEE4	ChvD family ATP-binding cassette protein OS=Mycobacterium tuberculosis H37Rv GN=RVBD_2477c PE=3 SV=1	1.107	0.000622197	Cytoplasmic	nitrogen compound metabolic process;purine nucleoside triphosphate catabolic process;purine nucleoside triphosphate metabolic process;nucleoside triphosphate catabolic process;ribonucleoside triphosphate catabolic process;phosphate-containing compound metabolic process;nucleoside triphosphate metabolic process;organophosphate catabolic process;purine ribonucleoside triphosphate metabolic process;…	purine ribonucleotide binding;anion binding;ribonucleotide binding;small molecule binding;ion binding;ribonucleoside binding;purine ribonucleoside triphosphate binding;carbohydrate derivative binding;adenyl ribonucleotide binding;nucleoside phosphate binding;molecular_function;nucleotide binding;nucleoside binding;adenyl nucleotide binding;heterocyclic compound binding;binding;purine nucleoside b…					IPR027417;IPR017871;IPR003439;IPR022374;IPR003593;	P-loop containing nucleoside triphosphate hydrolase;ABC transporter, conserved site;ABC transporter-like;ABC transporter, ATP-binding protein, ChvD;AAA+ ATPase domain;
I6Y8W3	Uncharacterized protein OS=Mycobacterium tuberculosis H37Rv GN=RVBD_0831c PE=4 SV=1	1.1985	2.05786e-05	Cytoplasmic							IPR026349;	Conserved hypothetical protein CHP04255;
I6YCS0	Long chain acyl-CoA synthetase OS=Mycobacterium tuberculosis H37Rv GN=RVBD_2187 PE=4 SV=1	1.148	3.8689e-06	Cytoplasmic		molecular_function;catalytic activity;		K01897	ACSL:long-chain acyl-CoA synthetase [EC:6.2.1.3];ACSL:long-chain acyl-CoA synthetase [EC:6.2.1.3];ACSL:long-chain acyl-CoA synthetase [EC:6.2.1.3];ACSL:long-chain acyl-CoA synthetase [EC:6.2.1.3];	Metabolic pathways - Mycobacterium tuberculosis H37Rv ;Fatty acid degradation - Mycobacterium tuberculosis H37Rv ;Fatty acid metabolism - Mycobacterium tuberculosis H37Rv ;Fatty acid biosynthesis - Mycobacterium tuberculosis H37Rv ;	IPR020845;IPR000873;	AMP-binding, conserved site;AMP-dependent synthetase/ligase;
I6X8F1	Phthioceranic/hydroxyphthioceranic acid synthase OS=Mycobacterium tuberculosis H37Rv GN=RVBD_3825c PE=4 SV=1	0.761	2.30353e-06	Cytoplasmic		nucleoside phosphate binding;molecular_function;binding;heterocyclic compound binding;small molecule binding;organic cyclic compound binding;nucleotide binding;catalytic activity;oxidoreductase activity;transferase activity, transferring acyl groups;transferase activity;transferase activity, transferring acyl groups other than = amino-acyl groups;cation binding;ion binding;transition metal ion bi…					IPR011032;IPR020801;IPR020806;IPR020807;IPR020841;IPR020843;IPR013968;IPR006162;IPR009081;IPR013149;IPR013154;IPR016038;IPR016035;IPR016036;IPR016039;IPR016040;IPR001227;IPR018201;IPR014031;IPR014030;IPR014043;	GroES (chaperonin 10)-like;Polyketide synthase, acyl transferase domain;Polyketide synthase, phosphopantetheine-binding domain;Polyketide synthase, dehydratase domain;Polyketide synthase, beta-ketoacyl synthase domain;Polyketide synthase, enoylreductase domain;Polyketide synthase, ketoreductase domain;Phosphopantetheine attachment site;Acyl carrier protein-like;Alcohol dehydrogenase, C-terminal;A…
I6Y4R8	Alcohol dehydrogenase B OS=Mycobacterium tuberculosis H37Rv GN=RVBD_0761c PE=3 SV=1	0.998	0.00789737	Cytoplasmic		nucleoside phosphate binding;molecular_function;binding;heterocyclic compound binding;small molecule binding;organic cyclic compound binding;nucleotide binding;catalytic activity;oxidoreductase activity;cation binding;ion binding;transition metal ion binding;metal ion binding;zinc ion binding;		K00121	frmA:S-(hydroxymethyl)glutathione dehydrogenase / alcohol dehydrogenase [EC:1.1.1.284 1.1.1.1];frmA:S-(hydroxymethyl)glutathione dehydrogenase / alcohol dehydrogenase [EC:1.1.1.284 1.1.1.1];frmA:S-(hydroxymethyl)glutathione dehydrogenase / alcohol dehydrogenase [EC:1.1.1.284 1.1.1.1];frmA:S-(hydroxymethyl)glutathione dehydrogenase / alcohol dehydrogenase [EC:1.1.1.284 1.1.1.1];frmA:S-(hydroxymeth…	Metabolic pathways - Mycobacterium tuberculosis H37Rv ;Biosynthesis of secondary metabolites - Mycobacterium tuberculosis H37Rv ;Biosynthesis of antibiotics - Mycobacterium tuberculosis H37Rv ;Microbial metabolism in diverse environments - Mycobacterium tuberculosis H37Rv ;Carbon metabolism - Mycobacterium tuberculosis H37Rv ;Fatty acid degradation - Mycobacterium tuberculosis H37Rv ;Glycolysis /…	IPR011032;IPR023921;IPR002328;IPR016040;IPR013149;IPR013154;IPR020843;	GroES (chaperonin 10)-like;Alcohol dehydrogenase, zinc-type, actinomycetes;Alcohol dehydrogenase, zinc-type, conserved site;NAD(P)-binding domain;Alcohol dehydrogenase, C-terminal;Alcohol dehydrogenase GroES-like;Polyketide synthase, enoylreductase domain;
I6X6W0	Propionyl-CoA carboxylase beta chain OS=Mycobacterium tuberculosis H37Rv GN=RVBD_3280 PE=4 SV=1	0.901	0.110539	Cytoplasmic		molecular_function;catalytic activity;ligase activity;		K01966	PCCB:propionyl-CoA carboxylase beta chain [EC:6.4.1.3];PCCB:propionyl-CoA carboxylase beta chain [EC:6.4.1.3];PCCB:propionyl-CoA carboxylase beta chain [EC:6.4.1.3];PCCB:propionyl-CoA carboxylase beta chain [EC:6.4.1.3];PCCB:propionyl-CoA carboxylase beta chain [EC:6.4.1.3];PCCB:propionyl-CoA carboxylase beta chain [EC:6.4.1.3];	Metabolic pathways - Mycobacterium tuberculosis H37Rv ;Biosynthesis of antibiotics - Mycobacterium tuberculosis H37Rv ;Microbial metabolism in diverse environments - Mycobacterium tuberculosis H37Rv ;Valine, leucine and isoleucine degradation - Mycobacterium tuberculosis H37Rv ;Propanoate metabolism - Mycobacterium tuberculosis H37Rv ;Glyoxylate and dicarboxylate metabolism - Mycobacterium tuberc…	IPR011762;IPR011763;IPR000022;IPR029045;	Acetyl-coenzyme A carboxyltransferase, N-terminal;Acetyl-coenzyme A carboxyltransferase, C-terminal;Carboxyl transferase;ClpP/crotonase-like domain;
I6YAJ8	Glyceraldehyde-3-phosphate dehydrogenase OS=Mycobacterium tuberculosis H37Rv GN=RVBD_1436 PE=3 SV=1	1.019	0.302878	Cytoplasmic	biological_process;single-organism carbohydrate metabolic process;carbohydrate metabolic process;metabolic process;hexose metabolic process;organic substance metabolic process;monosaccharide metabolic process;primary metabolic process;glucose metabolic process;	nucleoside phosphate binding;molecular_function;coenzyme binding;cofactor binding;nucleotide binding;heterocyclic compound binding;binding;small molecule binding;organic cyclic compound binding;NAD binding;NADP binding;oxidoreductase activity, acting on the aldehyde or oxo group of = donors;oxidoreductase activity;catalytic activity;oxidoreductase activity, acting on the aldehyde or oxo group of …		K00134	GAPDH:glyceraldehyde 3-phosphate dehydrogenase [EC:1.2.1.12];GAPDH:glyceraldehyde 3-phosphate dehydrogenase [EC:1.2.1.12];GAPDH:glyceraldehyde 3-phosphate dehydrogenase [EC:1.2.1.12];GAPDH:glyceraldehyde 3-phosphate dehydrogenase [EC:1.2.1.12];GAPDH:glyceraldehyde 3-phosphate dehydrogenase [EC:1.2.1.12];GAPDH:glyceraldehyde 3-phosphate dehydrogenase [EC:1.2.1.12];GAPDH:glyceraldehyde 3-phosphate …	Metabolic pathways - Mycobacterium tuberculosis H37Rv ;Biosynthesis of secondary metabolites - Mycobacterium tuberculosis H37Rv ;Biosynthesis of antibiotics - Mycobacterium tuberculosis H37Rv ;Microbial metabolism in diverse environments - Mycobacterium tuberculosis H37Rv ;Biosynthesis of amino acids - Mycobacterium tuberculosis H37Rv ;Carbon metabolism - Mycobacterium tuberculosis H37Rv ;Glycoly…	IPR016040;IPR006424;IPR020830;IPR020831;IPR020828;IPR020829;	NAD(P)-binding domain;Glyceraldehyde-3-phosphate dehydrogenase, type I;Glyceraldehyde 3-phosphate dehydrogenase, active site;Glyceraldehyde/Erythrose phosphate dehydrogenase family;Glyceraldehyde 3-phosphate dehydrogenase, NAD(P) binding domain;Glyceraldehyde 3-phosphate dehydrogenase, catalytic domain;
I6X969	Heparin-binding hemagglutinin OS=Mycobacterium tuberculosis H37Rv GN=RVBD_0475 PE=4 SV=1	0.958	0.407958	Cytoplasmic	biological_process;cellular process;single-organism process;single-organism cellular process;biological adhesion;cell adhesion;multi-organism process;pathogenesis;	molecular_function;anion binding;binding;sulfur compound binding;ion binding;carbohydrate derivative binding;glycosaminoglycan binding;heparin binding;	cell part;cell;cellular_component;cell surface;				IPR020340;	Heparin-binding haemagglutinin, bacteria;
I6X3P5	Acyl carrier protein OS=Mycobacterium tuberculosis H37Rv GN=acpP PE=3 SV=1	0.647	1.39216e-06	Cytoplasmic		molecular_function;prosthetic group binding;cofactor binding;binding;ACP phosphopantetheine attachment site binding;ACP phosphopantetheine attachment site binding involved in fatty = acid biosynthetic process;	intracellular;cell part;cell;intracellular part;cellular_component;cytoplasm;				IPR009081;IPR003231;	Acyl carrier protein-like;Acyl carrier protein (ACP);
O06218	Alkylhydroperoxidase AhpD family core domain-containing protein OS=Mycobacterium tuberculosis H37Rv GN=RVBD_2159c PE=3 SV=1	1.033	0.0242694	Membrane		molecular_function;antioxidant activity;oxidoreductase activity;catalytic activity;oxidoreductase activity, acting on peroxide as acceptor;peroxidase activity;oxidoreductase activity, acting on paired donors, with = incorporation or reduction of molecular oxygen;peroxiredoxin activity;	external encapsulating structure;cell part;cell;cellular_component;cell periphery;cell wall;membrane;plasma membrane;				IPR004675;IPR029032;IPR003779;	Alkylhydroperoxidase AhpD core;AhpD-like;Carboxymuconolactone decarboxylase-like;
I6X6F1	Acyltransferase, WS/DGAT/MGAT OS=Mycobacterium tuberculosis H37Rv GN=RVBD_3130c PE=4 SV=1	1.31	8.55437e-07	Cytoplasmic	lipid metabolic process;organic substance biosynthetic process;lipid biosynthetic process;biosynthetic process;cellular process;biological_process;single-organism metabolic process;metabolic process;glycerolipid metabolic process;organic substance metabolic process;cellular biosynthetic process;cellular lipid metabolic process;cellular metabolic process;primary metabolic process;glycerolipid bios…	molecular_function;O-acyltransferase activity;transferase activity, transferring acyl groups other than = amino-acyl groups;acylglycerol O-acyltransferase activity;transferase activity, transferring acyl groups;catalytic activity;transferase activity;diacylglycerol O-acyltransferase activity;					IPR004255;IPR014292;	O-acyltransferase, WSD1, N-terminal;Acyltransferase, WS/DGAT/MGAT;
Q6MX39	Cyclopropane-fatty-acyl-phospholipid synthase OS=Mycobacterium tuberculosis H37Rv GN=RVBD_0469 PE=4 SV=1	1.304	7.60095e-10	Cytoplasmic	lipid metabolic process;biological_process;organic substance biosynthetic process;single-organism metabolic process;biosynthetic process;metabolic process;organic substance metabolic process;primary metabolic process;lipid biosynthetic process;	molecular_function;catalytic activity;transferase activity;	membrane;cell part;cell;cellular_component;cell periphery;plasma membrane;				IPR029063;IPR003333;	S-adenosyl-L-methionine-dependent methyltransferase;Mycolic acid cyclopropane synthase;
I6X784	Inosine-5~-monophosphate dehydrogenase OS=Mycobacterium tuberculosis H37Rv GN=guaB PE=3 SV=1	1.0515	0.261232	Cytoplasmic	nitrogen compound metabolic process;purine ribonucleoside biosynthetic process;phosphate-containing compound metabolic process;phosphorus metabolic process;purine ribonucleoside metabolic process;cellular nitrogen compound metabolic process;nucleoside phosphate metabolic process;single-organism metabolic process;ribonucleoside biosynthetic process;heterocycle biosynthetic process;aromatic compoun…	molecular_function;oxidoreductase activity;oxidoreductase activity, acting on CH-OH group of donors;catalytic activity;oxidoreductase activity, acting on the CH-OH group of donors, NAD = or NADP as acceptor;IMP dehydrogenase activity;binding;cation binding;ion binding;metal ion binding;nucleoside phosphate binding;heterocyclic compound binding;small molecule binding;organic cyclic compound bindin…		K00088	guaB:IMP dehydrogenase [EC:1.1.1.205];guaB:IMP dehydrogenase [EC:1.1.1.205];guaB:IMP dehydrogenase [EC:1.1.1.205];	Metabolic pathways - Mycobacterium tuberculosis H37Rv ;Biosynthesis of secondary metabolites - Mycobacterium tuberculosis H37Rv ;Purine metabolism - Mycobacterium tuberculosis H37Rv ;	IPR001093;IPR013785;IPR015875;IPR005990;IPR000644;	IMP dehydrogenase/GMP reductase;Aldolase-type TIM barrel;IMP dehydrogenase / GMP reductase, conserved site;Inosine-5'-monophosphate dehydrogenase;CBS domain;
I6Y8T4	3-oxoacyl-[acyl-carrier-protein] synthase 1 OS=Mycobacterium tuberculosis H37Rv GN=RVBD_2245 PE=3 SV=1	1.2255	2.52121e-05	Cytoplasmic		molecular_function;catalytic activity;transferase activity;					IPR014030;IPR014031;IPR020841;IPR016038;IPR016039;	Beta-ketoacyl synthase, N-terminal;Beta-ketoacyl synthase, C-terminal;Polyketide synthase, beta-ketoacyl synthase domain;Thiolase-like, subgroup;Thiolase-like;
O53670	Succinate dehydrogenase flavoprotein subunit OS=Mycobacterium tuberculosis H37Rv GN=RVBD_0248c PE=4 SV=1	1.201	7.58423e-05	Cytoplasmic	biological_process;single-organism metabolic process;cellular process;metabolic process;generation of precursor metabolites and energy;cellular metabolic process;oxidation-reduction process;electron transport chain;	nucleoside phosphate binding;molecular_function;coenzyme binding;cofactor binding;nucleotide binding;anion binding;heterocyclic compound binding;binding;small molecule binding;ion binding;organic cyclic compound binding;flavin adenine dinucleotide binding;oxidoreductase activity;catalytic activity;oxidoreductase activity, acting on the CH-CH group of donors;succinate dehydrogenase activity;	external encapsulating structure;cell part;cell;cellular_component;cell periphery;cell wall;membrane;plasma membrane;	K00239	sdhA:succinate dehydrogenase / fumarate reductase, flavoprotein subunit [EC:1.3.5.1 1.3.5.4];sdhA:succinate dehydrogenase / fumarate reductase, flavoprotein subunit [EC:1.3.5.1 1.3.5.4];sdhA:succinate dehydrogenase / fumarate reductase, flavoprotein subunit [EC:1.3.5.1 1.3.5.4];sdhA:succinate dehydrogenase / fumarate reductase, flavoprotein subunit [EC:1.3.5.1 1.3.5.4];sdhA:succinate dehydrogenas…	Metabolic pathways - Mycobacterium tuberculosis H37Rv ;Biosynthesis of secondary metabolites - Mycobacterium tuberculosis H37Rv ;Biosynthesis of antibiotics - Mycobacterium tuberculosis H37Rv ;Microbial metabolism in diverse environments - Mycobacterium tuberculosis H37Rv ;Carbon metabolism - Mycobacterium tuberculosis H37Rv ;Butanoate metabolism - Mycobacterium tuberculosis H37Rv ;Oxidative phos…	IPR013027;IPR015939;IPR027477;IPR003953;	FAD-dependent pyridine nucleotide-disulphide oxidoreductase;Fumarate reductase/succinate dehydrogenase flavoprotein-like, C-terminal;Succinate dehydrogenase/fumarate reductase flavoprotein, catalytic domain;FAD binding domain;
O53422	Acetyl-CoA C-acetyltransferase OS=Mycobacterium tuberculosis H37Rv GN=RVBD_1074c PE=3 SV=1	0.868	0.181188	Cytoplasmic		molecular_function;transferase activity, transferring acyl groups;catalytic activity;transferase activity;transferase activity, transferring acyl groups other than = amino-acyl groups;	external encapsulating structure;cell part;cell;cellular_component;cell periphery;cell wall;extracellular region;membrane;plasma membrane;	K00626	E2.3.1.9:acetyl-CoA C-acetyltransferase [EC:2.3.1.9];E2.3.1.9:acetyl-CoA C-acetyltransferase [EC:2.3.1.9];E2.3.1.9:acetyl-CoA C-acetyltransferase [EC:2.3.1.9];E2.3.1.9:acetyl-CoA C-acetyltransferase [EC:2.3.1.9];E2.3.1.9:acetyl-CoA C-acetyltransferase [EC:2.3.1.9];E2.3.1.9:acetyl-CoA C-acetyltransferase [EC:2.3.1.9];E2.3.1.9:acetyl-CoA C-acetyltransferase [EC:2.3.1.9];E2.3.1.9:acetyl-CoA C-acetyl…	Metabolic pathways - Mycobacterium tuberculosis H37Rv ;Biosynthesis of secondary metabolites - Mycobacterium tuberculosis H37Rv ;Biosynthesis of antibiotics - Mycobacterium tuberculosis H37Rv ;Microbial metabolism in diverse environments - Mycobacterium tuberculosis H37Rv ;Carbon metabolism - Mycobacterium tuberculosis H37Rv ;Valine, leucine and isoleucine degradation - Mycobacterium tuberculosis…	IPR020613;IPR020617;IPR020616;IPR002155;IPR016038;IPR016039;	Thiolase, conserved site;Thiolase, C-terminal;Thiolase, N-terminal;Thiolase;Thiolase-like, subgroup;Thiolase-like;
I6Y4Q0	Glutamate synthase (NADPH/NADH) large chain OS=Mycobacterium tuberculosis H37Rv GN=RVBD_3859c PE=4 SV=1	0.575	1.46243e-07	Cytoplasmic	nitrogen compound metabolic process;organic substance biosynthetic process;dicarboxylic acid metabolic process;small molecule biosynthetic process;small molecule metabolic process;oxoacid metabolic process;glutamine family amino acid biosynthetic process;glutamine family amino acid metabolic process;organic acid biosynthetic process;single-organism metabolic process;single-organism biosynthetic p…	molecular_function;oxidoreductase activity;oxidoreductase activity, acting on the CH-NH2 group of donors;catalytic activity;glutamate synthase activity;		K00265	gltB:glutamate synthase (NADPH/NADH) large chain [EC:1.4.1.13 1.4.1.14];gltB:glutamate synthase (NADPH/NADH) large chain [EC:1.4.1.13 1.4.1.14];gltB:glutamate synthase (NADPH/NADH) large chain [EC:1.4.1.13 1.4.1.14];gltB:glutamate synthase (NADPH/NADH) large chain [EC:1.4.1.13 1.4.1.14];gltB:glutamate synthase (NADPH/NADH) large chain [EC:1.4.1.13 1.4.1.14];gltB:glutamate synthase (NADPH/NADH) la…	Metabolic pathways - Mycobacterium tuberculosis H37Rv ;Biosynthesis of secondary metabolites - Mycobacterium tuberculosis H37Rv ;Biosynthesis of antibiotics - Mycobacterium tuberculosis H37Rv ;Microbial metabolism in diverse environments - Mycobacterium tuberculosis H37Rv ;Biosynthesis of amino acids - Mycobacterium tuberculosis H37Rv ;Alanine, aspartate and glutamate metabolism - Mycobacterium t…	IPR029055;IPR006982;IPR002489;IPR002932;IPR017932;IPR013785;IPR000583;	Nucleophile aminohydrolases, N-terminal;Glutamate synthase, central-N;Glutamate synthase, alpha subunit, C-terminal;Glutamate synthase domain;Glutamine amidotransferase type 2 domain;Aldolase-type TIM barrel;Class II glutamine amidotransferase domain;
O05842	Citronellol/citronellal dehydrogenase OS=Mycobacterium tuberculosis H37Rv GN=RVBD_3224 PE=4 SV=1	0.78	0.112024	Cytoplasmic	biological_process;single-organism metabolic process;metabolic process;oxidation-reduction process;response to inorganic substance;response to metal ion;response to chemical;response to stimulus;response to iron ion;	nucleoside phosphate binding;molecular_function;binding;heterocyclic compound binding;small molecule binding;organic cyclic compound binding;nucleotide binding;catalytic activity;oxidoreductase activity;	external encapsulating structure;cell part;cell;cellular_component;cell periphery;cell wall;intracellular;cytoplasmic part;cytoplasm;intracellular part;cytosol;membrane;plasma membrane;				IPR002198;IPR002347;IPR016040;	Short-chain dehydrogenase/reductase SDR;Glucose/ribitol dehydrogenase;NAD(P)-binding domain;
I6Y098	Pyruvate dehydrogenase E1 component OS=Mycobacterium tuberculosis H37Rv GN=RVBD_2241 PE=3 SV=1	0.7585	9.2537e-06	Cytoplasmic		molecular_function;oxidoreductase activity, acting on the aldehyde or oxo group of = donors;oxidoreductase activity;oxidoreductase activity, acting on the aldehyde or oxo group of = donors, disulfide as acceptor;pyruvate dehydrogenase activity;catalytic activity;pyruvate dehydrogenase (acetyl-transferring) activity;		K00163	aceE:pyruvate dehydrogenase E1 component [EC:1.2.4.1];aceE:pyruvate dehydrogenase E1 component [EC:1.2.4.1];aceE:pyruvate dehydrogenase E1 component [EC:1.2.4.1];aceE:pyruvate dehydrogenase E1 component [EC:1.2.4.1];aceE:pyruvate dehydrogenase E1 component [EC:1.2.4.1];aceE:pyruvate dehydrogenase E1 component [EC:1.2.4.1];aceE:pyruvate dehydrogenase E1 component [EC:1.2.4.1];aceE:pyruvate dehydro…	Metabolic pathways - Mycobacterium tuberculosis H37Rv ;Biosynthesis of secondary metabolites - Mycobacterium tuberculosis H37Rv ;Biosynthesis of antibiotics - Mycobacterium tuberculosis H37Rv ;Microbial metabolism in diverse environments - Mycobacterium tuberculosis H37Rv ;Carbon metabolism - Mycobacterium tuberculosis H37Rv ;Pyruvate metabolism - Mycobacterium tuberculosis H37Rv ;Glycolysis / Gl…	IPR004660;IPR029061;IPR009014;IPR005474;	2-oxo-acid dehydrogenase E1 component homodimeric type;Thiamin diphosphate-binding fold;Transketolase, C-terminal/Pyruvate-ferredoxin oxidoreductase, domain II;Transketolase, N-terminal;
I6XU75	Uncharacterized protein OS=Mycobacterium tuberculosis H37Rv GN=RVBD_0020c PE=4 SV=1	0.735	0.000565778	Extracellular							IPR008984;IPR000253;IPR022128;	SMAD/FHA domain;Forkhead-associated (FHA) domain;Protein of unknown function DUF3662;
I6YFN6	Acyl-CoA dehydrogenase fadE25 OS=Mycobacterium tuberculosis H37Rv GN=RVBD_3274c PE=3 SV=1	1.026	0.0165624	Cytoplasmic		molecular_function;oxidoreductase activity;catalytic activity;oxidoreductase activity, acting on the CH-CH group of donors;acyl-CoA dehydrogenase activity;nucleoside phosphate binding;coenzyme binding;cofactor binding;nucleotide binding;anion binding;heterocyclic compound binding;binding;small molecule binding;ion binding;organic cyclic compound binding;flavin adenine dinucleotide binding;					IPR009100;IPR009075;IPR006091;IPR006089;IPR013786;	Acyl-CoA dehydrogenase/oxidase, N-terminal and middle domain;Acyl-CoA dehydrogenase/oxidase C-terminal;Acyl-CoA oxidase/dehydrogenase, central domain;Acyl-CoA dehydrogenase, conserved site;Acyl-CoA dehydrogenase/oxidase, N-terminal;
I6X0B1	Fumarate hydratase class II OS=Mycobacterium tuberculosis H37Rv GN=fumC PE=3 SV=1	0.799	0.417362	Cytoplasmic	biological_process;single-organism metabolic process;cellular process;dicarboxylic acid metabolic process;metabolic process;small molecule metabolic process;organic acid metabolic process;oxoacid metabolic process;organic substance metabolic process;carboxylic acid metabolic process;cellular metabolic process;fumarate metabolic process;aerobic respiration;cellular respiration;generation of precur…	molecular_function;carbon-oxygen lyase activity;hydro-lyase activity;catalytic activity;lyase activity;fumarate hydratase activity;	intracellular;protein complex;cytoplasmic part;cytoplasm;macromolecular complex;cell part;cell;intracellular part;cellular_component;tricarboxylic acid cycle enzyme complex;	K01679	E4.2.1.2B:fumarate hydratase, class II [EC:4.2.1.2];E4.2.1.2B:fumarate hydratase, class II [EC:4.2.1.2];E4.2.1.2B:fumarate hydratase, class II [EC:4.2.1.2];E4.2.1.2B:fumarate hydratase, class II [EC:4.2.1.2];E4.2.1.2B:fumarate hydratase, class II [EC:4.2.1.2];E4.2.1.2B:fumarate hydratase, class II [EC:4.2.1.2];E4.2.1.2B:fumarate hydratase, class II [EC:4.2.1.2];	Metabolic pathways - Mycobacterium tuberculosis H37Rv ;Biosynthesis of secondary metabolites - Mycobacterium tuberculosis H37Rv ;Biosynthesis of antibiotics - Mycobacterium tuberculosis H37Rv ;Microbial metabolism in diverse environments - Mycobacterium tuberculosis H37Rv ;Carbon metabolism - Mycobacterium tuberculosis H37Rv ;Pyruvate metabolism - Mycobacterium tuberculosis H37Rv ;Citrate cycle (…	IPR005677;IPR022761;IPR024083;IPR000362;IPR018951;IPR020557;IPR008948;	Fumarate hydratase, class II;Fumarate lyase, N-terminal;Fumarase/histidase, N-terminal;Fumarate lyase family;Fumarase C, C-terminal;Fumarate lyase, conserved site;L-Aspartase-like;
I6YG71	DNA-directed RNA polymerase subunit alpha OS=Mycobacterium tuberculosis H37Rv GN=rpoA PE=3 SV=1	1.099	0.00092804	Cytoplasmic	gene expression;nitrogen compound metabolic process;organic substance biosynthetic process;cellular aromatic compound metabolic process;nucleic acid metabolic process;cellular macromolecule metabolic process;cellular nitrogen compound metabolic process;cellular macromolecule biosynthetic process;heterocycle biosynthetic process;cellular metabolic process;macromolecule metabolic process;aromatic c…	molecular_function;binding;heterocyclic compound binding;organic cyclic compound binding;nucleic acid binding;DNA binding;RNA polymerase activity;nucleotidyltransferase activity;catalytic activity;transferase activity;transferase activity, transferring phosphorus-containing groups;DNA-directed RNA polymerase activity;		K03040	rpoA:DNA-directed RNA polymerase subunit alpha [EC:2.7.7.6];rpoA:DNA-directed RNA polymerase subunit alpha [EC:2.7.7.6];rpoA:DNA-directed RNA polymerase subunit alpha [EC:2.7.7.6];rpoA:DNA-directed RNA polymerase subunit alpha [EC:2.7.7.6];	Metabolic pathways - Mycobacterium tuberculosis H37Rv ;Purine metabolism - Mycobacterium tuberculosis H37Rv ;Pyrimidine metabolism - Mycobacterium tuberculosis H37Rv ;RNA polymerase - Mycobacterium tuberculosis H37Rv ;	IPR009025;IPR011773;IPR011260;IPR011262;IPR011263;	DNA-directed RNA polymerase, RBP11-like dimerisation domain;DNA-directed RNA polymerase, alpha subunit;RNA polymerase, alpha subunit, C-terminal;DNA-directed RNA polymerase, insert domain;DNA-directed RNA polymerase, RpoA/D/Rpb3-type;
I6X919	Preprotein translocase subunit secE2 OS=Mycobacterium tuberculosis H37Rv GN=RVBD_0379 PE=4 SV=1	0.711	4.85488e-10	Cytoplasmic							IPR025543;IPR009923;	Dodecin-like;Dodecin;
I6YBP5	Protein translocase subunit SecA OS=Mycobacterium tuberculosis H37Rv GN=secA PE=3 SV=1	1.023	0.0682814	Cytoplasmic	macromolecule localization;single-organism transport;cellular macromolecule localization;cellular process;single-organism process;single-organism cellular process;intracellular transport;protein transport;intracellular protein transport;transmembrane transport;establishment of localization;establishment of protein localization;cellular localization;biological_process;protein localization;transpor…	purine ribonucleotide binding;anion binding;ribonucleotide binding;small molecule binding;ion binding;ribonucleoside binding;purine ribonucleoside triphosphate binding;carbohydrate derivative binding;adenyl ribonucleotide binding;nucleoside phosphate binding;molecular_function;nucleotide binding;nucleoside binding;adenyl nucleotide binding;heterocyclic compound binding;binding;purine nucleoside b…	intracellular;cell part;cell;intracellular part;cellular_component;cytoplasm;membrane;cell periphery;plasma membrane;	K03070	secA:preprotein translocase subunit SecA;secA:preprotein translocase subunit SecA;	Protein export - Mycobacterium tuberculosis H37Rv ;Bacterial secretion system - Mycobacterium tuberculosis H37Rv ;	IPR000185;IPR014018;IPR026389;IPR020937;IPR011116;IPR011115;IPR011130;IPR027417;	Protein translocase subunit SecA;SecA motor DEAD;Protein translocase subunit SecA, Actinobacteria-type;SecA conserved site;SecA Wing/Scaffold;SecA DEAD-like, N-terminal;SecA preprotein, cross-linking domain;P-loop containing nucleoside triphosphate hydrolase;
I6YD59	Bacterioferritin bfrB OS=Mycobacterium tuberculosis H37Rv GN=RVBD_3841 PE=4 SV=1	0.721	1.89621e-05	Cytoplasmic	cation homeostasis;chemical homeostasis;cellular homeostasis;cellular process;single-organism process;single-organism cellular process;cellular cation homeostasis;biological regulation;cellular ion homeostasis;transition metal ion homeostasis;regulation of biological quality;ion homeostasis;homeostatic process;cellular transition metal ion homeostasis;cellular metal ion homeostasis;iron ion homeo…	molecular_function;iron ion binding;binding;cation binding;ion binding;transition metal ion binding;metal ion binding;ferric iron binding;catalytic activity;oxidoreductase activity;					IPR009040;IPR009078;IPR008331;IPR012347;	Ferritin- like diiron domain;Ferritin-like superfamily;Ferritin/DPS protein domain;Ferritin-related;
I6YAI8	30S ribosomal protein S2 OS=Mycobacterium tuberculosis H37Rv GN=rpsB PE=3 SV=1	0.969	0.00987799	Cytoplasmic	gene expression;organic substance biosynthetic process;biosynthetic process;macromolecule biosynthetic process;cellular macromolecule metabolic process;cellular process;biological_process;cellular macromolecule biosynthetic process;metabolic process;organic substance metabolic process;cellular biosynthetic process;cellular protein metabolic process;macromolecule metabolic process;cellular metabol…	molecular_function;structural molecule activity;structural constituent of ribosome;	cell;cellular_component;ribosomal subunit;intracellular;cytoplasmic part;cytoplasm;intracellular non-membrane-bounded organelle;organelle;macromolecular complex;ribonucleoprotein complex;non-membrane-bounded organelle;cell part;intracellular organelle part;ribosome;intracellular organelle;intracellular part;organelle part;small ribosomal subunit;	K02967	RP-S2:small subunit ribosomal protein S2;	Ribosome - Mycobacterium tuberculosis H37Rv ;	IPR018130;IPR005706;IPR023591;IPR001865;	Ribosomal protein S2, conserved site;Ribosomal protein S2, bacteria/mitochondria/plastid;Ribosomal protein S2, flavodoxin-like domain;Ribosomal protein S2;
I6X2X1	Universal stress protein OS=Mycobacterium tuberculosis H37Rv GN=RVBD_1996 PE=4 SV=1	1.165	0.00216579	Cytoplasmic	biological_process;response to stimulus;response to stress;						IPR014729;IPR006015;IPR006016;	Rossmann-like alpha/beta/alpha sandwich fold;Universal stress protein A;UspA;
I6YF56	Uncharacterized protein OS=Mycobacterium tuberculosis H37Rv GN=RVBD_3094c PE=4 SV=1	1.359	4.47019e-08	Cytoplasmic		molecular_function;oxidoreductase activity;catalytic activity;oxidoreductase activity, acting on the CH-CH group of donors;acyl-CoA dehydrogenase activity;nucleoside phosphate binding;coenzyme binding;cofactor binding;nucleotide binding;anion binding;heterocyclic compound binding;binding;small molecule binding;ion binding;organic cyclic compound binding;flavin adenine dinucleotide binding;					IPR009100;IPR013786;IPR009075;IPR013107;IPR006091;	Acyl-CoA dehydrogenase/oxidase, N-terminal and middle domain;Acyl-CoA dehydrogenase/oxidase, N-terminal;Acyl-CoA dehydrogenase/oxidase C-terminal;Acyl-CoA dehydrogenase, C-terminal domain;Acyl-CoA oxidase/dehydrogenase, central domain;
I6YB35	Pyruvate kinase OS=Mycobacterium tuberculosis H37Rv GN=RVBD_1617 PE=3 SV=1	0.8925	0.378454	Cytoplasmic	monosaccharide catabolic process;organic substance catabolic process;cellular process;carbohydrate metabolic process;hexose metabolic process;catabolic process;generation of precursor metabolites and energy;biological_process;carbohydrate catabolic process;single-organism carbohydrate metabolic process;single-organism carbohydrate catabolic process;metabolic process;glucose catabolic process;gluc…	molecular_function;binding;cation binding;ion binding;metal ion binding;magnesium ion binding;alkali metal ion binding;potassium ion binding;kinase activity;phosphotransferase activity, alcohol group as acceptor;catalytic activity;transferase activity;transferase activity, transferring phosphorus-containing groups;pyruvate kinase activity;		K00873	PK:pyruvate kinase [EC:2.7.1.40];PK:pyruvate kinase [EC:2.7.1.40];PK:pyruvate kinase [EC:2.7.1.40];PK:pyruvate kinase [EC:2.7.1.40];PK:pyruvate kinase [EC:2.7.1.40];PK:pyruvate kinase [EC:2.7.1.40];PK:pyruvate kinase [EC:2.7.1.40];PK:pyruvate kinase [EC:2.7.1.40];PK:pyruvate kinase [EC:2.7.1.40];	Metabolic pathways - Mycobacterium tuberculosis H37Rv ;Biosynthesis of secondary metabolites - Mycobacterium tuberculosis H37Rv ;Biosynthesis of antibiotics - Mycobacterium tuberculosis H37Rv ;Microbial metabolism in diverse environments - Mycobacterium tuberculosis H37Rv ;Biosynthesis of amino acids - Mycobacterium tuberculosis H37Rv ;Carbon metabolism - Mycobacterium tuberculosis H37Rv ;Purine …	IPR015813;IPR015806;IPR015794;IPR015793;IPR015795;IPR011037;IPR018209;IPR001697;	Pyruvate/Phosphoenolpyruvate kinase-like domain;Pyruvate kinase, beta-barrel insert domain;Pyruvate kinase, alpha/beta;Pyruvate kinase, barrel;Pyruvate kinase, C-terminal;Pyruvate kinase-like, insert domain;Pyruvate kinase, active site;Pyruvate kinase;
I6YBA1	Uncharacterized protein OS=Mycobacterium tuberculosis H37Rv GN=RVBD_3131 PE=4 SV=1	0.933	0.109384	Cytoplasmic	biological_process;single-organism metabolic process;metabolic process;oxidation-reduction process;	molecular_function;catalytic activity;oxidoreductase activity;					IPR000415;IPR029479;	Nitroreductase-like;Nitroreductase;
I6YA95	Phosphorylase OS=Mycobacterium tuberculosis H37Rv GN=RVBD_1328 PE=3 SV=1	0.794	0.0137607	Cytoplasmic	biological_process;metabolic process;organic substance metabolic process;primary metabolic process;carbohydrate metabolic process;	molecular_function;transferase activity, transferring hexosyl groups;transferase activity, transferring glycosyl groups;catalytic activity;phosphorylase activity;transferase activity;glycogen phosphorylase activity;cofactor binding;anion binding;binding;ion binding;pyridoxal phosphate binding;		K00688	E2.4.1.1:starch phosphorylase [EC:2.4.1.1];E2.4.1.1:starch phosphorylase [EC:2.4.1.1];E2.4.1.1:starch phosphorylase [EC:2.4.1.1];	Metabolic pathways - Mycobacterium tuberculosis H37Rv ;Biosynthesis of secondary metabolites - Mycobacterium tuberculosis H37Rv ;Starch and sucrose metabolism - Mycobacterium tuberculosis H37Rv ;	IPR024517;IPR000811;IPR011834;	Glycogen phosphorylase, domain of unknown function DUF3417;Glycosyl transferase, family 35;Alpha-glucan phosphorylase;
L7N655	Aminopeptidase N OS=Mycobacterium tuberculosis H37Rv GN=RVBD_2467 PE=4 SV=1	0.7795	1.32458e-05	Cytoplasmic	biological_process;metabolic process;organic substance metabolic process;macromolecule metabolic process;protein metabolic process;primary metabolic process;proteolysis;	peptidase activity, acting on L-amino acid peptides;molecular_function;hydrolase activity;peptidase activity;catalytic activity;exopeptidase activity;aminopeptidase activity;endopeptidase activity;metallopeptidase activity;metalloendopeptidase activity;binding;cation binding;ion binding;transition metal ion binding;metal ion binding;zinc ion binding;		K01256	pepN:aminopeptidase N [EC:3.4.11.2];pepN:aminopeptidase N [EC:3.4.11.2];	Metabolic pathways - Mycobacterium tuberculosis H37Rv ;Glutathione metabolism - Mycobacterium tuberculosis H37Rv ;	IPR012778;IPR014782;IPR024571;	Peptidase M1, aminopeptidase;Peptidase M1, membrane alanine aminopeptidase, N-terminal;ERAP1-like C-terminal domain;
I6Y3K4	Chaperone protein DnaJ OS=Mycobacterium tuberculosis H37Rv GN=dnaJ PE=3 SV=1	1.1345	1.87056e-05	Cytoplasmic	nitrogen compound metabolic process;cellular aromatic compound metabolic process;organic substance biosynthetic process;biosynthetic process;nucleic acid metabolic process;cellular macromolecule metabolic process;cellular process;macromolecule biosynthetic process;DNA metabolic process;cellular nitrogen compound metabolic process;biological_process;organic cyclic compound metabolic process;nucleo…	purine ribonucleotide binding;anion binding;ribonucleotide binding;small molecule binding;ion binding;ribonucleoside binding;purine ribonucleoside triphosphate binding;carbohydrate derivative binding;adenyl ribonucleotide binding;nucleoside phosphate binding;molecular_function;nucleotide binding;nucleoside binding;adenyl nucleotide binding;heterocyclic compound binding;binding;purine nucleoside b…	intracellular;cell part;cell;intracellular part;cellular_component;cytoplasm;				IPR018253;IPR001305;IPR002939;IPR001623;IPR008971;IPR012724;	DnaJ domain, conserved site;Heat shock protein DnaJ, cysteine-rich domain;Chaperone DnaJ, C-terminal;DnaJ domain;HSP40/DnaJ peptide-binding;Chaperone DnaJ;
I6YB52	Universal stress protein OS=Mycobacterium tuberculosis H37Rv GN=RVBD_1636 PE=4 SV=1	0.8105	0.34848	Cytoplasmic	biological_process;response to stimulus;response to stress;						IPR014729;IPR006015;IPR006016;	Rossmann-like alpha/beta/alpha sandwich fold;Universal stress protein A;UspA;
I6XWV0	Enolase OS=Mycobacterium tuberculosis H37Rv GN=eno PE=3 SV=1	0.812	0.00252732	Cytoplasmic	monosaccharide catabolic process;organic substance catabolic process;cellular process;carbohydrate metabolic process;hexose metabolic process;catabolic process;generation of precursor metabolites and energy;biological_process;carbohydrate catabolic process;single-organism carbohydrate metabolic process;single-organism carbohydrate catabolic process;metabolic process;glucose catabolic process;gluc…	molecular_function;binding;cation binding;ion binding;metal ion binding;magnesium ion binding;carbon-oxygen lyase activity;hydro-lyase activity;catalytic activity;lyase activity;phosphopyruvate hydratase activity;	cell part;cell;cellular_component;cell surface;extracellular region;intracellular;cytosolic part;cytoplasmic part;protein complex;cytoplasm;catalytic complex;macromolecular complex;intracellular part;cytosol;phosphopyruvate hydratase complex;	K01689	ENO:enolase [EC:4.2.1.11];ENO:enolase [EC:4.2.1.11];ENO:enolase [EC:4.2.1.11];ENO:enolase [EC:4.2.1.11];ENO:enolase [EC:4.2.1.11];ENO:enolase [EC:4.2.1.11];ENO:enolase [EC:4.2.1.11];ENO:enolase [EC:4.2.1.11];ENO:enolase [EC:4.2.1.11];	Metabolic pathways - Mycobacterium tuberculosis H37Rv ;Biosynthesis of secondary metabolites - Mycobacterium tuberculosis H37Rv ;Biosynthesis of antibiotics - Mycobacterium tuberculosis H37Rv ;Microbial metabolism in diverse environments - Mycobacterium tuberculosis H37Rv ;Biosynthesis of amino acids - Mycobacterium tuberculosis H37Rv ;Carbon metabolism - Mycobacterium tuberculosis H37Rv ;Glycoly…	IPR020810;IPR020811;IPR020809;IPR000941;IPR029017;IPR029065;	Enolase, C-terminal;Enolase, N-terminal;Enolase, conserved site;Enolase;Enolase N-terminal domain-like;Enolase C-terminal domain-like;
I6XA55	Phosphate-binding protein PstS OS=Mycobacterium tuberculosis H37Rv GN=RVBD_0934 PE=3 SV=1	1.0265	0.839004	Extracellular	anion transport;single-organism transport;cellular process;single-organism process;inorganic anion transport;single-organism cellular process;transmembrane transport;establishment of localization;biological_process;ion transmembrane transport;transport;phosphate ion transport;localization;ion transport;phosphate ion transmembrane transport;	molecular_function;anion binding;binding;ion binding;phosphate ion binding;transporter activity;	ATPase dependent transmembrane transport complex;protein complex;plasma membrane part;plasma membrane;membrane;transmembrane transporter complex;macromolecular complex;cell part;cell;membrane part;cellular_component;cell periphery;ATP-binding cassette (ABC) transporter complex;	K02040	pstS:phosphate transport system substrate-binding protein;pstS:phosphate transport system substrate-binding protein;pstS:phosphate transport system substrate-binding protein;	ABC transporters - Mycobacterium tuberculosis H37Rv ;Two-component system - Mycobacterium tuberculosis H37Rv ;Tuberculosis - Mycobacterium tuberculosis H37Rv ;	IPR024370;IPR005673;	PBP domain;ABC transporter, phosphate-binding protein PstS;
I6Y0I9	Uncharacterized protein OS=Mycobacterium tuberculosis H37Rv GN=RVBD_2345 PE=4 SV=1	0.93	0.328265	Membrane							IPR007621;	TPM domain;
I6XGA1	Uncharacterized protein OS=Mycobacterium tuberculosis H37Rv GN=RVBD_3127 PE=4 SV=1	1.23	6.08216e-06	Cytoplasmic	biological_process;single-organism metabolic process;metabolic process;oxidation-reduction process;	molecular_function;catalytic activity;oxidoreductase activity;					IPR000415;	Nitroreductase-like;
I6Y4H2	50S ribosomal protein L2 OS=Mycobacterium tuberculosis H37Rv GN=rplB PE=3 SV=1	1.203	0.000593374	Cytoplasmic	gene expression;organic substance biosynthetic process;biosynthetic process;macromolecule biosynthetic process;cellular macromolecule metabolic process;cellular process;biological_process;cellular macromolecule biosynthetic process;metabolic process;organic substance metabolic process;cellular biosynthetic process;cellular protein metabolic process;macromolecule metabolic process;cellular metabol…	molecular_function;binding;heterocyclic compound binding;RNA binding;organic cyclic compound binding;nucleic acid binding;rRNA binding;structural molecule activity;structural constituent of ribosome;catalytic activity;transferase activity;	cell;cellular_component;ribosomal subunit;intracellular;cytoplasmic part;cytoplasm;intracellular non-membrane-bounded organelle;organelle;macromolecular complex;ribonucleoprotein complex;non-membrane-bounded organelle;cell part;intracellular organelle part;ribosome;intracellular organelle;intracellular part;organelle part;large ribosomal subunit;	K02886	RP-L2:large subunit ribosomal protein L2;	Ribosome - Mycobacterium tuberculosis H37Rv ;	IPR022671;IPR022669;IPR022666;IPR005880;IPR008991;IPR014726;IPR014722;IPR012340;	Ribosomal protein L2, conserved site;Ribosomal protein L2, C-terminal;Ribosomal Proteins L2, RNA binding domain;Ribosomal protein L2, bacterial/organellar-type;Translation protein SH3-like domain;Ribosomal protein L2, domain 3;Ribosomal protein L2 domain 2;Nucleic acid-binding, OB-fold;
I6YCV1	Glutamine synthetase OS=Mycobacterium tuberculosis H37Rv GN=RVBD_2220 PE=3 SV=1	0.62	1.80589e-13	Cytoplasmic	nitrogen compound metabolic process;organic substance biosynthetic process;small molecule biosynthetic process;oxoacid metabolic process;glutamine family amino acid biosynthetic process;small molecule metabolic process;glutamine family amino acid metabolic process;organic acid biosynthetic process;single-organism metabolic process;single-organism biosynthetic process;cellular metabolic process;pr…	molecular_function;ligase activity;acid-ammonia (or amide) ligase activity;catalytic activity;ligase activity, forming carbon-nitrogen bonds;ammonia ligase activity;glutamate-ammonia ligase activity;	intracellular;cell part;cell;intracellular part;cellular_component;cytoplasm;	K01915	glnA:glutamine synthetase [EC:6.3.1.2];glnA:glutamine synthetase [EC:6.3.1.2];glnA:glutamine synthetase [EC:6.3.1.2];glnA:glutamine synthetase [EC:6.3.1.2];glnA:glutamine synthetase [EC:6.3.1.2];glnA:glutamine synthetase [EC:6.3.1.2];glnA:glutamine synthetase [EC:6.3.1.2];glnA:glutamine synthetase [EC:6.3.1.2];	Metabolic pathways - Mycobacterium tuberculosis H37Rv ;Microbial metabolism in diverse environments - Mycobacterium tuberculosis H37Rv ;Biosynthesis of amino acids - Mycobacterium tuberculosis H37Rv ;Two-component system - Mycobacterium tuberculosis H37Rv ;Glyoxylate and dicarboxylate metabolism - Mycobacterium tuberculosis H37Rv ;Arginine and proline metabolism - Mycobacterium tuberculosis H37Rv…	IPR004809;IPR001637;IPR008146;IPR008147;IPR027303;IPR027302;IPR014746;	Glutamine synthetase type I;Glutamine synthetase class-I, adenylation site;Glutamine synthetase, catalytic domain;Glutamine synthetase, beta-Grasp;Glutamine synthetase, glycine-rich site;Glutamine synthetase, N-terminal conserved site;Glutamine synthetase/guanido kinase, catalytic domain;
I6Y0S7	Trigger factor OS=Mycobacterium tuberculosis H37Rv GN=tig PE=3 SV=1	0.653	1.60697e-07	Cytoplasmic	biological_process;cellular process;single-organism process;single-organism cellular process;cell cycle;cell division;cellular macromolecule metabolic process;metabolic process;organic substance metabolic process;cellular protein metabolic process;protein metabolic process;macromolecule metabolic process;cellular metabolic process;primary metabolic process;protein folding;peptidyl-proline modific…	molecular_function;catalytic activity;isomerase activity;cis-trans isomerase activity;peptidyl-prolyl cis-trans isomerase activity;	intracellular;cell part;cell;intracellular part;cellular_component;cytoplasm;				IPR001179;IPR027304;IPR008880;IPR008881;IPR005215;	Peptidyl-prolyl cis-trans isomerase, FKBP-type, domain;Trigger factor/SurA domain;Trigger factor, C-terminal domain;Trigger factor, ribosome-binding, bacterial;Trigger factor;
I6YGX9	MoxR-like ATPase OS=Mycobacterium tuberculosis H37Rv GN=RVBD_3692 PE=4 SV=1	0.95	0.513433	Cytoplasmic	nitrogen compound metabolic process;purine nucleoside triphosphate catabolic process;purine nucleoside triphosphate metabolic process;nucleoside triphosphate catabolic process;ribonucleoside triphosphate catabolic process;phosphate-containing compound metabolic process;nucleoside triphosphate metabolic process;organophosphate catabolic process;purine ribonucleoside triphosphate metabolic process;…	purine ribonucleotide binding;anion binding;ribonucleotide binding;small molecule binding;ion binding;ribonucleoside binding;purine ribonucleoside triphosphate binding;carbohydrate derivative binding;adenyl ribonucleotide binding;nucleoside phosphate binding;molecular_function;nucleotide binding;nucleoside binding;adenyl nucleotide binding;heterocyclic compound binding;binding;purine nucleoside b…					IPR011703;IPR027417;	ATPase, AAA-3;P-loop containing nucleoside triphosphate hydrolase;
I6Y715	DNA polymerase I OS=Mycobacterium tuberculosis H37Rv GN=RVBD_1629 PE=3 SV=1	0.903	0.251805	Cytoplasmic	nitrogen compound metabolic process;cellular aromatic compound metabolic process;cellular response to stimulus;cellular macromolecule metabolic process;cellular process;nucleic acid metabolic process;single-organism process;single-organism cellular process;response to stress;cellular response to stress;DNA metabolic process;cellular response to DNA damage stimulus;cellular nitrogen compound metab…	molecular_function;nuclease activity;exonuclease activity;hydrolase activity;hydrolase activity, acting on ester bonds;catalytic activity;3'-5' exonuclease activity;5'-3' exonuclease activity;binding;heterocyclic compound binding;organic cyclic compound binding;nucleic acid binding;DNA binding;DNA polymerase activity;nucleotidyltransferase activity;transferase activity;transferase activity, trans…	cell part;cell;cellular_component;intracellular;	K02335	DPO1:DNA polymerase I [EC:2.7.7.7];DPO1:DNA polymerase I [EC:2.7.7.7];DPO1:DNA polymerase I [EC:2.7.7.7];DPO1:DNA polymerase I [EC:2.7.7.7];DPO1:DNA polymerase I [EC:2.7.7.7];DPO1:DNA polymerase I [EC:2.7.7.7];DPO1:DNA polymerase I [EC:2.7.7.7];	Metabolic pathways - Mycobacterium tuberculosis H37Rv ;Purine metabolism - Mycobacterium tuberculosis H37Rv ;Pyrimidine metabolism - Mycobacterium tuberculosis H37Rv ;Homologous recombination - Mycobacterium tuberculosis H37Rv ;DNA replication - Mycobacterium tuberculosis H37Rv ;Base excision repair - Mycobacterium tuberculosis H37Rv ;Nucleotide excision repair - Mycobacterium tuberculosis H37Rv ;	IPR002298;IPR008918;IPR001098;IPR012337;IPR002562;IPR002421;IPR020045;IPR020046;IPR019760;IPR029060;IPR018320;	DNA polymerase A;Helix-hairpin-helix motif, class 2;DNA-directed DNA polymerase, family A, palm domain;Ribonuclease H-like domain;3'-5' exonuclease domain;5'-3' exonuclease, N-terminal;5'-3' exonuclease, C-terminal domain;5'-3' exonuclease, alpha-helical arch, N-terminal;DNA-directed DNA polymerase, family A, conserved site;PIN domain-like;DNA polymerase 1;
I6YCY6	Lipoprotein lpqH OS=Mycobacterium tuberculosis H37Rv GN=RVBD_3763 PE=4 SV=1	0.538	9.5504e-09	Extracellular			cellular_component;membrane;	K14953	lpqH:ipoprotein LpqH;	Tuberculosis - Mycobacterium tuberculosis H37Rv ;	IPR008691;	19kDa lipoprotein antigen, Mycobacterium;
I6Y543	Enoyl-CoA hydratase OS=Mycobacterium tuberculosis H37Rv GN=RVBD_0905 PE=3 SV=1	1.646	7.57708e-10	Cytoplasmic		molecular_function;catalytic activity;		K01692	paaF:enoyl-CoA hydratase [EC:4.2.1.17];paaF:enoyl-CoA hydratase [EC:4.2.1.17];paaF:enoyl-CoA hydratase [EC:4.2.1.17];paaF:enoyl-CoA hydratase [EC:4.2.1.17];paaF:enoyl-CoA hydratase [EC:4.2.1.17];paaF:enoyl-CoA hydratase [EC:4.2.1.17];paaF:enoyl-CoA hydratase [EC:4.2.1.17];paaF:enoyl-CoA hydratase [EC:4.2.1.17];paaF:enoyl-CoA hydratase [EC:4.2.1.17];paaF:enoyl-CoA hydratase [EC:4.2.1.17];paaF:enoy…	Metabolic pathways - Mycobacterium tuberculosis H37Rv ;Biosynthesis of secondary metabolites - Mycobacterium tuberculosis H37Rv ;Biosynthesis of antibiotics - Mycobacterium tuberculosis H37Rv ;Microbial metabolism in diverse environments - Mycobacterium tuberculosis H37Rv ;Valine, leucine and isoleucine degradation - Mycobacterium tuberculosis H37Rv ;Propanoate metabolism - Mycobacterium tubercul…	IPR018376;IPR029045;IPR001753;	Enoyl-CoA hydratase/isomerase, conserved site;ClpP/crotonase-like domain;Crotonase superfamily;
I6XW38	Uncharacterized protein OS=Mycobacterium tuberculosis H37Rv GN=RVBD_0730 PE=4 SV=1	0.916	0.274516	Cytoplasmic		molecular_function;transferase activity, transferring acyl groups other than = amino-acyl groups;transferase activity, transferring acyl groups;N-acyltransferase activity;acetyltransferase activity;catalytic activity;transferase activity;N-acetyltransferase activity;					IPR000182;IPR013760;IPR016181;	GNAT domain;DNA topoisomerase, type IIA-like domain;Acyl-CoA N-acyltransferase;
I6X6T0	DNA-binding response regulator mtrA OS=Mycobacterium tuberculosis H37Rv GN=RVBD_3246c PE=4 SV=1	1.556	7.5692e-06	Cytoplasmic	biological_process;signal transduction;cellular response to stimulus;cell communication;cellular process;regulation of cellular process;signaling;single-organism process;regulation of biological process;single-organism cellular process;biological regulation;single organism signaling;response to stimulus;intracellular signal transduction;regulation of gene expression;gene expression;nitrogen compo…	molecular_function;binding;heterocyclic compound binding;organic cyclic compound binding;nucleic acid binding;DNA binding;molecular transducer activity;signal transducer activity;phosphorelay response regulator activity;		K07670	mtrA:two-component system, OmpR family, response regulator MtrA;	Two-component system - Mycobacterium tuberculosis H37Rv ;	IPR011006;IPR001789;IPR001867;IPR011991;	CheY-like superfamily;Signal transduction response regulator, receiver domain;Signal transduction response regulator, C-terminal;Winged helix-turn-helix DNA-binding domain;
I6Y9D3	ATP-dependent Clp protease proteolytic subunit OS=Mycobacterium tuberculosis H37Rv GN=clpP PE=3 SV=1	1.237	0.000160377	Cytoplasmic	biological_process;metabolic process;organic substance metabolic process;macromolecule metabolic process;protein metabolic process;primary metabolic process;proteolysis;	purine ribonucleotide binding;anion binding;ribonucleotide binding;small molecule binding;ion binding;ribonucleoside binding;purine ribonucleoside triphosphate binding;carbohydrate derivative binding;adenyl ribonucleotide binding;nucleoside phosphate binding;molecular_function;nucleotide binding;nucleoside binding;adenyl nucleotide binding;heterocyclic compound binding;binding;purine nucleoside b…	intracellular;cell part;cell;intracellular part;cellular_component;cytoplasm;				IPR018215;IPR023562;IPR001907;IPR029045;	ClpP, active site;Clp protease proteolytic subunit /Translocation-enhancing protein TepA;ATP-dependent Clp protease proteolytic subunit;ClpP/crotonase-like domain;
I6YCA7	Acetolactate synthase I/II/III large subunit OS=Mycobacterium tuberculosis H37Rv GN=RVBD_3509c PE=4 SV=1	0.811	0.110325	Cytoplasmic	biological_process;metabolic process;	molecular_function;catalytic activity;coenzyme binding;cofactor binding;anion binding;cation binding;heterocyclic compound binding;binding;sulfur compound binding;small molecule binding;ion binding;vitamin binding;organic cyclic compound binding;thiamine pyrophosphate binding;		K01652	E2.2.1.6L:acetolactate synthase I/II/III large subunit [EC:2.2.1.6];E2.2.1.6L:acetolactate synthase I/II/III large subunit [EC:2.2.1.6];E2.2.1.6L:acetolactate synthase I/II/III large subunit [EC:2.2.1.6];E2.2.1.6L:acetolactate synthase I/II/III large subunit [EC:2.2.1.6];E2.2.1.6L:acetolactate synthase I/II/III large subunit [EC:2.2.1.6];E2.2.1.6L:acetolactate synthase I/II/III large subunit [EC:…	Metabolic pathways - Mycobacterium tuberculosis H37Rv ;Biosynthesis of secondary metabolites - Mycobacterium tuberculosis H37Rv ;Biosynthesis of antibiotics - Mycobacterium tuberculosis H37Rv ;Biosynthesis of amino acids - Mycobacterium tuberculosis H37Rv ;Butanoate metabolism - Mycobacterium tuberculosis H37Rv ;2-Oxocarboxylic acid metabolism - Mycobacterium tuberculosis H37Rv ;Pantothenate and …	IPR011766;IPR029061;IPR012001;	Thiamine pyrophosphate enzyme, C-terminal TPP-binding;Thiamin diphosphate-binding fold;Thiamine pyrophosphate enzyme, N-terminal TPP-binding domain;
I6X4U3	Universal stress protein OS=Mycobacterium tuberculosis H37Rv GN=RVBD_2624c PE=4 SV=1	1.078	0.0117341	Cytoplasmic	biological_process;response to stimulus;response to stress;						IPR006016;IPR006015;IPR014729;	UspA;Universal stress protein A;Rossmann-like alpha/beta/alpha sandwich fold;
I6Y721	UvrABC system protein A OS=Mycobacterium tuberculosis H37Rv GN=uvrA PE=3 SV=1	1.188	0.000226198	Cytoplasmic	nitrogen compound metabolic process;purine nucleoside triphosphate catabolic process;purine nucleoside triphosphate metabolic process;nucleoside triphosphate catabolic process;ribonucleoside triphosphate catabolic process;phosphate-containing compound metabolic process;nucleoside triphosphate metabolic process;organophosphate catabolic process;purine ribonucleoside triphosphate metabolic process;…	purine ribonucleotide binding;anion binding;ribonucleotide binding;small molecule binding;ion binding;ribonucleoside binding;purine ribonucleoside triphosphate binding;carbohydrate derivative binding;adenyl ribonucleotide binding;nucleoside phosphate binding;molecular_function;nucleotide binding;nucleoside binding;adenyl nucleotide binding;heterocyclic compound binding;binding;purine nucleoside b…	ATPase dependent transmembrane transport complex;protein complex;plasma membrane part;plasma membrane;membrane;transmembrane transporter complex;macromolecular complex;cell part;cell;membrane part;cellular_component;cell periphery;ATP-binding cassette (ABC) transporter complex;intracellular;intracellular part;cytoplasm;catalytic complex;excinuclease repair complex;	K03701	uvrA:excinuclease ABC subunit A;	Nucleotide excision repair - Mycobacterium tuberculosis H37Rv ;	IPR017871;IPR013815;IPR027417;IPR004602;IPR003439;	ABC transporter, conserved site;ATP-grasp fold, subdomain 1;P-loop containing nucleoside triphosphate hydrolase;UvrABC system subunit A;ABC transporter-like;
I6Y9S9	Pyridoxal biosynthesis lyase PdxS OS=Mycobacterium tuberculosis H37Rv GN=pdxS PE=3 SV=1	1.0945	0.0131502	Cytoplasmic	pyridoxal phosphate metabolic process;organic substance biosynthetic process;biosynthetic process;cellular process;phosphate-containing compound metabolic process;phosphorus metabolic process;biological_process;organophosphate biosynthetic process;metabolic process;coenzyme biosynthetic process;organophosphate metabolic process;organic substance metabolic process;cellular biosynthetic process;cof…	molecular_function;catalytic activity;lyase activity;		K06215	pdxS:pyridoxal 5'-phosphate synthase pdxS subunit [EC:4.3.3.6];	Vitamin B6 metabolism - Mycobacterium tuberculosis H37Rv ;	IPR013785;IPR001852;IPR011060;	Aldolase-type TIM barrel;Pyridoxine biosynthesis protein;Ribulose-phosphate binding barrel;
I6Y8Q3	Probable cytosol aminopeptidase OS=Mycobacterium tuberculosis H37Rv GN=pepA PE=3 SV=1	1.072	0.00400076	Membrane	biological_process;metabolic process;organic substance metabolic process;macromolecule metabolic process;protein metabolic process;primary metabolic process;proteolysis;	peptidase activity, acting on L-amino acid peptides;molecular_function;hydrolase activity;peptidase activity;catalytic activity;exopeptidase activity;aminopeptidase activity;binding;cation binding;ion binding;transition metal ion binding;metal ion binding;manganese ion binding;metallopeptidase activity;metalloexopeptidase activity;	intracellular;cell part;cell;intracellular part;cellular_component;cytoplasm;	K01255	CARP:leucyl aminopeptidase [EC:3.4.11.1];CARP:leucyl aminopeptidase [EC:3.4.11.1];	Metabolic pathways - Mycobacterium tuberculosis H37Rv ;Glutathione metabolism - Mycobacterium tuberculosis H37Rv ;	IPR023042;IPR008283;IPR011356;IPR000819;	Peptidase M17, leucine aminopeptidase;Peptidase M17, leucyl aminopeptidase, N-terminal;Leucine aminopeptidase/peptidase B;Peptidase M17, leucyl aminopeptidase, C-terminal;
I6Y2I0	Peptidyl-prolyl cis-trans isomerase OS=Mycobacterium tuberculosis H37Rv GN=RVBD_0009 PE=3 SV=1	0.922	0.851125	Cytoplasmic	biological_process;cellular process;cellular macromolecule metabolic process;metabolic process;organic substance metabolic process;cellular protein metabolic process;protein metabolic process;macromolecule metabolic process;cellular metabolic process;primary metabolic process;protein folding;peptidyl-proline modification;peptidyl-amino acid modification;macromolecule modification;protein modifica…	molecular_function;catalytic activity;isomerase activity;cis-trans isomerase activity;peptidyl-prolyl cis-trans isomerase activity;		K03767	PPIA:peptidyl-prolyl cis-trans isomerase A (cyclophilin A) [EC:5.2.1.8];	Cationic antimicrobial peptide (CAMP) resistance - Mycobacterium tuberculosis H37Rv ;	IPR020892;IPR029000;IPR002130;	Cyclophilin-type peptidyl-prolyl cis-trans isomerase, conserved site;Cyclophilin-like domain;Cyclophilin-type peptidyl-prolyl cis-trans isomerase domain;
I6Y8I3	30S ribosomal protein S3 OS=Mycobacterium tuberculosis H37Rv GN=rpsC PE=3 SV=1	1.0425	0.00226631	Cytoplasmic	gene expression;organic substance biosynthetic process;biosynthetic process;macromolecule biosynthetic process;cellular macromolecule metabolic process;cellular process;biological_process;cellular macromolecule biosynthetic process;metabolic process;organic substance metabolic process;cellular biosynthetic process;cellular protein metabolic process;macromolecule metabolic process;cellular metabol…	molecular_function;binding;heterocyclic compound binding;RNA binding;organic cyclic compound binding;nucleic acid binding;mRNA binding;rRNA binding;structural molecule activity;structural constituent of ribosome;	cell;cellular_component;ribosomal subunit;intracellular;cytoplasmic part;cytoplasm;intracellular non-membrane-bounded organelle;organelle;macromolecular complex;ribonucleoprotein complex;non-membrane-bounded organelle;cell part;intracellular organelle part;ribosome;intracellular organelle;intracellular part;organelle part;small ribosomal subunit;	K02982	RP-S3:small subunit ribosomal protein S3;	Ribosome - Mycobacterium tuberculosis H37Rv ;	IPR018280;IPR005704;IPR001351;IPR004087;IPR004044;IPR009019;IPR015946;	Ribosomal protein S3, conserved site;Ribosomal protein S3, bacterial;Ribosomal protein S3, C-terminal;K Homology domain;K Homology domain, type 2;K homology domain, prokaryotic type;K homology domain-like, alpha/beta;
I6WZ75	Adenylate kinase OS=Mycobacterium tuberculosis H37Rv GN=adk PE=3 SV=1	0.678	1.33716e-14	Cytoplasmic	nitrogen compound metabolic process;purine ribonucleoside biosynthetic process;phosphate-containing compound metabolic process;phosphorus metabolic process;purine ribonucleoside metabolic process;cellular nitrogen compound metabolic process;nucleoside phosphate metabolic process;single-organism metabolic process;purine nucleotide salvage;ribonucleoside biosynthetic process;nucleotide salvage;hete…	molecular_function;kinase activity;phosphotransferase activity, phosphate group as acceptor;nucleotide kinase activity;catalytic activity;transferase activity;transferase activity, transferring phosphorus-containing groups;nucleobase-containing compound kinase activity;adenylate kinase activity;purine ribonucleotide binding;anion binding;ribonucleotide binding;small molecule binding;ion binding;r…	intracellular;cell part;cell;intracellular part;cellular_component;cytoplasm;	K00939	adk:adenylate kinase [EC:2.7.4.3];adk:adenylate kinase [EC:2.7.4.3];adk:adenylate kinase [EC:2.7.4.3];adk:adenylate kinase [EC:2.7.4.3];	Metabolic pathways - Mycobacterium tuberculosis H37Rv ;Biosynthesis of secondary metabolites - Mycobacterium tuberculosis H37Rv ;Biosynthesis of antibiotics - Mycobacterium tuberculosis H37Rv ;Purine metabolism - Mycobacterium tuberculosis H37Rv ;	IPR000850;IPR027417;	Adenylate kinase/UMP-CMP kinase;P-loop containing nucleoside triphosphate hydrolase;
I6X8H2	Uncharacterized protein OS=Mycobacterium tuberculosis H37Rv GN=RVBD_0088 PE=4 SV=1	1.2265	0.0223018	Cytoplasmic							IPR023393;IPR019587;	START-like domain;Polyketide cyclase/dehydrase;
I6YAK9	Transaldolase OS=Mycobacterium tuberculosis H37Rv GN=tal PE=3 SV=1	0.8715	0.00820406	Cytoplasmic	nitrogen compound metabolic process;cellular aromatic compound metabolic process;organic substance catabolic process;pyridine nucleotide metabolic process;phosphate-containing compound metabolic process;small molecule metabolic process;phosphorus metabolic process;cellular nitrogen compound metabolic process;nucleoside phosphate metabolic process;carbohydrate catabolic process;single-organism met…	molecular_function;transferase activity, transferring aldehyde or ketonic groups;catalytic activity;transferase activity;sedoheptulose-7-phosphate:D-glyceraldehyde-3-phosphate = glyceronetransferase activity;	intracellular;cell part;cell;intracellular part;cellular_component;cytoplasm;	K00616	E2.2.1.2:transaldolase [EC:2.2.1.2];E2.2.1.2:transaldolase [EC:2.2.1.2];E2.2.1.2:transaldolase [EC:2.2.1.2];E2.2.1.2:transaldolase [EC:2.2.1.2];E2.2.1.2:transaldolase [EC:2.2.1.2];E2.2.1.2:transaldolase [EC:2.2.1.2];E2.2.1.2:transaldolase [EC:2.2.1.2];	Metabolic pathways - Mycobacterium tuberculosis H37Rv ;Biosynthesis of secondary metabolites - Mycobacterium tuberculosis H37Rv ;Biosynthesis of antibiotics - Mycobacterium tuberculosis H37Rv ;Microbial metabolism in diverse environments - Mycobacterium tuberculosis H37Rv ;Biosynthesis of amino acids - Mycobacterium tuberculosis H37Rv ;Carbon metabolism - Mycobacterium tuberculosis H37Rv ;Pentose…	IPR018225;IPR013785;IPR001585;IPR004732;	Transaldolase, active site;Aldolase-type TIM barrel;Transaldolase;Transaldolase type 2;
I6X864	Cyclopropane-fatty-acyl-phospholipid synthase OS=Mycobacterium tuberculosis H37Rv GN=RVBD_3720 PE=4 SV=1	0.873	0.943926	Cytoplasmic	lipid metabolic process;biological_process;organic substance biosynthetic process;single-organism metabolic process;biosynthetic process;metabolic process;organic substance metabolic process;primary metabolic process;lipid biosynthetic process;						IPR003333;IPR029063;	Mycolic acid cyclopropane synthase;S-adenosyl-L-methionine-dependent methyltransferase;
I6WZ02	50S ribosomal protein L10 OS=Mycobacterium tuberculosis H37Rv GN=rplJ PE=3 SV=1	0.93	0.340523	Cytoplasmic	biological_process;cellular component biogenesis;ribonucleoprotein complex biogenesis;cellular component organization or biogenesis;ribosome biogenesis;gene expression;organic substance biosynthetic process;biosynthetic process;macromolecule biosynthetic process;cellular macromolecule metabolic process;cellular process;cellular macromolecule biosynthetic process;metabolic process;organic substanc…	molecular_function;structural molecule activity;structural constituent of ribosome;	cell;cellular_component;intracellular;cytoplasmic part;cytoplasm;intracellular non-membrane-bounded organelle;organelle;macromolecular complex;non-membrane-bounded organelle;ribonucleoprotein complex;cell part;intracellular organelle;intracellular part;ribosome;	K02864	RP-L10:large subunit ribosomal protein L10;	Ribosome - Mycobacterium tuberculosis H37Rv ;	IPR002363;IPR022973;IPR001790;	Ribosomal protein L10, eubacterial, conserved site;Ribosomal protein L10;Ribosomal protein L10P;
O33185	Long chain acyl-CoA synthase OS=Mycobacterium tuberculosis H37Rv GN=RVBD_1683 PE=4 SV=3	1.0675	0.000845034	Membrane	biological_process;growth;	molecular_function;catalytic activity;	membrane;cell part;cell;cellular_component;cell periphery;plasma membrane;				IPR029058;IPR000073;IPR000873;	Alpha/Beta hydrolase fold;Alpha/beta hydrolase fold-1;AMP-dependent synthetase/ligase;
I6Y496	CRP/FNR family transcriptional regulator, anaerobic regulatory protein OS=Mycobacterium tuberculosis H37Rv GN=RVBD_3676 PE=1 SV=1	1.28	0.000453808	Cytoplasmic	gene expression;nitrogen compound metabolic process;organic substance biosynthetic process;cellular aromatic compound metabolic process;nucleic acid metabolic process;cellular macromolecule metabolic process;cellular nitrogen compound metabolic process;cellular macromolecule biosynthetic process;heterocycle biosynthetic process;cellular metabolic process;macromolecule metabolic process;aromatic c…	molecular_function;binding;heterocyclic compound binding;organic cyclic compound binding;nucleic acid binding;DNA binding;nucleic acid binding transcription factor activity;sequence-specific DNA binding transcription factor activity;	cell part;cell;cellular_component;intracellular;				IPR000595;IPR001808;IPR014710;IPR012318;IPR018490;IPR011991;	Cyclic nucleotide-binding domain;Transcription regulator HTH, Crp;RmlC-like jelly roll fold;Helix-turn-helix motif, Crp-type;Cyclic nucleotide-binding-like;Winged helix-turn-helix DNA-binding domain;
I6YBK5	FAD-linked oxidoreductase OS=Mycobacterium tuberculosis H37Rv GN=RVBD_1771 PE=4 SV=1	0.855	0.000747059	Cytoplasmic		molecular_function;oxidoreductase activity, acting on the CH-OH group of donors, = oxygen as acceptor;oxidoreductase activity;oxidoreductase activity, acting on CH-OH group of donors;catalytic activity;D-arabinono-1,4-lactone oxidase activity;nucleoside phosphate binding;coenzyme binding;cofactor binding;nucleotide binding;anion binding;heterocyclic compound binding;binding;small molecule binding…	cellular_component;membrane;	K00103	GULO:L-gulonolactone oxidase [EC:1.1.3.8];GULO:L-gulonolactone oxidase [EC:1.1.3.8];	Metabolic pathways - Mycobacterium tuberculosis H37Rv ;Ascorbate and aldarate metabolism - Mycobacterium tuberculosis H37Rv ;	IPR007173;IPR006094;IPR006093;IPR016169;IPR016167;IPR016166;	D-arabinono-1,4-lactone oxidase;FAD linked oxidase, N-terminal;Oxygen oxidoreductase covalent FAD-binding site;CO dehydrogenase flavoprotein-like, FAD-binding, subdomain 2;FAD-binding, type 2, subdomain 1;FAD-binding, type 2;
I6X3L0	Adenosine kinase OS=Mycobacterium tuberculosis H37Rv GN=RVBD_2202c PE=4 SV=1	1.2655	5.21584e-05	Cytoplasmic		molecular_function;catalytic activity;transferase activity;transferase activity, transferring phosphorus-containing groups;kinase activity;phosphotransferase activity, alcohol group as acceptor;		K00856	E2.7.1.20:adenosine kinase [EC:2.7.1.20];E2.7.1.20:adenosine kinase [EC:2.7.1.20];	Metabolic pathways - Mycobacterium tuberculosis H37Rv ;Purine metabolism - Mycobacterium tuberculosis H37Rv ;	IPR002173;IPR011611;IPR029056;	Carbohydrate/puine kinase, PfkB, conserved site;Carbohydrate kinase PfkB;Ribokinase-like;
B5TV88	10 kDa culture filtrate protein OS=Mycobacterium tuberculosis H37Rv GN=cfp-10 PE=4 SV=1	1.947	5.09047e-08	Extracellular							IPR010310;	Type VII secretion system ESAT-6-like;
I6Y7V6	Fatty-acyl-CoA synthase OS=Mycobacterium tuberculosis H37Rv GN=RVBD_1925 PE=4 SV=1	1.129	0.00773721	Cytoplasmic		molecular_function;catalytic activity;					IPR000873;	AMP-dependent synthetase/ligase;
I6XV40	Fructose-bisphosphate aldolase OS=Mycobacterium tuberculosis H37Rv GN=RVBD_0363c PE=4 SV=1	0.9905	0.0560629	Cytoplasmic	monosaccharide catabolic process;organic substance catabolic process;cellular process;carbohydrate metabolic process;hexose metabolic process;catabolic process;generation of precursor metabolites and energy;biological_process;carbohydrate catabolic process;single-organism carbohydrate metabolic process;single-organism carbohydrate catabolic process;metabolic process;glucose catabolic process;gluc…	aldehyde-lyase activity;molecular_function;carbon-carbon lyase activity;catalytic activity;lyase activity;fructose-bisphosphate aldolase activity;binding;cation binding;ion binding;transition metal ion binding;metal ion binding;zinc ion binding;		K01624	FBA:fructose-bisphosphate aldolase, class II [EC:4.1.2.13];FBA:fructose-bisphosphate aldolase, class II [EC:4.1.2.13];FBA:fructose-bisphosphate aldolase, class II [EC:4.1.2.13];FBA:fructose-bisphosphate aldolase, class II [EC:4.1.2.13];FBA:fructose-bisphosphate aldolase, class II [EC:4.1.2.13];FBA:fructose-bisphosphate aldolase, class II [EC:4.1.2.13];FBA:fructose-bisphosphate aldolase, class II …	Metabolic pathways - Mycobacterium tuberculosis H37Rv ;Biosynthesis of secondary metabolites - Mycobacterium tuberculosis H37Rv ;Biosynthesis of antibiotics - Mycobacterium tuberculosis H37Rv ;Microbial metabolism in diverse environments - Mycobacterium tuberculosis H37Rv ;Biosynthesis of amino acids - Mycobacterium tuberculosis H37Rv ;Carbon metabolism - Mycobacterium tuberculosis H37Rv ;Glycoly…	IPR000771;IPR006411;IPR013785;	Ketose-bisphosphate aldolase, class-II;Fructose-bisphosphate aldolase, class II, yeast/E. coli subtype;Aldolase-type TIM barrel;
I6XGS7	Sulfurtransferase OS=Mycobacterium tuberculosis H37Rv GN=RVBD_3283 PE=4 SV=1	1.05	0.0615401	Cytoplasmic		sulfurtransferase activity;molecular_function;transferase activity, transferring sulfur-containing groups;catalytic activity;transferase activity;thiosulfate sulfurtransferase activity;		K01011	TST:thiosulfate/3-mercaptopyruvate sulfurtransferase [EC:2.8.1.1 2.8.1.2];TST:thiosulfate/3-mercaptopyruvate sulfurtransferase [EC:2.8.1.1 2.8.1.2];TST:thiosulfate/3-mercaptopyruvate sulfurtransferase [EC:2.8.1.1 2.8.1.2];TST:thiosulfate/3-mercaptopyruvate sulfurtransferase [EC:2.8.1.1 2.8.1.2];TST:thiosulfate/3-mercaptopyruvate sulfurtransferase [EC:2.8.1.1 2.8.1.2];	Metabolic pathways - Mycobacterium tuberculosis H37Rv ;Microbial metabolism in diverse environments - Mycobacterium tuberculosis H37Rv ;Cysteine and methionine metabolism - Mycobacterium tuberculosis H37Rv ;Sulfur metabolism - Mycobacterium tuberculosis H37Rv ;Sulfur relay system - Mycobacterium tuberculosis H37Rv ;	IPR001307;IPR001763;	Thiosulphate sulfurtransferase, conserved site;Rhodanese-like domain;
I6Y5A3	Heavy metal translocating P-type ATPase OS=Mycobacterium tuberculosis H37Rv GN=RVBD_0969 PE=3 SV=1	1.364	0.000341972	Membrane	nitrogen compound metabolic process;purine nucleoside triphosphate biosynthetic process;purine ribonucleoside biosynthetic process;ribonucleoside triphosphate biosynthetic process;purine nucleoside triphosphate metabolic process;nucleoside triphosphate biosynthetic process;phosphate-containing compound metabolic process;purine ribonucleoside triphosphate biosynthetic process;nucleoside triphospha…	purine ribonucleotide binding;anion binding;ribonucleotide binding;small molecule binding;ion binding;ribonucleoside binding;purine ribonucleoside triphosphate binding;carbohydrate derivative binding;adenyl ribonucleotide binding;nucleoside phosphate binding;molecular_function;nucleotide binding;nucleoside binding;adenyl nucleotide binding;heterocyclic compound binding;binding;purine nucleoside b…	membrane;intrinsic to membrane;cellular_component;membrane part;integral to membrane;				IPR027256;IPR018303;IPR008250;IPR001757;IPR023299;IPR023214;	P-type ATPase, subfamily IB;P-type ATPase, phosphorylation site;P-type ATPase, A domain;P-type ATPase;P-type ATPase, cytoplasmic domain N;HAD-like domain;
I6Y8B5	Enoyl-CoA hydratase OS=Mycobacterium tuberculosis H37Rv GN=RVBD_0632c PE=4 SV=1	0.704	0.685706	Cytoplasmic		molecular_function;catalytic activity;		K01692	paaF:enoyl-CoA hydratase [EC:4.2.1.17];paaF:enoyl-CoA hydratase [EC:4.2.1.17];paaF:enoyl-CoA hydratase [EC:4.2.1.17];paaF:enoyl-CoA hydratase [EC:4.2.1.17];paaF:enoyl-CoA hydratase [EC:4.2.1.17];paaF:enoyl-CoA hydratase [EC:4.2.1.17];paaF:enoyl-CoA hydratase [EC:4.2.1.17];paaF:enoyl-CoA hydratase [EC:4.2.1.17];paaF:enoyl-CoA hydratase [EC:4.2.1.17];paaF:enoyl-CoA hydratase [EC:4.2.1.17];paaF:enoy…	Metabolic pathways - Mycobacterium tuberculosis H37Rv ;Biosynthesis of secondary metabolites - Mycobacterium tuberculosis H37Rv ;Biosynthesis of antibiotics - Mycobacterium tuberculosis H37Rv ;Microbial metabolism in diverse environments - Mycobacterium tuberculosis H37Rv ;Valine, leucine and isoleucine degradation - Mycobacterium tuberculosis H37Rv ;Propanoate metabolism - Mycobacterium tubercul…	IPR001753;IPR029045;	Crotonase superfamily;ClpP/crotonase-like domain;
I6Y215	Signal recognition particle receptor FtsY OS=Mycobacterium tuberculosis H37Rv GN=ftsY PE=3 SV=1	0.976	0.893023	Cytoplasmic	single-organism transport;single-organism cellular process;protein targeting;protein transport;protein targeting to ER;establishment of localization;intracellular protein transport;establishment of protein localization;cellular localization;protein localization;protein targeting to membrane;cytoplasmic transport;transport;membrane organization;establishment of localization in cell;cellular compon…	purine ribonucleotide binding;anion binding;ribonucleotide binding;small molecule binding;ion binding;ribonucleoside binding;purine ribonucleoside triphosphate binding;carbohydrate derivative binding;nucleoside phosphate binding;molecular_function;guanyl nucleotide binding;nucleotide binding;nucleoside binding;heterocyclic compound binding;binding;purine nucleoside binding;guanyl ribonucleotide b…	intracellular;cell part;cell;intracellular part;cellular_component;cytoplasm;plasma membrane part;membrane;plasma membrane;intrinsic to membrane;membrane part;cell periphery;intrinsic to plasma membrane;	K03110	ftsY:fused signal recognition particle receptor;ftsY:fused signal recognition particle receptor;	Protein export - Mycobacterium tuberculosis H37Rv ;Bacterial secretion system - Mycobacterium tuberculosis H37Rv ;	IPR000897;IPR013822;IPR027417;IPR004390;IPR003593;	Signal recognition particle, SRP54 subunit, GTPase domain;Signal recognition particle, SRP54 subunit, helical bundle;P-loop containing nucleoside triphosphate hydrolase;Signal-recognition particle receptor FtsY;AAA+ ATPase domain;
I6YD84	ESX-1 secretion system protein EccA1 OS=Mycobacterium tuberculosis H37Rv GN=RVBD_3868 PE=4 SV=1	1.009	0.0968405	Cytoplasmic		purine ribonucleotide binding;anion binding;ribonucleotide binding;small molecule binding;ion binding;ribonucleoside binding;purine ribonucleoside triphosphate binding;carbohydrate derivative binding;adenyl ribonucleotide binding;nucleoside phosphate binding;molecular_function;nucleotide binding;nucleoside binding;adenyl nucleotide binding;heterocyclic compound binding;binding;purine nucleoside b…					IPR003593;IPR027417;IPR000641;IPR003959;IPR023835;	AAA+ ATPase domain;P-loop containing nucleoside triphosphate hydrolase;CbxX/CfqX;ATPase, AAA-type, core;Type VII secretion system AAA-ATPase, EccA;
I6X3M7	Uncharacterized protein OS=Mycobacterium tuberculosis H37Rv GN=RVBD_2226 PE=4 SV=1	0.8285	0.109461	Cytoplasmic	biological_process;cellular process;metabolic process;cellular metabolic process;phosphorus metabolic process;phosphate-containing compound metabolic process;						IPR023577;IPR007899;	CYTH-like domain;CHAD;
I6X0A7	Serine hydroxymethyltransferase OS=Mycobacterium tuberculosis H37Rv GN=glyA PE=3 SV=1	0.965	0.42075	Cytoplasmic	nitrogen compound metabolic process;organic substance biosynthetic process;serine family amino acid metabolic process;small molecule biosynthetic process;oxoacid metabolic process;small molecule metabolic process;organic acid biosynthetic process;single-organism metabolic process;single-organism biosynthetic process;cellular metabolic process;primary metabolic process;organonitrogen compound meta…	molecular_function;catalytic activity;hydroxymethyl-, formyl- and related transferase activity;transferase activity;transferase activity, transferring one-carbon groups;glycine hydroxymethyltransferase activity;methyltransferase activity;cofactor binding;anion binding;binding;ion binding;pyridoxal phosphate binding;	intracellular;cell part;cell;intracellular part;cellular_component;cytoplasm;	K00600	glyA:glycine hydroxymethyltransferase [EC:2.1.2.1];glyA:glycine hydroxymethyltransferase [EC:2.1.2.1];glyA:glycine hydroxymethyltransferase [EC:2.1.2.1];glyA:glycine hydroxymethyltransferase [EC:2.1.2.1];glyA:glycine hydroxymethyltransferase [EC:2.1.2.1];glyA:glycine hydroxymethyltransferase [EC:2.1.2.1];glyA:glycine hydroxymethyltransferase [EC:2.1.2.1];glyA:glycine hydroxymethyltransferase [EC:…	Metabolic pathways - Mycobacterium tuberculosis H37Rv ;Biosynthesis of secondary metabolites - Mycobacterium tuberculosis H37Rv ;Biosynthesis of antibiotics - Mycobacterium tuberculosis H37Rv ;Microbial metabolism in diverse environments - Mycobacterium tuberculosis H37Rv ;Biosynthesis of amino acids - Mycobacterium tuberculosis H37Rv ;Carbon metabolism - Mycobacterium tuberculosis H37Rv ;Glyoxyl…	IPR001085;IPR015424;IPR015422;IPR015421;IPR019798;	Serine hydroxymethyltransferase;Pyridoxal phosphate-dependent transferase;Pyridoxal phosphate-dependent transferase, major region, subdomain 2;Pyridoxal phosphate-dependent transferase, major region, subdomain 1;Serine hydroxymethyltransferase, pyridoxal phosphate binding site;
I6X608	Aspartyl/glutamyl-tRNA(Asn/Gln) amidotransferase subunit B OS=Mycobacterium tuberculosis H37Rv GN=gatB PE=3 SV=1	0.824	0.102107	Cytoplasmic	gene expression;organic substance biosynthetic process;biosynthetic process;macromolecule biosynthetic process;cellular macromolecule metabolic process;cellular process;biological_process;cellular macromolecule biosynthetic process;metabolic process;organic substance metabolic process;cellular biosynthetic process;cellular protein metabolic process;macromolecule metabolic process;cellular metabol…	purine ribonucleotide binding;anion binding;ribonucleotide binding;small molecule binding;ion binding;ribonucleoside binding;purine ribonucleoside triphosphate binding;carbohydrate derivative binding;adenyl ribonucleotide binding;nucleoside phosphate binding;molecular_function;nucleotide binding;nucleoside binding;adenyl nucleotide binding;heterocyclic compound binding;binding;purine nucleoside b…		K02434	gatB:aspartyl-tRNA(Asn)/glutamyl-tRNA(Gln) amidotransferase subunit B [EC:6.3.5.6 6.3.5.7];gatB:aspartyl-tRNA(Asn)/glutamyl-tRNA(Gln) amidotransferase subunit B [EC:6.3.5.6 6.3.5.7];	Metabolic pathways - Mycobacterium tuberculosis H37Rv ;Aminoacyl-tRNA biosynthesis - Mycobacterium tuberculosis H37Rv ;	IPR003789;IPR017958;IPR023168;IPR006075;IPR004413;IPR018027;	Aspartyl/glutamyl-tRNA amidotransferase subunit B-related;Glutamyl-tRNA(Gln) amidotransferase, subunit B, conserved site;Aspartyl/glutamyl-tRNA(Asn/Gln) amidotransferase subunit B, C-terminal;Aspartyl/Glutamyl-tRNA(Gln) amidotransferase, subunit B/E, catalytic;Aspartyl/glutamyl-tRNA(Asn/Gln) amidotransferase, B subunit;Asn/Gln amidotransferase;
P71905	Rne/Rng family ribonuclease OS=Mycobacterium tuberculosis H37Rv GN=RVBD_2444c PE=4 SV=2	0.986	0.148875	Cytoplasmic	biological_process;growth;nitrogen compound metabolic process;gene expression;cellular aromatic compound metabolic process;RNA metabolic process;cellular macromolecule metabolic process;nucleic acid metabolic process;cellular process;cellular nitrogen compound metabolic process;nucleobase-containing compound metabolic process;organic cyclic compound metabolic process;metabolic process;organic sub…	molecular_function;nuclease activity;hydrolase activity;hydrolase activity, acting on ester bonds;catalytic activity;ribonuclease activity;binding;heterocyclic compound binding;organic cyclic compound binding;nucleic acid binding;RNA binding;	external encapsulating structure;cell part;cell;cellular_component;cell periphery;cell wall;intracellular;cytoplasmic part;cytoplasm;intracellular part;cytosol;membrane;plasma membrane;	K08300	rne:ribonuclease E [EC:3.1.26.12];	RNA degradation - Mycobacterium tuberculosis H37Rv ;	IPR022967;IPR004659;IPR012340;IPR003029;IPR019307;	RNA-binding domain, S1;Ribonuclease E/G;Nucleic acid-binding, OB-fold;Ribosomal protein S1, RNA-binding domain;RNA-binding protein AU-1/Ribonuclease E/G;
I6WZT2	Serine/threonine-protein kinase pknD OS=Mycobacterium tuberculosis H37Rv GN=RVBD_0931c PE=4 SV=1	0.939	0.842259	Extracellular		purine ribonucleotide binding;anion binding;ribonucleotide binding;small molecule binding;ion binding;ribonucleoside binding;purine ribonucleoside triphosphate binding;carbohydrate derivative binding;adenyl ribonucleotide binding;nucleoside phosphate binding;molecular_function;nucleotide binding;nucleoside binding;adenyl nucleotide binding;heterocyclic compound binding;binding;purine nucleoside b…					IPR001258;IPR008271;IPR011009;IPR011042;IPR013017;IPR017441;IPR002290;IPR000719;	NHL repeat;Serine/threonine-protein kinase, active site;Protein kinase-like domain;Six-bladed beta-propeller, TolB-like;NHL repeat, subgroup;Protein kinase, ATP binding site;Serine/threonine/dual specificity protein kinase, catalytic domain;Protein kinase domain;
I6Y7V9	Dihydrolipoyl dehydrogenase OS=Mycobacterium tuberculosis H37Rv GN=RVBD_0462 PE=3 SV=1	0.897	0.632744	Cytoplasmic	biological_process;cellular homeostasis;cellular process;single-organism process;regulation of cellular process;single-organism cellular process;regulation of biological process;biological regulation;regulation of biological quality;homeostatic process;cell redox homeostasis;	oxidoreductase activity, acting on a sulfur group of donors;molecular_function;oxidoreductase activity, acting on a sulfur group of donors, = NAD(P) as acceptor;oxidoreductase activity, acting on NAD(P)H;oxidoreductase activity;catalytic activity;dihydrolipoyl dehydrogenase activity;nucleoside phosphate binding;coenzyme binding;cofactor binding;nucleotide binding;anion binding;heterocyclic compou…	intracellular;cell part;cell;intracellular part;cellular_component;cytoplasm;	K00382	DLD:dihydrolipoamide dehydrogenase [EC:1.8.1.4];DLD:dihydrolipoamide dehydrogenase [EC:1.8.1.4];DLD:dihydrolipoamide dehydrogenase [EC:1.8.1.4];DLD:dihydrolipoamide dehydrogenase [EC:1.8.1.4];DLD:dihydrolipoamide dehydrogenase [EC:1.8.1.4];DLD:dihydrolipoamide dehydrogenase [EC:1.8.1.4];DLD:dihydrolipoamide dehydrogenase [EC:1.8.1.4];DLD:dihydrolipoamide dehydrogenase [EC:1.8.1.4];DLD:dihydrolipo…	Metabolic pathways - Mycobacterium tuberculosis H37Rv ;Biosynthesis of secondary metabolites - Mycobacterium tuberculosis H37Rv ;Biosynthesis of antibiotics - Mycobacterium tuberculosis H37Rv ;Microbial metabolism in diverse environments - Mycobacterium tuberculosis H37Rv ;Carbon metabolism - Mycobacterium tuberculosis H37Rv ;Valine, leucine and isoleucine degradation - Mycobacterium tuberculosis…	IPR016156;IPR001327;IPR013027;IPR023753;IPR012999;IPR004099;IPR006258;	FAD/NAD-linked reductase, dimerisation domain;Pyridine nucleotide-disulphide oxidoreductase, NAD-binding domain;FAD-dependent pyridine nucleotide-disulphide oxidoreductase;Pyridine nucleotide-disulphide oxidoreductase, FAD/NAD(P)-binding domain;Pyridine nucleotide-disulphide oxidoreductase, class I, active site;Pyridine nucleotide-disulphide oxidoreductase, dimerisation domain;Dihydrolipoamide de…
I6YCN6	DNA topoisomerase OS=Mycobacterium tuberculosis H37Rv GN=RVBD_3646c PE=3 SV=1	0.909	0.244661	Cytoplasmic	nitrogen compound metabolic process;cellular aromatic compound metabolic process;cellular macromolecule metabolic process;DNA conformation change;nucleic acid metabolic process;cellular process;DNA metabolic process;cellular nitrogen compound metabolic process;biological_process;nucleobase-containing compound metabolic process;organic cyclic compound metabolic process;metabolic process;organic su…	purine ribonucleotide binding;anion binding;ribonucleotide binding;small molecule binding;ion binding;ribonucleoside binding;purine ribonucleoside triphosphate binding;carbohydrate derivative binding;adenyl ribonucleotide binding;nucleoside phosphate binding;molecular_function;nucleotide binding;nucleoside binding;adenyl nucleotide binding;heterocyclic compound binding;binding;purine nucleoside b…	intracellular;intracellular non-membrane-bounded organelle;organelle;non-membrane-bounded organelle;cell part;cell;intracellular organelle;intracellular part;cellular_component;chromosome;				IPR006171;IPR023405;IPR023406;IPR025589;IPR003601;IPR003602;IPR000380;IPR005733;IPR013825;IPR013824;IPR028612;IPR013497;	Toprim domain;DNA topoisomerase, type IA, core domain;DNA topoisomerase, type IA, active site;Topoisomerase C-terminal repeat;DNA topoisomerase, type IA, domain 2;DNA topoisomerase, type IA, DNA-binding domain;DNA topoisomerase, type IA;DNA topoisomerase I, bacterial-type;DNA topoisomerase, type IA, central region, subdomain 2;DNA topoisomerase, type IA, central region, subdomain 1;DNA topoisomer…
I6XH78	Glutamine--fructose-6-phosphate aminotransferase [isomerizing] OS=Mycobacterium tuberculosis H37Rv GN=glmS PE=3 SV=1	1.227	0.00237027	Cytoplasmic	biological_process;organic substance biosynthetic process;single-organism carbohydrate metabolic process;biosynthetic process;carbohydrate metabolic process;metabolic process;organic substance metabolic process;primary metabolic process;carbohydrate biosynthetic process;cellular amino acid metabolic process;organonitrogen compound metabolic process;nitrogen compound metabolic process;alpha-amino …	molecular_function;binding;carbohydrate binding;L-glutamine aminotransferase activity;transferase activity, transferring nitrogenous groups;transaminase activity;catalytic activity;transferase activity;glutamine-fructose-6-phosphate transaminase (isomerizing) activity;	intracellular;cell part;cell;intracellular part;cellular_component;cytoplasm;	K00820	glmS:glucosamine--fructose-6-phosphate aminotransferase (isomerizing) [EC:2.6.1.16];glmS:glucosamine--fructose-6-phosphate aminotransferase (isomerizing) [EC:2.6.1.16];glmS:glucosamine--fructose-6-phosphate aminotransferase (isomerizing) [EC:2.6.1.16];glmS:glucosamine--fructose-6-phosphate aminotransferase (isomerizing) [EC:2.6.1.16];	Metabolic pathways - Mycobacterium tuberculosis H37Rv ;Biosynthesis of antibiotics - Mycobacterium tuberculosis H37Rv ;Alanine, aspartate and glutamate metabolism - Mycobacterium tuberculosis H37Rv ;Amino sugar and nucleotide sugar metabolism - Mycobacterium tuberculosis H37Rv ;	IPR017932;IPR001347;IPR029055;IPR005855;	Glutamine amidotransferase type 2 domain;Sugar isomerase (SIS);Nucleophile aminohydrolases, N-terminal;Glucosamine-fructose-6-phosphate aminotransferase, isomerising;
I6YGZ1	Aspartokinase OS=Mycobacterium tuberculosis H37Rv GN=RVBD_3709c PE=3 SV=1	1.1365	0.0107589	Cytoplasmic	nitrogen compound metabolic process;organic substance biosynthetic process;dicarboxylic acid metabolic process;lysine biosynthetic process;aspartate family amino acid biosynthetic process;small molecule biosynthetic process;aspartate family amino acid metabolic process;small molecule metabolic process;oxoacid metabolic process;organic acid biosynthetic process;single-organism metabolic process;si…	carboxylic acid binding;molecular_function;anion binding;organic acid binding;binding;ion binding;small molecule binding;amino acid binding;kinase activity;amino acid kinase activity;phosphotransferase activity, carboxyl group as acceptor;catalytic activity;transferase activity;transferase activity, transferring phosphorus-containing groups;aspartate kinase activity;		K00928	lysC:aspartate kinase [EC:2.7.2.4];lysC:aspartate kinase [EC:2.7.2.4];lysC:aspartate kinase [EC:2.7.2.4];lysC:aspartate kinase [EC:2.7.2.4];lysC:aspartate kinase [EC:2.7.2.4];lysC:aspartate kinase [EC:2.7.2.4];lysC:aspartate kinase [EC:2.7.2.4];lysC:aspartate kinase [EC:2.7.2.4];lysC:aspartate kinase [EC:2.7.2.4];lysC:aspartate kinase [EC:2.7.2.4];	Metabolic pathways - Mycobacterium tuberculosis H37Rv ;Biosynthesis of secondary metabolites - Mycobacterium tuberculosis H37Rv ;Biosynthesis of antibiotics - Mycobacterium tuberculosis H37Rv ;Microbial metabolism in diverse environments - Mycobacterium tuberculosis H37Rv ;Biosynthesis of amino acids - Mycobacterium tuberculosis H37Rv ;Glycine, serine and threonine metabolism - Mycobacterium tube…	IPR018042;IPR027795;IPR002912;IPR001341;IPR001048;IPR005260;	Aspartate kinase, conserved site;GATS-like ACT domain;ACT domain;Aspartate kinase domain;Aspartate/glutamate/uridylate kinase;Aspartate kinase, monofunctional class;
I6X185	Phosphoglycerate kinase OS=Mycobacterium tuberculosis H37Rv GN=pgk PE=3 SV=1	1.077	0.0125384	Cytoplasmic	monosaccharide catabolic process;organic substance catabolic process;cellular process;carbohydrate metabolic process;hexose metabolic process;catabolic process;generation of precursor metabolites and energy;biological_process;carbohydrate catabolic process;single-organism carbohydrate metabolic process;single-organism carbohydrate catabolic process;metabolic process;glucose catabolic process;gluc…	purine ribonucleotide binding;anion binding;ribonucleotide binding;small molecule binding;ion binding;ribonucleoside binding;purine ribonucleoside triphosphate binding;carbohydrate derivative binding;adenyl ribonucleotide binding;nucleoside phosphate binding;molecular_function;nucleotide binding;nucleoside binding;adenyl nucleotide binding;heterocyclic compound binding;binding;purine nucleoside b…	intracellular;cell part;cell;intracellular part;cellular_component;cytoplasm;	K00927	PGK:phosphoglycerate kinase [EC:2.7.2.3];PGK:phosphoglycerate kinase [EC:2.7.2.3];PGK:phosphoglycerate kinase [EC:2.7.2.3];PGK:phosphoglycerate kinase [EC:2.7.2.3];PGK:phosphoglycerate kinase [EC:2.7.2.3];PGK:phosphoglycerate kinase [EC:2.7.2.3];PGK:phosphoglycerate kinase [EC:2.7.2.3];	Metabolic pathways - Mycobacterium tuberculosis H37Rv ;Biosynthesis of secondary metabolites - Mycobacterium tuberculosis H37Rv ;Biosynthesis of antibiotics - Mycobacterium tuberculosis H37Rv ;Microbial metabolism in diverse environments - Mycobacterium tuberculosis H37Rv ;Biosynthesis of amino acids - Mycobacterium tuberculosis H37Rv ;Carbon metabolism - Mycobacterium tuberculosis H37Rv ;Glycoly…	IPR015824;IPR015901;IPR015911;IPR001576;	Phosphoglycerate kinase, N-terminal;Phosphoglycerate kinase, C-terminal;Phosphoglycerate kinase, conserved site;Phosphoglycerate kinase;
I6WY14	Uncharacterized protein OS=Mycobacterium tuberculosis H37Rv GN=RVBD_0281 PE=3 SV=1	1.0075	0.0570577	Cytoplasmic		molecular_function;catalytic activity;transferase activity;transferase activity, transferring one-carbon groups;methyltransferase activity;					IPR029063;IPR007213;IPR011610;	S-adenosyl-L-methionine-dependent methyltransferase;Leucine carboxyl methyltransferase;S-adenosyl-L-methionine-dependent methyltransferase, putative;
I6XFQ7	Fatty acid CoA ligase FadD28 OS=Mycobacterium tuberculosis H37Rv GN=RVBD_2941 PE=4 SV=1	1.285	0.000966031	Membrane		molecular_function;catalytic activity;ligase activity;					IPR000873;	AMP-dependent synthetase/ligase;
I6YA77	ATP synthase gamma chain OS=Mycobacterium tuberculosis H37Rv GN=atpG PE=3 SV=1	1.063	0.0360862	Cytoplasmic	nitrogen compound metabolic process;purine nucleoside triphosphate biosynthetic process;purine ribonucleoside biosynthetic process;ribonucleoside triphosphate biosynthetic process;purine nucleoside triphosphate metabolic process;nucleoside triphosphate biosynthetic process;phosphate-containing compound metabolic process;purine ribonucleoside triphosphate biosynthetic process;nucleoside triphospha…	purine ribonucleotide binding;anion binding;ribonucleotide binding;small molecule binding;ion binding;ribonucleoside binding;purine ribonucleoside triphosphate binding;carbohydrate derivative binding;adenyl ribonucleotide binding;nucleoside phosphate binding;molecular_function;nucleotide binding;nucleoside binding;adenyl nucleotide binding;heterocyclic compound binding;binding;purine nucleoside b…	membrane;cell part;cell;cellular_component;cell periphery;plasma membrane;intracellular;proton-transporting ATP synthase complex;protein complex;macromolecular complex;proton-transporting two-sector ATPase complex;intracellular part;membrane part;proton-transporting two-sector ATPase complex, catalytic domain;proton-transporting ATP synthase complex, catalytic core F(1);	K02115	ATPF1G:F-type H+-transporting ATPase subunit gamma;ATPF1G:F-type H+-transporting ATPase subunit gamma;	Metabolic pathways - Mycobacterium tuberculosis H37Rv ;Oxidative phosphorylation - Mycobacterium tuberculosis H37Rv ;	IPR000131;IPR023633;IPR023632;	ATPase, F1 complex, gamma subunit;ATPase, F1 complex, gamma subunit domain;ATPase, F1 complex, gamma subunit conserved site;
I6X4B3	2-oxoacid:acceptor oxidoreductase, alpha subunit OS=Mycobacterium tuberculosis H37Rv GN=RVBD_2455c PE=4 SV=1	1.0025	0.204225	Cytoplasmic		molecular_function;oxidoreductase activity;catalytic activity;oxidoreductase activity, acting on the aldehyde or oxo group of = donors;		K00174	korA:2-oxoglutarate ferredoxin oxidoreductase subunit alpha [EC:1.2.7.3];korA:2-oxoglutarate ferredoxin oxidoreductase subunit alpha [EC:1.2.7.3];korA:2-oxoglutarate ferredoxin oxidoreductase subunit alpha [EC:1.2.7.3];korA:2-oxoglutarate ferredoxin oxidoreductase subunit alpha [EC:1.2.7.3];	Metabolic pathways - Mycobacterium tuberculosis H37Rv ;Microbial metabolism in diverse environments - Mycobacterium tuberculosis H37Rv ;Carbon metabolism - Mycobacterium tuberculosis H37Rv ;Citrate cycle (TCA cycle) - Mycobacterium tuberculosis H37Rv ;	IPR002869;IPR002880;IPR022367;IPR029061;IPR009014;IPR019752;	Pyruvate-flavodoxin oxidoreductase, central domain;Pyruvate flavodoxin/ferredoxin oxidoreductase, N-terminal;2-oxoacid:acceptor oxidoreductase, alpha subunit;Thiamin diphosphate-binding fold;Transketolase, C-terminal/Pyruvate-ferredoxin oxidoreductase, domain II;Pyruvate/ketoisovalerate oxidoreductase, catalytic domain;
I6XDX8	Glycolate oxidase, subunit GlcD OS=Mycobacterium tuberculosis H37Rv GN=RVBD_2280 PE=4 SV=1	0.845	0.20852	Cytoplasmic		nucleoside phosphate binding;molecular_function;coenzyme binding;cofactor binding;nucleotide binding;anion binding;heterocyclic compound binding;binding;small molecule binding;ion binding;organic cyclic compound binding;flavin adenine dinucleotide binding;oxidoreductase activity;oxidoreductase activity, acting on CH-OH group of donors;catalytic activity;oxidoreductase activity, acting on the CH-O…					IPR016164;IPR016166;IPR016167;IPR016169;IPR016171;IPR006094;IPR004113;	FAD-linked oxidase-like, C-terminal;FAD-binding, type 2;FAD-binding, type 2, subdomain 1;CO dehydrogenase flavoprotein-like, FAD-binding, subdomain 2;Vanillyl-alcohol oxidase, C-terminal subdomain 2;FAD linked oxidase, N-terminal;FAD-linked oxidase, C-terminal;
I6X8C7	Uncharacterized protein OS=Mycobacterium tuberculosis H37Rv GN=RVBD_0036c PE=4 SV=1	1.1285	0.0604782	Cytoplasmic		molecular_function;binding;cation binding;ion binding;metal ion binding;					IPR027369;IPR013917;IPR017517;IPR017518;IPR024344;	DinB/YfiT-like putative metal-dependent hydrolase;tRNA wybutosine-synthesis;Conserved hypothetical protein CHP03083, actinobacterial-type;Conserved hypothetical protein CHP03084;Mycothiol-dependent maleylpyruvate isomerase, metal-binding domain;
P96414	Acyl-CoA dehydrogenase OS=Mycobacterium tuberculosis H37Rv GN=RVBD_0231 PE=3 SV=1	1.101	0.0428561	Cytoplasmic		molecular_function;oxidoreductase activity;catalytic activity;oxidoreductase activity, acting on the CH-CH group of donors;acyl-CoA dehydrogenase activity;	membrane;cell part;cell;cellular_component;cell periphery;plasma membrane;	K00249	ACADM:acyl-CoA dehydrogenase [EC:1.3.8.7];ACADM:acyl-CoA dehydrogenase [EC:1.3.8.7];ACADM:acyl-CoA dehydrogenase [EC:1.3.8.7];ACADM:acyl-CoA dehydrogenase [EC:1.3.8.7];ACADM:acyl-CoA dehydrogenase [EC:1.3.8.7];ACADM:acyl-CoA dehydrogenase [EC:1.3.8.7];ACADM:acyl-CoA dehydrogenase [EC:1.3.8.7];ACADM:acyl-CoA dehydrogenase [EC:1.3.8.7];ACADM:acyl-CoA dehydrogenase [EC:1.3.8.7];	Metabolic pathways - Mycobacterium tuberculosis H37Rv ;Biosynthesis of secondary metabolites - Mycobacterium tuberculosis H37Rv ;Biosynthesis of antibiotics - Mycobacterium tuberculosis H37Rv ;Carbon metabolism - Mycobacterium tuberculosis H37Rv ;Valine, leucine and isoleucine degradation - Mycobacterium tuberculosis H37Rv ;Propanoate metabolism - Mycobacterium tuberculosis H37Rv ;Fatty acid degr…	IPR006091;IPR009075;IPR009100;	Acyl-CoA oxidase/dehydrogenase, central domain;Acyl-CoA dehydrogenase/oxidase C-terminal;Acyl-CoA dehydrogenase/oxidase, N-terminal and middle domain;
I6WX66	DNA gyrase subunit B OS=Mycobacterium tuberculosis H37Rv GN=gyrB PE=3 SV=1	0.96	0.0922657	Cytoplasmic	nitrogen compound metabolic process;cellular aromatic compound metabolic process;cellular macromolecule metabolic process;DNA conformation change;nucleic acid metabolic process;cellular process;DNA metabolic process;cellular nitrogen compound metabolic process;biological_process;nucleobase-containing compound metabolic process;organic cyclic compound metabolic process;metabolic process;organic su…	purine ribonucleotide binding;anion binding;ribonucleotide binding;small molecule binding;ion binding;ribonucleoside binding;purine ribonucleoside triphosphate binding;carbohydrate derivative binding;adenyl ribonucleotide binding;nucleoside phosphate binding;molecular_function;nucleotide binding;nucleoside binding;adenyl nucleotide binding;heterocyclic compound binding;binding;purine nucleoside b…	intracellular;intracellular non-membrane-bounded organelle;organelle;non-membrane-bounded organelle;cell part;cell;intracellular organelle;intracellular part;cellular_component;chromosome;cytoplasm;				IPR006171;IPR020568;IPR003594;IPR013759;IPR013760;IPR002288;IPR014721;IPR013506;IPR001241;IPR018522;IPR011557;IPR000565;	Toprim domain;Ribosomal protein S5 domain 2-type fold;Histidine kinase-like ATPase, C-terminal domain;DNA topoisomerase, type IIA, central domain;DNA topoisomerase, type IIA-like domain;DNA gyrase B subunit, C-terminal;Ribosomal protein S5 domain 2-type fold, subgroup;DNA topoisomerase, type IIA, subunit B, domain 2;DNA topoisomerase, type IIA;DNA topoisomerase, type IIA, conserved site;DNA gyras…
I6Y435	ATP-dependent zinc metalloprotease FtsH OS=Mycobacterium tuberculosis H37Rv GN=ftsH PE=3 SV=1	1.246	7.03389e-08	Membrane	nitrogen compound metabolic process;purine nucleoside triphosphate catabolic process;purine nucleoside triphosphate metabolic process;nucleoside triphosphate catabolic process;ribonucleoside triphosphate catabolic process;phosphate-containing compound metabolic process;nucleoside triphosphate metabolic process;organophosphate catabolic process;purine ribonucleoside triphosphate metabolic process;…	purine ribonucleotide binding;anion binding;ribonucleotide binding;small molecule binding;ion binding;ribonucleoside binding;purine ribonucleoside triphosphate binding;carbohydrate derivative binding;adenyl ribonucleotide binding;nucleoside phosphate binding;molecular_function;nucleotide binding;nucleoside binding;adenyl nucleotide binding;heterocyclic compound binding;binding;purine nucleoside b…	membrane;intrinsic to membrane;cellular_component;membrane part;integral to membrane;cell part;cell;cell periphery;plasma membrane;				IPR027417;IPR000642;IPR003959;IPR003960;IPR003593;IPR005936;	P-loop containing nucleoside triphosphate hydrolase;Peptidase M41;ATPase, AAA-type, core;ATPase, AAA-type, conserved site;AAA+ ATPase domain;Peptidase, FtsH;
I6Y6Y9	Uncharacterized protein OS=Mycobacterium tuberculosis H37Rv GN=RVBD_0127 PE=4 SV=1	0.9595	0.482836	Cytoplasmic				K16146	pep2:maltokinase [EC:2.7.1.175];	Starch and sucrose metabolism - Mycobacterium tuberculosis H37Rv ;	IPR002575;IPR011009;	Aminoglycoside phosphotransferase;Protein kinase-like domain;
I6XF52	Uncharacterized protein OS=Mycobacterium tuberculosis H37Rv GN=RVBD_2721c PE=4 SV=1	0.814	7.1665e-05	Extracellular							IPR013207;	LGFP;
I6Y5L0	Fructose-1,6-bisphosphatase OS=Mycobacterium tuberculosis H37Rv GN=RVBD_1099c PE=3 SV=1	0.9665	0.405966	Cytoplasmic	carbohydrate biosynthetic process;biological_process;organic substance biosynthetic process;monosaccharide biosynthetic process;single-organism carbohydrate metabolic process;biosynthetic process;carbohydrate metabolic process;metabolic process;glucose metabolic process;hexose metabolic process;hexose biosynthetic process;organic substance metabolic process;monosaccharide metabolic process;primar…	molecular_function;phosphoric ester hydrolase activity;phosphatase activity;hydrolase activity;hydrolase activity, acting on ester bonds;carbohydrate phosphatase activity;catalytic activity;sugar-phosphatase activity;fructose 1,6-bisphosphate 1-phosphatase activity;binding;cation binding;ion binding;metal ion binding;		K02446	glpX:fructose-1,6-bisphosphatase II [EC:3.1.3.11];glpX:fructose-1,6-bisphosphatase II [EC:3.1.3.11];glpX:fructose-1,6-bisphosphatase II [EC:3.1.3.11];glpX:fructose-1,6-bisphosphatase II [EC:3.1.3.11];glpX:fructose-1,6-bisphosphatase II [EC:3.1.3.11];glpX:fructose-1,6-bisphosphatase II [EC:3.1.3.11];glpX:fructose-1,6-bisphosphatase II [EC:3.1.3.11];glpX:fructose-1,6-bisphosphatase II [EC:3.1.3.11]…	Metabolic pathways - Mycobacterium tuberculosis H37Rv ;Biosynthesis of secondary metabolites - Mycobacterium tuberculosis H37Rv ;Biosynthesis of antibiotics - Mycobacterium tuberculosis H37Rv ;Microbial metabolism in diverse environments - Mycobacterium tuberculosis H37Rv ;Carbon metabolism - Mycobacterium tuberculosis H37Rv ;Glycolysis / Gluconeogenesis - Mycobacterium tuberculosis H37Rv ;Methan…	IPR004464;	Fructose-1,6-bisphosphatase class 2/Sedoheputulose-1,7-bisphosphatase;
O53673	Heat shock protein hsp OS=Mycobacterium tuberculosis H37Rv GN=RVBD_0251c PE=3 SV=1	2.721	1.77608e-05	Cytoplasmic	cellular response to stimulus;response to oxygen-containing compound;cellular response to oxygen-containing compound;cellular process;single-organism process;single-organism cellular process;response to stress;cellular response to stress;cellular response to chemical stimulus;response to chemical;biological_process;response to inorganic substance;cellular response to reactive oxygen species;respo…		external encapsulating structure;cell part;cell;cellular_component;cell periphery;cell wall;membrane;plasma membrane;				IPR002068;IPR008978;	Alpha crystallin/Hsp20 domain;HSP20-like chaperone;
I6X373	Pup--protein ligase OS=Mycobacterium tuberculosis H37Rv GN=pafA PE=3 SV=1	1.0385	0.256608	Cytoplasmic	cellular macromolecule catabolic process;organic substance catabolic process;cellular macromolecule metabolic process;cellular process;catabolic process;macromolecule catabolic process;modification-dependent macromolecule catabolic process;protein catabolic process;biological_process;proteolysis involved in cellular protein catabolic process;metabolic process;proteolysis;cellular catabolic proces…	purine ribonucleotide binding;anion binding;ribonucleotide binding;small molecule binding;ion binding;ribonucleoside binding;purine ribonucleoside triphosphate binding;carbohydrate derivative binding;adenyl ribonucleotide binding;nucleoside phosphate binding;molecular_function;nucleotide binding;nucleoside binding;adenyl nucleotide binding;heterocyclic compound binding;binding;purine nucleoside b…					IPR022279;IPR004347;	Pup ligase;Pup ligase/deamidase;
I6Y329	Transmembrane transporter mmpL3 OS=Mycobacterium tuberculosis H37Rv GN=RVBD_0206c PE=4 SV=1	1.1225	0.0458098	Membrane			membrane;intrinsic to membrane;cellular_component;membrane part;integral to membrane;				IPR004869;IPR000731;	Membrane transport protein, MMPL domain;Sterol-sensing domain;
O53777	Uncharacterized protein OS=Mycobacterium tuberculosis H37Rv GN=RVBD_0580c PE=4 SV=3	1.424	5.4905e-05	Membrane			external encapsulating structure;cell part;cell;cellular_component;cell periphery;cell wall;membrane;plasma membrane;
I6YHG3	Integral membrane protein MviN OS=Mycobacterium tuberculosis H37Rv GN=RVBD_3910 PE=4 SV=1	0.84	0.519853	Membrane		molecular_function;catalytic activity;transferase activity;transferase activity, transferring phosphorus-containing groups;		K03980	murJ:putative peptidoglycan lipid II flippase;	Peptidoglycan biosynthesis - Mycobacterium tuberculosis H37Rv ;	IPR008979;IPR004268;IPR011009;	Galactose-binding domain-like;Flagellin assembly, membrane protein MviN;Protein kinase-like domain;
I6X558	RNA polymerase sigma factor OS=Mycobacterium tuberculosis H37Rv GN=RVBD_2703 PE=3 SV=1	1.465	0.000230912	Cytoplasmic	gene expression;nitrogen compound metabolic process;organic substance biosynthetic process;cellular aromatic compound metabolic process;nucleic acid metabolic process;cellular macromolecule metabolic process;cellular nitrogen compound metabolic process;cellular macromolecule biosynthetic process;heterocycle biosynthetic process;cellular metabolic process;macromolecule metabolic process;aromatic c…	molecular_function;binding;heterocyclic compound binding;organic cyclic compound binding;nucleic acid binding;DNA binding;nucleic acid binding transcription factor activity;sequence-specific DNA binding transcription factor activity;protein binding transcription factor activity;core RNA polymerase binding transcription factor activity;core DNA-dependent RNA polymerase binding promoter specificity…					IPR014284;IPR007624;IPR007627;IPR007630;IPR009042;IPR012760;IPR000943;IPR011991;IPR013324;IPR013325;IPR028630;	RNA polymerase sigma-70 like domain;RNA polymerase sigma-70 region 3;RNA polymerase sigma-70 region 2;RNA polymerase sigma-70 region 4;RNA polymerase sigma-70 region 1.2;RNA polymerase sigma factor RpoD, C-terminal;RNA polymerase sigma-70;Winged helix-turn-helix DNA-binding domain;RNA polymerase sigma factor, region 3/4;RNA polymerase sigma factor, region 2;RNA polymerase sigma factor RpoD;
I6Y298	Glutamyl-tRNA(Gln) amidotransferase subunit A OS=Mycobacterium tuberculosis H37Rv GN=gatA PE=3 SV=1	0.8065	0.194121	Cytoplasmic	gene expression;organic substance biosynthetic process;biosynthetic process;macromolecule biosynthetic process;cellular macromolecule metabolic process;cellular process;biological_process;cellular macromolecule biosynthetic process;metabolic process;organic substance metabolic process;cellular biosynthetic process;cellular protein metabolic process;macromolecule metabolic process;cellular metabol…	purine ribonucleotide binding;anion binding;ribonucleotide binding;small molecule binding;ion binding;ribonucleoside binding;purine ribonucleoside triphosphate binding;carbohydrate derivative binding;adenyl ribonucleotide binding;nucleoside phosphate binding;molecular_function;nucleotide binding;nucleoside binding;adenyl nucleotide binding;heterocyclic compound binding;binding;purine nucleoside b…		K02433	gatA:aspartyl-tRNA(Asn)/glutamyl-tRNA(Gln) amidotransferase subunit A [EC:6.3.5.6 6.3.5.7];gatA:aspartyl-tRNA(Asn)/glutamyl-tRNA(Gln) amidotransferase subunit A [EC:6.3.5.6 6.3.5.7];	Metabolic pathways - Mycobacterium tuberculosis H37Rv ;Aminoacyl-tRNA biosynthesis - Mycobacterium tuberculosis H37Rv ;	IPR000120;IPR004412;IPR020556;IPR023631;	Amidase;Glutamyl-tRNA(Gln) amidotransferase A subunit;Amidase, conserved site;Amidase signature domain;
P96831	Acyl-CoA dehydrogenase OS=Mycobacterium tuberculosis H37Rv GN=RVBD_0154c PE=3 SV=3	1.067	0.0389116	Cytoplasmic		molecular_function;oxidoreductase activity;catalytic activity;oxidoreductase activity, acting on the CH-CH group of donors;acyl-CoA dehydrogenase activity;nucleoside phosphate binding;coenzyme binding;cofactor binding;nucleotide binding;anion binding;heterocyclic compound binding;binding;small molecule binding;ion binding;organic cyclic compound binding;flavin adenine dinucleotide binding;	membrane;cell part;cell;cellular_component;cell periphery;plasma membrane;	K00249	ACADM:acyl-CoA dehydrogenase [EC:1.3.8.7];ACADM:acyl-CoA dehydrogenase [EC:1.3.8.7];ACADM:acyl-CoA dehydrogenase [EC:1.3.8.7];ACADM:acyl-CoA dehydrogenase [EC:1.3.8.7];ACADM:acyl-CoA dehydrogenase [EC:1.3.8.7];ACADM:acyl-CoA dehydrogenase [EC:1.3.8.7];ACADM:acyl-CoA dehydrogenase [EC:1.3.8.7];ACADM:acyl-CoA dehydrogenase [EC:1.3.8.7];ACADM:acyl-CoA dehydrogenase [EC:1.3.8.7];	Metabolic pathways - Mycobacterium tuberculosis H37Rv ;Biosynthesis of secondary metabolites - Mycobacterium tuberculosis H37Rv ;Biosynthesis of antibiotics - Mycobacterium tuberculosis H37Rv ;Carbon metabolism - Mycobacterium tuberculosis H37Rv ;Valine, leucine and isoleucine degradation - Mycobacterium tuberculosis H37Rv ;Propanoate metabolism - Mycobacterium tuberculosis H37Rv ;Fatty acid degr…	IPR006091;IPR009100;IPR009075;IPR013786;	Acyl-CoA oxidase/dehydrogenase, central domain;Acyl-CoA dehydrogenase/oxidase, N-terminal and middle domain;Acyl-CoA dehydrogenase/oxidase C-terminal;Acyl-CoA dehydrogenase/oxidase, N-terminal;
O33268	Oxidoreductase OS=Mycobacterium tuberculosis H37Rv GN=RVBD_0338c PE=4 SV=1	1.242	0.000747296	Membrane	biological_process;growth;	molecular_function;binding;metal cluster binding;iron-sulfur cluster binding;catalytic activity;oxidoreductase activity;	external encapsulating structure;cell part;cell;cellular_component;cell periphery;cell wall;plasma membrane part;membrane;plasma membrane;intrinsic to plasma membrane;intrinsic to membrane;integral to membrane;membrane part;integral to plasma membrane;				IPR004017;IPR017896;IPR017900;IPR009051;	Cysteine-rich domain;4Fe-4S ferredoxin-type, iron-sulphur binding domain;4Fe-4S ferredoxin, iron-sulphur binding, conserved site;Alpha-helical ferredoxin;
I6Y439	Ribonucleoside-diphosphate reductase OS=Mycobacterium tuberculosis H37Rv GN=RVBD_0570 PE=3 SV=1	0.829	0.00930776	Cytoplasmic	nitrogen compound metabolic process;cellular aromatic compound metabolic process;organic substance biosynthetic process;biosynthetic process;nucleic acid metabolic process;cellular macromolecule metabolic process;cellular process;macromolecule biosynthetic process;DNA metabolic process;cellular nitrogen compound metabolic process;biological_process;organic cyclic compound metabolic process;nucleo…	purine ribonucleotide binding;anion binding;ribonucleotide binding;small molecule binding;ion binding;ribonucleoside binding;purine ribonucleoside triphosphate binding;carbohydrate derivative binding;adenyl ribonucleotide binding;nucleoside phosphate binding;molecular_function;nucleotide binding;nucleoside binding;adenyl nucleotide binding;heterocyclic compound binding;binding;purine nucleoside b…	intracellular;cytoplasmic part;protein complex;cytoplasm;catalytic complex;macromolecular complex;cell part;cell;oxidoreductase complex;intracellular part;cellular_component;ribonucleoside-diphosphate reductase complex;	K00525	E1.17.4.1A:ribonucleoside-diphosphate reductase alpha chain [EC:1.17.4.1];E1.17.4.1A:ribonucleoside-diphosphate reductase alpha chain [EC:1.17.4.1];E1.17.4.1A:ribonucleoside-diphosphate reductase alpha chain [EC:1.17.4.1];	Metabolic pathways - Mycobacterium tuberculosis H37Rv ;Purine metabolism - Mycobacterium tuberculosis H37Rv ;Pyrimidine metabolism - Mycobacterium tuberculosis H37Rv ;	IPR013344;IPR013509;IPR005144;IPR000788;IPR008926;	Ribonucleotide reductase, adenosylcobalamin-dependent;Ribonucleotide reductase large subunit, N-terminal;ATP-cone;Ribonucleotide reductase large subunit, C-terminal;Ribonucleotide reductase R1 subunit, N-terminal;
P95228	Acyl-CoA dehydrogenase fadE6 OS=Mycobacterium tuberculosis H37Rv GN=RVBD_0271c PE=3 SV=1	1.2445	9.91351e-06	Cytoplasmic		molecular_function;oxidoreductase activity;catalytic activity;oxidoreductase activity, acting on the CH-CH group of donors;acyl-CoA dehydrogenase activity;nucleoside phosphate binding;coenzyme binding;cofactor binding;nucleotide binding;anion binding;heterocyclic compound binding;binding;small molecule binding;ion binding;organic cyclic compound binding;flavin adenine dinucleotide binding;	external encapsulating structure;cell part;cell;cellular_component;cell periphery;cell wall;membrane;plasma membrane;				IPR013786;IPR006091;IPR009075;IPR009100;	Acyl-CoA dehydrogenase/oxidase, N-terminal;Acyl-CoA oxidase/dehydrogenase, central domain;Acyl-CoA dehydrogenase/oxidase C-terminal;Acyl-CoA dehydrogenase/oxidase, N-terminal and middle domain;
O53158	Acyl-CoA dehydrogenase fadE15 OS=Mycobacterium tuberculosis H37Rv GN=RVBD_1467c PE=3 SV=1	0.85	0.135568	Cytoplasmic		molecular_function;oxidoreductase activity;catalytic activity;oxidoreductase activity, acting on the CH-CH group of donors;acyl-CoA dehydrogenase activity;nucleoside phosphate binding;coenzyme binding;cofactor binding;nucleotide binding;anion binding;heterocyclic compound binding;binding;small molecule binding;ion binding;organic cyclic compound binding;flavin adenine dinucleotide binding;	external encapsulating structure;cell part;cell;cellular_component;cell periphery;cell wall;membrane;plasma membrane;				IPR013786;IPR006091;IPR009100;IPR025878;IPR020953;IPR009075;	Acyl-CoA dehydrogenase/oxidase, N-terminal;Acyl-CoA oxidase/dehydrogenase, central domain;Acyl-CoA dehydrogenase/oxidase, N-terminal and middle domain;Acetyl-CoA dehydrogenase-like C-terminal domain;Acyl-CoA dehydrogenase, N-terminal, bacteria;Acyl-CoA dehydrogenase/oxidase C-terminal;
P96874	Uncharacterized protein OS=Mycobacterium tuberculosis H37Rv GN=RVBD_3269 PE=4 SV=1	0.9335	0.0950143	Cytoplasmic			external encapsulating structure;cell part;cell;cellular_component;cell periphery;cell wall;membrane;plasma membrane;				IPR009963;	Protein of unknown function DUF1490;
O53669	Succinate dehydrogenase and fumarate reductase iron-sulfur protein OS=Mycobacterium tuberculosis H37Rv GN=RVBD_0247c PE=4 SV=1	1.2825	7.43422e-05	Cytoplasmic	aerobic respiration;biological_process;cellular respiration;single-organism metabolic process;cellular process;metabolic process;generation of precursor metabolites and energy;cellular metabolic process;energy derivation by oxidation of organic compounds;primary metabolic process;oxidation-reduction process;tricarboxylic acid cycle;	molecular_function;iron-sulfur cluster binding;binding;metal cluster binding;2 iron, 2 sulfur cluster binding;electron carrier activity;cation binding;ion binding;metal ion binding;catalytic activity;oxidoreductase activity;oxidoreductase activity, acting on the CH-CH group of donors;succinate dehydrogenase activity;	external encapsulating structure;cell part;cell;cellular_component;cell periphery;cell wall;membrane;plasma membrane;	K00240	sdhB:succinate dehydrogenase / fumarate reductase, iron-sulfur subunit [EC:1.3.5.1 1.3.5.4];sdhB:succinate dehydrogenase / fumarate reductase, iron-sulfur subunit [EC:1.3.5.1 1.3.5.4];sdhB:succinate dehydrogenase / fumarate reductase, iron-sulfur subunit [EC:1.3.5.1 1.3.5.4];sdhB:succinate dehydrogenase / fumarate reductase, iron-sulfur subunit [EC:1.3.5.1 1.3.5.4];sdhB:succinate dehydrogenase / …	Metabolic pathways - Mycobacterium tuberculosis H37Rv ;Biosynthesis of secondary metabolites - Mycobacterium tuberculosis H37Rv ;Biosynthesis of antibiotics - Mycobacterium tuberculosis H37Rv ;Microbial metabolism in diverse environments - Mycobacterium tuberculosis H37Rv ;Carbon metabolism - Mycobacterium tuberculosis H37Rv ;Butanoate metabolism - Mycobacterium tuberculosis H37Rv ;Oxidative phos…	IPR004489;IPR006058;IPR012675;IPR025192;IPR009051;IPR017896;IPR001041;	Succinate dehydrogenase/fumarate reductase iron-sulphur protein;2Fe-2S ferredoxin, iron-sulphur binding site;Beta-grasp domain;Succinate dehydogenase/fumarate reductase N-terminal;Alpha-helical ferredoxin;4Fe-4S ferredoxin-type, iron-sulphur binding domain;2Fe-2S ferredoxin-type domain;
O05592	Uncharacterized protein OS=Mycobacterium tuberculosis H37Rv GN=RVBD_1006 PE=4 SV=1	0.69	1.31552e-14	Extracellular			external encapsulating structure;cell part;cell;cellular_component;cell periphery;cell wall;extracellular region;membrane;plasma membrane;				IPR013781;IPR017853;	Glycoside hydrolase, catalytic domain;Glycoside hydrolase superfamily;
I6X6W8	L-lysine 6-transaminase OS=Mycobacterium tuberculosis H37Rv GN=RVBD_3290c PE=3 SV=1	2.359	2.55323e-07	Cytoplasmic	biological_process;drug metabolic process;biosynthetic process;antibiotic metabolic process;cellular process;metabolic process;cellular biosynthetic process;cellular metabolic process;antibiotic biosynthetic process;	molecular_function;transferase activity, transferring nitrogenous groups;transaminase activity;catalytic activity;transferase activity;L-lysine 6-transaminase activity;cofactor binding;anion binding;binding;ion binding;pyridoxal phosphate binding;		K03918	lat:L-lysine 6-transaminase [EC:2.6.1.36];	Metabolic pathways - Mycobacterium tuberculosis H37Rv ;	IPR015424;IPR015421;IPR015422;IPR005814;IPR017657;	Pyridoxal phosphate-dependent transferase;Pyridoxal phosphate-dependent transferase, major region, subdomain 1;Pyridoxal phosphate-dependent transferase, major region, subdomain 2;Aminotransferase class-III;L-lysine 6-transaminase;
I6YCG7	Proteasome-associated ATPase OS=Mycobacterium tuberculosis H37Rv GN=mpa PE=3 SV=1	1.19	0.000142731	Cytoplasmic	cellular macromolecule catabolic process;organic substance catabolic process;cellular macromolecule metabolic process;cellular process;catabolic process;macromolecule catabolic process;modification-dependent macromolecule catabolic process;protein catabolic process;biological_process;proteolysis involved in cellular protein catabolic process;metabolic process;proteolysis;cellular catabolic proces…	purine ribonucleotide binding;anion binding;ribonucleotide binding;small molecule binding;ion binding;ribonucleoside binding;purine ribonucleoside triphosphate binding;carbohydrate derivative binding;adenyl ribonucleotide binding;nucleoside phosphate binding;molecular_function;nucleotide binding;nucleoside binding;adenyl nucleotide binding;heterocyclic compound binding;binding;purine nucleoside b…	intracellular;protein complex;proteasome complex;macromolecular complex;cell part;cell;intracellular part;proteasome accessory complex;cellular_component;proteasome-activating nucleotidase complex;	K13527	mpa:proteasome-associated ATPase;	Proteasome - Mycobacterium tuberculosis H37Rv ;	IPR027417;IPR003593;IPR022482;IPR003959;IPR003960;	P-loop containing nucleoside triphosphate hydrolase;AAA+ ATPase domain;Proteasome ATPase;ATPase, AAA-type, core;ATPase, AAA-type, conserved site;
I6X9L8	50S ribosomal protein L5 OS=Mycobacterium tuberculosis H37Rv GN=rplE PE=3 SV=1	0.9825	0.681525	Cytoplasmic	gene expression;organic substance biosynthetic process;biosynthetic process;macromolecule biosynthetic process;cellular macromolecule metabolic process;cellular process;biological_process;cellular macromolecule biosynthetic process;metabolic process;organic substance metabolic process;cellular biosynthetic process;cellular protein metabolic process;macromolecule metabolic process;cellular metabol…	molecular_function;binding;heterocyclic compound binding;RNA binding;organic cyclic compound binding;nucleic acid binding;rRNA binding;structural molecule activity;structural constituent of ribosome;tRNA binding;	cell;cellular_component;intracellular;cytoplasmic part;cytoplasm;intracellular non-membrane-bounded organelle;organelle;macromolecular complex;non-membrane-bounded organelle;ribonucleoprotein complex;cell part;intracellular organelle;intracellular part;ribosome;	K02931	RP-L5:large subunit ribosomal protein L5;	Ribosome - Mycobacterium tuberculosis H37Rv ;	IPR020930;IPR022803;IPR002132;	Ribosomal protein L5, bacterial-type;Ribosomal protein L5 domain;Ribosomal protein L5;
I6XY00	Fe-S cluster assembly protein SufB OS=Mycobacterium tuberculosis H37Rv GN=RVBD_1461 PE=4 SV=1	1.554	0.000126346	Cytoplasmic	biological_process;gene expression;protein maturation;protein splicing;protein processing;metabolic process;organic substance metabolic process;protein metabolic process;macromolecule metabolic process;primary metabolic process;intein-mediated protein splicing;metallo-sulfur cluster assembly;biosynthetic process;cellular component assembly;cellular component biogenesis;cellular component organiza…	molecular_function;nuclease activity;hydrolase activity;hydrolase activity, acting on ester bonds;catalytic activity;endonuclease activity;					IPR004042;IPR028992;IPR027434;IPR000825;IPR010231;IPR006142;IPR006141;IPR007868;IPR003587;IPR003586;	Intein DOD homing endonuclease;Hedgehog/Intein (Hint) domain;Homing endonuclease;SUF system FeS cluster assembly, SufBD;SUF system FeS cluster assembly, SufB;Intein;Intein splice site;Hom-end-associated Hint;Hint domain N-terminal;Hint domain C-terminal;
I6XXU0	Carbamoyl-phosphate synthase large chain OS=Mycobacterium tuberculosis H37Rv GN=carB PE=3 SV=1	1.014	0.219421	Cytoplasmic	nitrogen compound metabolic process;UMP biosynthetic process;pyrimidine nucleotide biosynthetic process;pyrimidine nucleotide metabolic process;phosphate-containing compound metabolic process;phosphorus metabolic process;nucleoside phosphate metabolic process;cellular nitrogen compound metabolic process;pyrimidine ribonucleoside biosynthetic process;pyrimidine nucleoside biosynthetic process;sing…	purine ribonucleotide binding;anion binding;ribonucleotide binding;small molecule binding;ion binding;ribonucleoside binding;purine ribonucleoside triphosphate binding;carbohydrate derivative binding;adenyl ribonucleotide binding;nucleoside phosphate binding;molecular_function;nucleotide binding;nucleoside binding;adenyl nucleotide binding;heterocyclic compound binding;binding;purine nucleoside b…		K01955	carB:carbamoyl-phosphate synthase large subunit [EC:6.3.5.5];carB:carbamoyl-phosphate synthase large subunit [EC:6.3.5.5];carB:carbamoyl-phosphate synthase large subunit [EC:6.3.5.5];	Metabolic pathways - Mycobacterium tuberculosis H37Rv ;Pyrimidine metabolism - Mycobacterium tuberculosis H37Rv ;Alanine, aspartate and glutamate metabolism - Mycobacterium tuberculosis H37Rv ;	IPR005479;IPR005483;IPR011607;IPR005480;IPR005481;IPR013816;IPR013815;IPR011761;IPR016185;IPR006275;	Carbamoyl-phosphate synthetase large subunit-like, ATP-binding domain;Carbamoyl-phosphate synthase large subunit, CPSase domain;Methylglyoxal synthase-like domain;Carbamoyl-phosphate synthetase, large subunit oligomerisation domain;Carbamoyl-phosphate synthase, large subunit, N-terminal;ATP-grasp fold, subdomain 2;ATP-grasp fold, subdomain 1;ATP-grasp fold;Pre-ATP-grasp domain;Carbamoyl-phosphate…
I6YD68	ESX-1 secretion-associated regulator EspR OS=Mycobacterium tuberculosis H37Rv GN=RVBD_3849 PE=4 SV=1	0.51	6.53198e-13	Cytoplasmic		molecular_function;binding;heterocyclic compound binding;organic cyclic compound binding;nucleic acid binding;DNA binding;					IPR010982;	Lambda repressor-like, DNA-binding domain;
I6Y0W5	Acyl-CoA dehydrogenase fadE19 OS=Mycobacterium tuberculosis H37Rv GN=RVBD_2500c PE=3 SV=1	1.307	1.77527e-05	Cytoplasmic		molecular_function;oxidoreductase activity;catalytic activity;oxidoreductase activity, acting on the CH-CH group of donors;acyl-CoA dehydrogenase activity;nucleoside phosphate binding;coenzyme binding;cofactor binding;nucleotide binding;anion binding;heterocyclic compound binding;binding;small molecule binding;ion binding;organic cyclic compound binding;flavin adenine dinucleotide binding;					IPR009100;IPR009075;IPR006091;IPR006089;IPR013786;	Acyl-CoA dehydrogenase/oxidase, N-terminal and middle domain;Acyl-CoA dehydrogenase/oxidase C-terminal;Acyl-CoA oxidase/dehydrogenase, central domain;Acyl-CoA dehydrogenase, conserved site;Acyl-CoA dehydrogenase/oxidase, N-terminal;
O53519	Uncharacterized protein OS=Mycobacterium tuberculosis H37Rv GN=RVBD_2185c PE=4 SV=1	0.734	3.36268e-08	Cytoplasmic	biological_process;response to decreased oxygen levels;response to oxygen levels;response to abiotic stimulus;response to stress;response to stimulus;response to hypoxia;		external encapsulating structure;cell part;cell;cellular_component;cell periphery;cell wall;membrane;plasma membrane;				IPR019587;IPR023393;	Polyketide cyclase/dehydrase;START-like domain;
I6Y0A3	3-oxoacyl-[acyl-carrier-protein] synthase 2 OS=Mycobacterium tuberculosis H37Rv GN=RVBD_2246 PE=3 SV=1	1.316	7.45685e-07	Cytoplasmic		molecular_function;catalytic activity;transferase activity;					IPR016039;IPR016038;IPR020841;IPR014030;IPR014031;	Thiolase-like;Thiolase-like, subgroup;Polyketide synthase, beta-ketoacyl synthase domain;Beta-ketoacyl synthase, N-terminal;Beta-ketoacyl synthase, C-terminal;
I6X0Y5	Thioredoxin OS=Mycobacterium tuberculosis H37Rv GN=RVBD_1324 PE=4 SV=1	0.682	0.000140437	Cytoplasmic	biological_process;cellular homeostasis;cellular process;single-organism process;regulation of cellular process;single-organism cellular process;regulation of biological process;biological regulation;regulation of biological quality;homeostatic process;cell redox homeostasis;single-organism metabolic process;metabolic process;small molecule metabolic process;organic substance metabolic process;et…	molecular_function;electron carrier activity;oxidoreductase activity, acting on a sulfur group of donors;oxidoreductase activity;disulfide oxidoreductase activity;catalytic activity;protein disulfide oxidoreductase activity;					IPR012336;IPR013766;IPR011990;	Thioredoxin-like fold;Thioredoxin domain;Tetratricopeptide-like helical domain;
I6YEC9	Alanine dehydrogenase OS=Mycobacterium tuberculosis H37Rv GN=RVBD_2780 PE=3 SV=1	0.484	8.34967e-09	Extracellular	nitrogen compound metabolic process;organic substance catabolic process;small molecule catabolic process;oxoacid metabolic process;small molecule metabolic process;cellular amino acid catabolic process;single-organism metabolic process;single-organism catabolic process;pyruvate family amino acid catabolic process;organic acid catabolic process;cellular metabolic process;primary metabolic process;…	molecular_function;oxidoreductase activity;oxidoreductase activity, acting on the CH-NH2 group of donors;catalytic activity;alanine dehydrogenase activity;nucleoside phosphate binding;binding;heterocyclic compound binding;small molecule binding;organic cyclic compound binding;nucleotide binding;		K00259	ald:alanine dehydrogenase [EC:1.4.1.1];ald:alanine dehydrogenase [EC:1.4.1.1];ald:alanine dehydrogenase [EC:1.4.1.1];	Metabolic pathways - Mycobacterium tuberculosis H37Rv ;Alanine, aspartate and glutamate metabolism - Mycobacterium tuberculosis H37Rv ;Taurine and hypotaurine metabolism - Mycobacterium tuberculosis H37Rv ;	IPR008143;IPR008141;IPR008142;IPR016040;IPR007698;IPR007886;	Alanine dehydrogenase/pyridine nucleotide transhydrogenase, conserved site-2;Alanine dehydrogenase;Alanine dehydrogenase/NAD(P) transhydrogenase, conserved site-1;NAD(P)-binding domain;Alanine dehydrogenase/pyridine nucleotide transhydrogenase, NAD(H)-binding domain;Alanine dehydrogenase/pyridine nucleotide transhydrogenase, N-terminal;
I6X9H0	Cyclopropane mycolic acid synthase MmaA2 OS=Mycobacterium tuberculosis H37Rv GN=RVBD_0644c PE=4 SV=1	1.1675	0.00287032	Cytoplasmic	lipid metabolic process;biological_process;organic substance biosynthetic process;single-organism metabolic process;biosynthetic process;metabolic process;organic substance metabolic process;primary metabolic process;lipid biosynthetic process;						IPR029063;IPR003333;	S-adenosyl-L-methionine-dependent methyltransferase;Mycolic acid cyclopropane synthase;
I6Y4J5	Signal peptide peptidase SppA, 67K type OS=Mycobacterium tuberculosis H37Rv GN=RVBD_0724 PE=4 SV=1	1.2105	5.16758e-06	Membrane	biological_process;metabolic process;organic substance metabolic process;macromolecule metabolic process;protein metabolic process;primary metabolic process;proteolysis;nitrogen compound metabolic process;organonitrogen compound metabolic process;gene expression;cellular macromolecule metabolic process;cellular process;cellular amide metabolic process;cellular nitrogen compound metabolic process;…	molecular_function;hydrolase activity;catalytic activity;peptidase activity;	membrane;intrinsic to membrane;cellular_component;membrane part;integral to membrane;				IPR029045;IPR004635;IPR004634;IPR002142;	ClpP/crotonase-like domain;Peptidase S49, SppA;Peptidase S49, protease IV;Peptidase S49;
I6X8M5	Uncharacterized protein OS=Mycobacterium tuberculosis H37Rv GN=RVBD_0146 PE=3 SV=1	1.948	5.91101e-05	Cytoplasmic		molecular_function;catalytic activity;transferase activity;transferase activity, transferring one-carbon groups;methyltransferase activity;					IPR029063;IPR007213;IPR011610;	S-adenosyl-L-methionine-dependent methyltransferase;Leucine carboxyl methyltransferase;S-adenosyl-L-methionine-dependent methyltransferase, putative;
I6Y2P8	Redox sensor histidine kinase response regulator devS OS=Mycobacterium tuberculosis H37Rv GN=RVBD_3132c PE=4 SV=1	0.8535	0.323532	Cytoplasmic	cellular response to stimulus;cellular process;single-organism process;signaling;single-organism cellular process;biological regulation;phosphate-containing compound metabolic process;phosphorus metabolic process;phosphorylation;biological_process;signal transduction;cell communication;regulation of cellular process;regulation of biological process;metabolic process;single organism signaling;resp…	purine ribonucleotide binding;anion binding;ribonucleotide binding;small molecule binding;ion binding;ribonucleoside binding;purine ribonucleoside triphosphate binding;carbohydrate derivative binding;adenyl ribonucleotide binding;nucleoside phosphate binding;molecular_function;nucleotide binding;nucleoside binding;adenyl nucleotide binding;heterocyclic compound binding;binding;purine nucleoside b…	membrane;intrinsic to membrane;cellular_component;membrane part;integral to membrane;	K07682	devS:two-component system, NarL family, sensor histidine kinase DevS [EC:2.7.13.3];	Two-component system - Mycobacterium tuberculosis H37Rv ;	IPR011712;IPR003018;IPR016030;IPR005467;IPR003594;IPR029016;	Signal transduction histidine kinase, subgroup 3, dimerisation and phosphoacceptor domain;GAF domain;Adenosylcobalamin biosynthesis, ATP:cob(I)alamin adenosyltransferase-like;Signal transduction histidine kinase, core;Histidine kinase-like ATPase, C-terminal domain;GAF domain-like;
I6X273	Succinate-semialdehyde dehydrogenase (NADP+) OS=Mycobacterium tuberculosis H37Rv GN=RVBD_1731 PE=3 SV=1	1.0555	0.501787	Cytoplasmic		molecular_function;oxidoreductase activity, acting on the aldehyde or oxo group of = donors;oxidoreductase activity;catalytic activity;oxidoreductase activity, acting on the aldehyde or oxo group of = donors, NAD or NADP as acceptor;		K00135	gabD:succinate-semialdehyde dehydrogenase / glutarate-semialdehyde dehydrogenase [EC:1.2.1.16 1.2.1.79 1.2.1.20];gabD:succinate-semialdehyde dehydrogenase / glutarate-semialdehyde dehydrogenase [EC:1.2.1.16 1.2.1.79 1.2.1.20];gabD:succinate-semialdehyde dehydrogenase / glutarate-semialdehyde dehydrogenase [EC:1.2.1.16 1.2.1.79 1.2.1.20];gabD:succinate-semialdehyde dehydrogenase / glutarate-semial…	Metabolic pathways - Mycobacterium tuberculosis H37Rv ;Microbial metabolism in diverse environments - Mycobacterium tuberculosis H37Rv ;Butanoate metabolism - Mycobacterium tuberculosis H37Rv ;Lysine degradation - Mycobacterium tuberculosis H37Rv ;Alanine, aspartate and glutamate metabolism - Mycobacterium tuberculosis H37Rv ;Tyrosine metabolism - Mycobacterium tuberculosis H37Rv ;	IPR015590;IPR016163;IPR016162;IPR016161;IPR029510;	Aldehyde dehydrogenase domain;Aldehyde dehydrogenase, C-terminal;Aldehyde dehydrogenase N-terminal domain;Aldehyde/histidinol dehydrogenase;Aldehyde dehydrogenase, glutamic acid active site;
I6YHD1	Uncharacterized protein OS=Mycobacterium tuberculosis H37Rv GN=RVBD_3876 PE=4 SV=1	1.181	0.00174941	Membrane							IPR025669;IPR027417;	AAA domain;P-loop containing nucleoside triphosphate hydrolase;
Q6MX34	Uroporphyrinogen III methyltransferase/synthase OS=Mycobacterium tuberculosis H37Rv GN=RVBD_0511 PE=4 SV=1	1.277	6.21503e-06	Cytoplasmic	biological_process;growth;organonitrogen compound metabolic process;nitrogen compound metabolic process;cellular aromatic compound metabolic process;organic substance biosynthetic process;organonitrogen compound biosynthetic process;biosynthetic process;cellular process;cellular nitrogen compound biosynthetic process;tetrapyrrole metabolic process;cellular nitrogen compound metabolic process;orga…	molecular_function;catalytic activity;transferase activity;transferase activity, transferring one-carbon groups;methyltransferase activity;C-methyltransferase activity;S-adenosylmethionine-dependent methyltransferase activity;uroporphyrin-III C-methyltransferase activity;carbon-oxygen lyase activity;hydro-lyase activity;lyase activity;uroporphyrinogen-III synthase activity;	membrane;cell part;cell;cellular_component;cell periphery;plasma membrane;	K13542	cobA-hemD:uroporphyrinogen III methyltransferase / synthase [EC:2.1.1.107 4.2.1.75];cobA-hemD:uroporphyrinogen III methyltransferase / synthase [EC:2.1.1.107 4.2.1.75];cobA-hemD:uroporphyrinogen III methyltransferase / synthase [EC:2.1.1.107 4.2.1.75];	Metabolic pathways - Mycobacterium tuberculosis H37Rv ;Biosynthesis of secondary metabolites - Mycobacterium tuberculosis H37Rv ;Porphyrin and chlorophyll metabolism - Mycobacterium tuberculosis H37Rv ;	IPR000878;IPR014776;IPR014777;IPR003754;	Tetrapyrrole methylase;Tetrapyrrole methylase, subdomain 2;Tetrapyrrole methylase, subdomain 1;Tetrapyrrole biosynthesis, uroporphyrinogen III synthase;
O07418	Virulence factor Mce family protein OS=Mycobacterium tuberculosis H37Rv GN=RVBD_0174 PE=4 SV=1	0.659	7.93161e-09	Membrane	biological_process;growth involved in symbiotic interaction;multi-organism process;interspecies interaction between organisms;growth of symbiont involved in interaction with host;growth;symbiosis, encompassing mutualism through parasitism;growth of symbiont in host;		external encapsulating structure;cell part;cell;cellular_component;cell periphery;cell wall;extracellular region;membrane;plasma membrane;	K02067	mlaD:phospholipid/cholesterol/gamma-HCH transport system substrate-binding protein;	ABC transporters - Mycobacterium tuberculosis H37Rv ;	IPR003399;IPR005693;	Mammalian cell entry-related;Mammalian cell entry;
I6X6V2	Heavy metal translocating P-type ATPase OS=Mycobacterium tuberculosis H37Rv GN=RVBD_3270 PE=3 SV=1	1.379	2.21113e-05	Membrane	nitrogen compound metabolic process;purine nucleoside triphosphate biosynthetic process;purine ribonucleoside biosynthetic process;ribonucleoside triphosphate biosynthetic process;purine nucleoside triphosphate metabolic process;nucleoside triphosphate biosynthetic process;phosphate-containing compound metabolic process;purine ribonucleoside triphosphate biosynthetic process;nucleoside triphospha…	purine ribonucleotide binding;anion binding;ribonucleotide binding;small molecule binding;ion binding;ribonucleoside binding;purine ribonucleoside triphosphate binding;carbohydrate derivative binding;adenyl ribonucleotide binding;nucleoside phosphate binding;molecular_function;nucleotide binding;nucleoside binding;adenyl nucleotide binding;heterocyclic compound binding;binding;purine nucleoside b…	membrane;intrinsic to membrane;cellular_component;membrane part;integral to membrane;				IPR027256;IPR001757;IPR018303;IPR023299;IPR023214;IPR008250;	P-type ATPase, subfamily IB;P-type ATPase;P-type ATPase, phosphorylation site;P-type ATPase, cytoplasmic domain N;HAD-like domain;P-type ATPase, A domain;
I6YEL0	4-hydroxy-3-methylbut-2-en-1-yl diphosphate synthase OS=Mycobacterium tuberculosis H37Rv GN=ispG PE=3 SV=1	1.05	0.00641735	Cytoplasmic	lipid metabolic process;organic substance biosynthetic process;small molecule metabolic process;oxoacid metabolic process;phosphate-containing compound metabolic process;isopentenyl diphosphate biosynthetic process;phosphorus metabolic process;monocarboxylic acid metabolic process;organophosphate biosynthetic process;single-organism metabolic process;pyruvate metabolic process;cellular metabolic …	molecular_function;iron-sulfur cluster binding;binding;metal cluster binding;4 iron, 4 sulfur cluster binding;oxidoreductase activity, acting on CH or CH2 groups, with an = iron-sulfur protein as acceptor;oxidoreductase activity;oxidoreductase activity, acting on CH or CH2 groups;catalytic activity;4-hydroxy-3-methylbut-2-en-1-yl diphosphate synthase activity;cation binding;ion binding;transition…		K03526	gcpE:(E)-4-hydroxy-3-methylbut-2-enyl-diphosphate synthase [EC:1.17.7.1 1.17.7.3];gcpE:(E)-4-hydroxy-3-methylbut-2-enyl-diphosphate synthase [EC:1.17.7.1 1.17.7.3];gcpE:(E)-4-hydroxy-3-methylbut-2-enyl-diphosphate synthase [EC:1.17.7.1 1.17.7.3];gcpE:(E)-4-hydroxy-3-methylbut-2-enyl-diphosphate synthase [EC:1.17.7.1 1.17.7.3];	Metabolic pathways - Mycobacterium tuberculosis H37Rv ;Biosynthesis of secondary metabolites - Mycobacterium tuberculosis H37Rv ;Biosynthesis of antibiotics - Mycobacterium tuberculosis H37Rv ;Terpenoid backbone biosynthesis - Mycobacterium tuberculosis H37Rv ;	IPR013785;IPR004588;IPR011005;	Aldolase-type TIM barrel;4-hydroxy-3-methylbut-2-en-1-yl diphosphate synthase, bacterial-type;Dihydropteroate synthase-like;
I6XGD8	Transcriptional regulatory protein devR (DosR) OS=Mycobacterium tuberculosis H37Rv GN=RVBD_3133c PE=4 SV=1	0.777	0.00225781	Cytoplasmic	biological_process;signal transduction;cellular response to stimulus;cell communication;cellular process;regulation of cellular process;signaling;single-organism process;regulation of biological process;single-organism cellular process;biological regulation;single organism signaling;response to stimulus;intracellular signal transduction;gene expression;nitrogen compound metabolic process;organic …	molecular_function;molecular transducer activity;signal transducer activity;phosphorelay response regulator activity;binding;heterocyclic compound binding;organic cyclic compound binding;nucleic acid binding;DNA binding;sequence-specific DNA binding;nucleic acid binding transcription factor activity;sequence-specific DNA binding transcription factor activity;	cell part;cell;cellular_component;intracellular;	K07695	devR:two-component system, NarL family, response regulator DevR;	Two-component system - Mycobacterium tuberculosis H37Rv ;	IPR011006;IPR011991;IPR016032;IPR001789;IPR000792;	CheY-like superfamily;Winged helix-turn-helix DNA-binding domain;Signal transduction response regulator, C-terminal effector;Signal transduction response regulator, receiver domain;Transcription regulator LuxR, C-terminal;
I6Y4I4	50S ribosomal protein L14 OS=Mycobacterium tuberculosis H37Rv GN=rplN PE=3 SV=1	2.0955	2.89973e-08	Cytoplasmic	gene expression;organic substance biosynthetic process;biosynthetic process;macromolecule biosynthetic process;cellular macromolecule metabolic process;cellular process;biological_process;cellular macromolecule biosynthetic process;metabolic process;organic substance metabolic process;cellular biosynthetic process;cellular protein metabolic process;macromolecule metabolic process;cellular metabol…	molecular_function;binding;heterocyclic compound binding;RNA binding;organic cyclic compound binding;nucleic acid binding;rRNA binding;structural molecule activity;structural constituent of ribosome;	cell;cellular_component;ribosomal subunit;intracellular;cytoplasmic part;cytoplasm;intracellular non-membrane-bounded organelle;organelle;macromolecular complex;ribonucleoprotein complex;non-membrane-bounded organelle;cell part;intracellular organelle part;ribosome;intracellular organelle;intracellular part;organelle part;large ribosomal subunit;	K02874	RP-L14:large subunit ribosomal protein L14;	Ribosome - Mycobacterium tuberculosis H37Rv ;	IPR000218;IPR019972;IPR005745;IPR023571;	Ribosomal protein L14b/L23e;Ribosomal protein L14 conserved site;Ribosomal protein L14, bacterial-type;Ribosomal protein L14 domain;
O06428	Heptaprenyl diphosphate synthase OS=Mycobacterium tuberculosis H37Rv GN=RVBD_0562 PE=3 SV=1	1.083	0.0212014	Cytoplasmic	biological_process;growth;lipid metabolic process;lipid biosynthetic process;organic substance biosynthetic process;biosynthetic process;cellular process;single-organism metabolic process;metabolic process;organic substance metabolic process;cellular biosynthetic process;cellular lipid metabolic process;isoprenoid metabolic process;cellular metabolic process;primary metabolic process;isoprenoid b…	molecular_function;catalytic activity;transferase activity;	external encapsulating structure;cell part;cell;cellular_component;cell periphery;cell wall;membrane;plasma membrane;	K00805	hepST:heptaprenyl diphosphate synthase [EC:2.5.1.30];hepST:heptaprenyl diphosphate synthase [EC:2.5.1.30];	Biosynthesis of secondary metabolites - Mycobacterium tuberculosis H37Rv ;Terpenoid backbone biosynthesis - Mycobacterium tuberculosis H37Rv ;	IPR008949;IPR000092;	Isoprenoid synthase domain;Polyprenyl synthetase;
I6X422	Chaperone protein DnaJ OS=Mycobacterium tuberculosis H37Rv GN=dnaJ PE=3 SV=1	1.365	1.45565e-06	Cytoplasmic	nitrogen compound metabolic process;cellular aromatic compound metabolic process;organic substance biosynthetic process;biosynthetic process;nucleic acid metabolic process;cellular macromolecule metabolic process;cellular process;macromolecule biosynthetic process;DNA metabolic process;cellular nitrogen compound metabolic process;biological_process;organic cyclic compound metabolic process;nucleo…	purine ribonucleotide binding;anion binding;ribonucleotide binding;small molecule binding;ion binding;ribonucleoside binding;purine ribonucleoside triphosphate binding;carbohydrate derivative binding;adenyl ribonucleotide binding;nucleoside phosphate binding;molecular_function;nucleotide binding;nucleoside binding;adenyl nucleotide binding;heterocyclic compound binding;binding;purine nucleoside b…	intracellular;cell part;cell;intracellular part;cellular_component;cytoplasm;				IPR002939;IPR001305;IPR001623;IPR008971;IPR012724;	Chaperone DnaJ, C-terminal;Heat shock protein DnaJ, cysteine-rich domain;DnaJ domain;HSP40/DnaJ peptide-binding;Chaperone DnaJ;
I6Y129	ABC transporter permease OS=Mycobacterium tuberculosis H37Rv GN=RVBD_2563 PE=4 SV=1	0.8865	0.720582	Membrane			membrane;intrinsic to membrane;cellular_component;membrane part;integral to membrane;cell part;cell;cell periphery;plasma membrane;				IPR003838;IPR025857;	ABC transporter permease protein domain;MacB-like periplasmic core domain;
I6Y8H8	Uncharacterized protein OS=Mycobacterium tuberculosis H37Rv GN=RVBD_2140c PE=4 SV=1	0.954	0.523983	Extracellular							IPR005247;IPR008914;	YbhB/YbcL;Phosphatidylethanolamine-binding protein PEBP;
I6XWN4	Bifunctional purine biosynthesis protein PurH OS=Mycobacterium tuberculosis H37Rv GN=purH PE=3 SV=1	0.916	0.165707	Cytoplasmic	nitrogen compound metabolic process;phosphate-containing compound metabolic process;phosphorus metabolic process;cellular nitrogen compound metabolic process;nucleoside phosphate metabolic process;single-organism metabolic process;heterocycle biosynthetic process;aromatic compound biosynthetic process;heterocycle metabolic process;cellular process;cellular nitrogen compound biosynthetic process;n…	hydrolase activity, acting on carbon-nitrogen (but not peptide) = bonds, in cyclic amidines;molecular_function;hydrolase activity;hydrolase activity, acting on carbon-nitrogen (but not peptide) = bonds;cyclohydrolase activity;catalytic activity;IMP cyclohydrolase activity;hydroxymethyl-, formyl- and related transferase activity;transferase activity;transferase activity, transferring one-carbon gr…		K00602	purH:phosphoribosylaminoimidazolecarboxamide formyltransferase / IMP cyclohydrolase [EC:2.1.2.3 3.5.4.10];purH:phosphoribosylaminoimidazolecarboxamide formyltransferase / IMP cyclohydrolase [EC:2.1.2.3 3.5.4.10];purH:phosphoribosylaminoimidazolecarboxamide formyltransferase / IMP cyclohydrolase [EC:2.1.2.3 3.5.4.10];purH:phosphoribosylaminoimidazolecarboxamide formyltransferase / IMP cyclohydrola…	Metabolic pathways - Mycobacterium tuberculosis H37Rv ;Biosynthesis of secondary metabolites - Mycobacterium tuberculosis H37Rv ;Biosynthesis of antibiotics - Mycobacterium tuberculosis H37Rv ;Purine metabolism - Mycobacterium tuberculosis H37Rv ;One carbon pool by folate - Mycobacterium tuberculosis H37Rv ;	IPR002695;IPR011607;IPR016193;IPR024051;	AICARFT/IMPCHase bienzyme;Methylglyoxal synthase-like domain;Cytidine deaminase-like;AICAR transformylase domain;
I6XHX3	Acetyl-coenzyme A synthetase OS=Mycobacterium tuberculosis H37Rv GN=acsA PE=3 SV=1	1.0395	0.0284526	Cytoplasmic	organic substance biosynthetic process;acyl-CoA biosynthetic process;small molecule metabolic process;oxoacid metabolic process;phosphorus metabolic process;monocarboxylic acid metabolic process;single-organism metabolic process;coenzyme biosynthetic process;cofactor metabolic process;cellular metabolic process;cofactor biosynthetic process;coenzyme metabolic process;acyl-CoA metabolic process;bi…	molecular_function;ligase activity;CoA-ligase activity;catalytic activity;acid-thiol ligase activity;ligase activity, forming carbon-sulfur bonds;acetate-CoA ligase activity;purine ribonucleotide binding;anion binding;ribonucleotide binding;cation binding;small molecule binding;ion binding;ribonucleoside binding;carbohydrate derivative binding;adenyl ribonucleotide binding;nucleoside phosphate bi…		K01895	ACSS:acetyl-CoA synthetase [EC:6.2.1.1];ACSS:acetyl-CoA synthetase [EC:6.2.1.1];ACSS:acetyl-CoA synthetase [EC:6.2.1.1];ACSS:acetyl-CoA synthetase [EC:6.2.1.1];ACSS:acetyl-CoA synthetase [EC:6.2.1.1];ACSS:acetyl-CoA synthetase [EC:6.2.1.1];ACSS:acetyl-CoA synthetase [EC:6.2.1.1];ACSS:acetyl-CoA synthetase [EC:6.2.1.1];ACSS:acetyl-CoA synthetase [EC:6.2.1.1];	Metabolic pathways - Mycobacterium tuberculosis H37Rv ;Biosynthesis of secondary metabolites - Mycobacterium tuberculosis H37Rv ;Biosynthesis of antibiotics - Mycobacterium tuberculosis H37Rv ;Microbial metabolism in diverse environments - Mycobacterium tuberculosis H37Rv ;Carbon metabolism - Mycobacterium tuberculosis H37Rv ;Propanoate metabolism - Mycobacterium tuberculosis H37Rv ;Pyruvate meta…	IPR020845;IPR000873;IPR011904;IPR025110;	AMP-binding, conserved site;AMP-dependent synthetase/ligase;Acetate-CoA ligase;AMP-binding enzyme C-terminal domain;
P95160	NADH dehydrogenase OS=Mycobacterium tuberculosis H37Rv GN=RVBD_1854c PE=4 SV=1	2.3085	1.62887e-07	Cytoplasmic	aerobic respiration;respiratory electron transport chain;biological_process;cellular respiration;single-organism metabolic process;cellular process;metabolic process;generation of precursor metabolites and energy;electron transport chain;cellular metabolic process;energy derivation by oxidation of organic compounds;oxidation-reduction process;aerobic electron transport chain;	nucleoside phosphate binding;molecular_function;coenzyme binding;cofactor binding;nucleotide binding;anion binding;heterocyclic compound binding;binding;small molecule binding;ion binding;organic cyclic compound binding;flavin adenine dinucleotide binding;oxidoreductase activity, acting on NAD(P)H, quinone or similar = compound as acceptor;oxidoreductase activity, acting on NAD(P)H;oxidoreductase…	plasma membrane part;membrane;plasma membrane;cell part;cell;intrinsic to plasma membrane;intrinsic to membrane;integral to membrane;membrane part;cellular_component;cell periphery;integral to plasma membrane;	K03885	ndh:NADH dehydrogenase [EC:1.6.99.3];	Oxidative phosphorylation - Mycobacterium tuberculosis H37Rv ;	IPR013027;IPR023753;IPR001327;	FAD-dependent pyridine nucleotide-disulphide oxidoreductase;Pyridine nucleotide-disulphide oxidoreductase, FAD/NAD(P)-binding domain;Pyridine nucleotide-disulphide oxidoreductase, NAD-binding domain;
I6X8D3	Inositol-3-phosphate synthase OS=Mycobacterium tuberculosis H37Rv GN=RVBD_0046c PE=4 SV=1	1.5555	9.96335e-08	Cytoplasmic	organic substance biosynthetic process;cellular carbohydrate metabolic process;small molecule biosynthetic process;organic hydroxy compound biosynthetic process;small molecule metabolic process;alcohol biosynthetic process;carbohydrate biosynthetic process;single-organism metabolic process;single-organism biosynthetic process;cellular metabolic process;primary metabolic process;inositol metabolic…	molecular_function;intramolecular lyase activity;catalytic activity;isomerase activity;inositol-3-phosphate synthase activity;nucleoside phosphate binding;binding;heterocyclic compound binding;small molecule binding;organic cyclic compound binding;nucleotide binding;		K01858	E5.5.1.4:myo-inositol-1-phosphate synthase [EC:5.5.1.4];E5.5.1.4:myo-inositol-1-phosphate synthase [EC:5.5.1.4];E5.5.1.4:myo-inositol-1-phosphate synthase [EC:5.5.1.4];E5.5.1.4:myo-inositol-1-phosphate synthase [EC:5.5.1.4];	Metabolic pathways - Mycobacterium tuberculosis H37Rv ;Biosynthesis of antibiotics - Mycobacterium tuberculosis H37Rv ;Streptomycin biosynthesis - Mycobacterium tuberculosis H37Rv ;Inositol phosphate metabolism - Mycobacterium tuberculosis H37Rv ;	IPR013021;IPR017815;IPR002587;IPR016040;	Myo-inositol-1-phosphate synthase, GAPDH-like;Myo-inositol 1-phosphate synthase, actinobacteria;Myo-inositol-1-phosphate synthase;NAD(P)-binding domain;
I6YAT7	Glutamate--tRNA ligase OS=Mycobacterium tuberculosis H37Rv GN=gltX PE=3 SV=1	1.1015	0.0173099	Cytoplasmic	gene expression;nitrogen compound metabolic process;cellular aromatic compound metabolic process;organic substance biosynthetic process;nucleic acid metabolic process;cellular macromolecule metabolic process;small molecule metabolic process;oxoacid metabolic process;translation;cellular nitrogen compound metabolic process;single-organism metabolic process;cellular macromolecule biosynthetic proce…	purine ribonucleotide binding;anion binding;ribonucleotide binding;small molecule binding;ion binding;ribonucleoside binding;purine ribonucleoside triphosphate binding;carbohydrate derivative binding;adenyl ribonucleotide binding;nucleoside phosphate binding;molecular_function;nucleotide binding;nucleoside binding;adenyl nucleotide binding;heterocyclic compound binding;binding;purine nucleoside b…	intracellular;cell part;cell;intracellular part;cellular_component;cytoplasm;	K01885	EARS:glutamyl-tRNA synthetase [EC:6.1.1.17];EARS:glutamyl-tRNA synthetase [EC:6.1.1.17];EARS:glutamyl-tRNA synthetase [EC:6.1.1.17];EARS:glutamyl-tRNA synthetase [EC:6.1.1.17];	Metabolic pathways - Mycobacterium tuberculosis H37Rv ;Biosynthesis of secondary metabolites - Mycobacterium tuberculosis H37Rv ;Porphyrin and chlorophyll metabolism - Mycobacterium tuberculosis H37Rv ;Aminoacyl-tRNA biosynthesis - Mycobacterium tuberculosis H37Rv ;	IPR000924;IPR014729;IPR020061;IPR020058;IPR020751;IPR004527;IPR008925;	Glutamyl/glutaminyl-tRNA synthetase;Rossmann-like alpha/beta/alpha sandwich fold;Glutamyl/glutaminyl-tRNA synthetase, class Ib, alpha-bundle domain;Glutamyl/glutaminyl-tRNA synthetase, class Ib, catalytic domain;Aminoacyl-tRNA synthetase, class I, anticodon-binding domain, subdomain 2;Glutamate-tRNA ligase, bacterial/mitochondrial;Aminoacyl-tRNA synthetase, class I, anticodon-binding;
O53146	NADPH2:quinone reductase OS=Mycobacterium tuberculosis H37Rv GN=RVBD_1454c PE=4 SV=3	1.092	0.0118617	Cytoplasmic		molecular_function;oxidoreductase activity, acting on NAD(P)H, quinone or similar = compound as acceptor;oxidoreductase activity, acting on NAD(P)H;oxidoreductase activity;catalytic activity;NADPH:quinone reductase activity;nucleoside phosphate binding;binding;heterocyclic compound binding;small molecule binding;organic cyclic compound binding;nucleotide binding;oxidoreductase activity;cation bin…	external encapsulating structure;cell part;cell;cellular_component;cell periphery;cell wall;extracellular region;membrane;plasma membrane;				IPR016040;IPR020843;IPR013149;IPR013154;IPR011032;	NAD(P)-binding domain;Polyketide synthase, enoylreductase domain;Alcohol dehydrogenase, C-terminal;Alcohol dehydrogenase GroES-like;GroES (chaperonin 10)-like;
I6Y6U8	Uncharacterized protein OS=Mycobacterium tuberculosis H37Rv GN=RVBD_0079 PE=4 SV=1	1.41	1.205e-06	Cytoplasmic
I6Y6N7	Enoyl-[acyl-carrier-protein] reductase [NADH] OS=Mycobacterium tuberculosis H37Rv GN=RVBD_1484 PE=3 SV=1	1.04	0.167016	Cytoplasmic	lipid metabolic process;lipid biosynthetic process;organic substance biosynthetic process;biosynthetic process;cellular process;small molecule biosynthetic process;oxoacid metabolic process;organic acid metabolic process;small molecule metabolic process;biological_process;monocarboxylic acid metabolic process;organic acid biosynthetic process;monocarboxylic acid biosynthetic process;single-organi…	molecular_function;transferase activity, transferring acyl groups other than = amino-acyl groups;transferase activity, transferring acyl groups;oxidoreductase activity;catalytic activity;oxidoreductase activity, acting on the CH-CH group of donors, NAD = or NADP as acceptor;fatty acid synthase activity;oxidoreductase activity, acting on the CH-CH group of donors;transferase activity;enoyl-[acyl-c…					IPR016040;	NAD(P)-binding domain;
I6Y8X3	Uncharacterized protein OS=Mycobacterium tuberculosis H37Rv GN=RVBD_2298 PE=4 SV=1	0.808	0.00250962	Cytoplasmic							IPR023210;	NADP-dependent oxidoreductase domain;
P75019	Enoyl-CoA hydratase OS=Mycobacterium tuberculosis H37Rv GN=RVBD_3774 PE=4 SV=1	0.98	0.138364	Cytoplasmic		molecular_function;catalytic activity;carbon-oxygen lyase activity;hydro-lyase activity;lyase activity;enoyl-CoA hydratase activity;isomerase activity;	membrane;cell part;cell;cellular_component;cell periphery;plasma membrane;	K01692	paaF:enoyl-CoA hydratase [EC:4.2.1.17];paaF:enoyl-CoA hydratase [EC:4.2.1.17];paaF:enoyl-CoA hydratase [EC:4.2.1.17];paaF:enoyl-CoA hydratase [EC:4.2.1.17];paaF:enoyl-CoA hydratase [EC:4.2.1.17];paaF:enoyl-CoA hydratase [EC:4.2.1.17];paaF:enoyl-CoA hydratase [EC:4.2.1.17];paaF:enoyl-CoA hydratase [EC:4.2.1.17];paaF:enoyl-CoA hydratase [EC:4.2.1.17];paaF:enoyl-CoA hydratase [EC:4.2.1.17];paaF:enoy…	Metabolic pathways - Mycobacterium tuberculosis H37Rv ;Biosynthesis of secondary metabolites - Mycobacterium tuberculosis H37Rv ;Biosynthesis of antibiotics - Mycobacterium tuberculosis H37Rv ;Microbial metabolism in diverse environments - Mycobacterium tuberculosis H37Rv ;Valine, leucine and isoleucine degradation - Mycobacterium tuberculosis H37Rv ;Propanoate metabolism - Mycobacterium tubercul…	IPR029045;IPR001753;IPR014748;	ClpP/crotonase-like domain;Crotonase superfamily;Crontonase, C-terminal;
I6Y2S1	NADH-quinone oxidoreductase OS=Mycobacterium tuberculosis H37Rv GN=RVBD_3151 PE=3 SV=1	0.699	0.0261751	Cytoplasmic	cellular process;phosphate-containing compound metabolic process;generation of precursor metabolites and energy;phosphorus metabolic process;oxidative phosphorylation;respiratory electron transport chain;phosphorylation;biological_process;cellular respiration;single-organism metabolic process;metabolic process;electron transport chain;cellular metabolic process;energy derivation by oxidation of o…	molecular_function;iron-sulfur cluster binding;binding;metal cluster binding;4 iron, 4 sulfur cluster binding;electron carrier activity;cation binding;ion binding;transition metal ion binding;metal ion binding;molybdenum ion binding;NADH dehydrogenase activity;oxidoreductase activity, acting on NAD(P)H, quinone or similar = compound as acceptor;oxidoreductase activity, acting on NAD(P)H;NADH dehy…	cellular_component;membrane;	K00336	nuoG:NADH-quinone oxidoreductase subunit G [EC:1.6.5.3];nuoG:NADH-quinone oxidoreductase subunit G [EC:1.6.5.3];	Metabolic pathways - Mycobacterium tuberculosis H37Rv ;Oxidative phosphorylation - Mycobacterium tuberculosis H37Rv ;	IPR006656;IPR006657;IPR019574;IPR001041;IPR006963;IPR009010;IPR010228;IPR000283;IPR012675;	Molybdopterin oxidoreductase;Molybdopterin dinucleotide-binding domain;NADH:ubiquinone oxidoreductase, subunit G, iron-sulphur binding;2Fe-2S ferredoxin-type domain;Molybdopterin oxidoreductase, 4Fe-4S domain;Aspartate decarboxylase-like domain;NADH:ubiquinone oxidoreductase, subunit G;NADH:ubiquinone oxidoreductase, 75kDa subunit, conserved site;Beta-grasp domain;
I6X3I6	3-deoxy-7-phosphoheptulonate synthase OS=Mycobacterium tuberculosis H37Rv GN=RVBD_2178c PE=4 SV=1	1.089	0.0132511	Cytoplasmic	nitrogen compound metabolic process;cellular aromatic compound metabolic process;organic substance biosynthetic process;small molecule biosynthetic process;oxoacid metabolic process;small molecule metabolic process;organic acid biosynthetic process;single-organism metabolic process;single-organism biosynthetic process;cellular metabolic process;aromatic compound biosynthetic process;primary metab…	molecular_function;transferase activity, transferring alkyl or aryl (other than = methyl) groups;catalytic activity;transferase activity;3-deoxy-7-phosphoheptulonate synthase activity;		K01626	E2.5.1.54:3-deoxy-7-phosphoheptulonate synthase [EC:2.5.1.54];E2.5.1.54:3-deoxy-7-phosphoheptulonate synthase [EC:2.5.1.54];E2.5.1.54:3-deoxy-7-phosphoheptulonate synthase [EC:2.5.1.54];E2.5.1.54:3-deoxy-7-phosphoheptulonate synthase [EC:2.5.1.54];E2.5.1.54:3-deoxy-7-phosphoheptulonate synthase [EC:2.5.1.54];	Metabolic pathways - Mycobacterium tuberculosis H37Rv ;Biosynthesis of secondary metabolites - Mycobacterium tuberculosis H37Rv ;Biosynthesis of antibiotics - Mycobacterium tuberculosis H37Rv ;Biosynthesis of amino acids - Mycobacterium tuberculosis H37Rv ;Phenylalanine, tyrosine and tryptophan biosynthesis - Mycobacterium tuberculosis H37Rv ;	IPR002480;	DAHP synthetase, class II;
I6Y6I1	Putative sporulation transcription regulator WhiA OS=Mycobacterium tuberculosis H37Rv GN=whiA PE=3 SV=1	0.991	0.524617	Cytoplasmic	developmental process;biological_process;single-organism developmental process;single-organism process;regulation of biological process;regulation of developmental process;biological regulation;sporulation;regulation of sporulation;regulation of gene expression;gene expression;nitrogen compound metabolic process;organic substance biosynthetic process;cellular aromatic compound metabolic process;r…	molecular_function;binding;heterocyclic compound binding;organic cyclic compound binding;nucleic acid binding;DNA binding;					IPR003802;IPR023054;IPR018478;	Sporulation regulator WhiA;Sporulation regulator WhiA, C-terminal;Sporulation transcription regulator WhiA, N-terminal domain;
I6XAV7	Fatty acid CoA ligase FadD21 OS=Mycobacterium tuberculosis H37Rv GN=RVBD_1185c PE=4 SV=1	1.123	0.0424174	Cytoplasmic		molecular_function;catalytic activity;ligase activity;					IPR000873;	AMP-dependent synthetase/ligase;
I6WZG9	Phosphoribosylformylglycinamidine synthase 2 OS=Mycobacterium tuberculosis H37Rv GN=purL PE=3 SV=1	0.9775	0.301604	Cytoplasmic	nitrogen compound metabolic process;phosphate-containing compound metabolic process;phosphorus metabolic process;cellular nitrogen compound metabolic process;nucleoside phosphate metabolic process;single-organism metabolic process;heterocycle biosynthetic process;aromatic compound biosynthetic process;heterocycle metabolic process;cellular process;cellular nitrogen compound biosynthetic process;n…	purine ribonucleotide binding;anion binding;ribonucleotide binding;small molecule binding;ion binding;ribonucleoside binding;purine ribonucleoside triphosphate binding;carbohydrate derivative binding;adenyl ribonucleotide binding;nucleoside phosphate binding;molecular_function;nucleotide binding;nucleoside binding;adenyl nucleotide binding;heterocyclic compound binding;binding;purine nucleoside b…	intracellular;cell part;cell;intracellular part;cellular_component;cytoplasm;	K01952	purL:phosphoribosylformylglycinamidine synthase [EC:6.3.5.3];purL:phosphoribosylformylglycinamidine synthase [EC:6.3.5.3];purL:phosphoribosylformylglycinamidine synthase [EC:6.3.5.3];purL:phosphoribosylformylglycinamidine synthase [EC:6.3.5.3];	Metabolic pathways - Mycobacterium tuberculosis H37Rv ;Biosynthesis of secondary metabolites - Mycobacterium tuberculosis H37Rv ;Biosynthesis of antibiotics - Mycobacterium tuberculosis H37Rv ;Purine metabolism - Mycobacterium tuberculosis H37Rv ;	IPR000728;IPR016188;IPR010918;IPR010074;	AIR synthase related protein, N-terminal domain;PurM, N-terminal-like;AIR synthase-related protein, C-terminal domain;Phosphoribosylformylglycinamidine synthase II;
I6X4B8	ATP-dependent Clp protease proteolytic subunit OS=Mycobacterium tuberculosis H37Rv GN=clpP PE=3 SV=1	1.004	0.0273412	Cytoplasmic	biological_process;metabolic process;organic substance metabolic process;macromolecule metabolic process;protein metabolic process;primary metabolic process;proteolysis;	purine ribonucleotide binding;anion binding;ribonucleotide binding;small molecule binding;ion binding;ribonucleoside binding;purine ribonucleoside triphosphate binding;carbohydrate derivative binding;adenyl ribonucleotide binding;nucleoside phosphate binding;molecular_function;nucleotide binding;nucleoside binding;adenyl nucleotide binding;heterocyclic compound binding;binding;purine nucleoside b…	intracellular;cell part;cell;intracellular part;cellular_component;cytoplasm;				IPR029045;IPR018215;IPR023562;IPR001907;	ClpP/crotonase-like domain;ClpP, active site;Clp protease proteolytic subunit /Translocation-enhancing protein TepA;ATP-dependent Clp protease proteolytic subunit;
I6Y210	Signal recognition particle protein OS=Mycobacterium tuberculosis H37Rv GN=ffh PE=3 SV=1	1.104	0.00270197	Cytoplasmic	nitrogen compound metabolic process;purine nucleoside triphosphate catabolic process;purine nucleoside triphosphate metabolic process;nucleoside triphosphate catabolic process;ribonucleoside triphosphate catabolic process;phosphate-containing compound metabolic process;nucleoside triphosphate metabolic process;organophosphate catabolic process;purine ribonucleoside triphosphate metabolic process;…	molecular_function;binding;heterocyclic compound binding;RNA binding;organic cyclic compound binding;nucleic acid binding;7S RNA binding;purine ribonucleotide binding;anion binding;ribonucleotide binding;small molecule binding;ion binding;ribonucleoside binding;purine ribonucleoside triphosphate binding;carbohydrate derivative binding;nucleoside phosphate binding;guanyl nucleotide binding;nucleot…	intracellular;cytoplasmic part;cytoplasm;macromolecular complex;ribonucleoprotein complex;cell part;cell;signal recognition particle;intracellular part;cellular_component;signal recognition particle, endoplasmic reticulum targeting;	K03106	SRP54:signal recognition particle subunit SRP54;SRP54:signal recognition particle subunit SRP54;	Protein export - Mycobacterium tuberculosis H37Rv ;Bacterial secretion system - Mycobacterium tuberculosis H37Rv ;	IPR013822;IPR004125;IPR022941;IPR027417;IPR000897;IPR004780;IPR003593;	Signal recognition particle, SRP54 subunit, helical bundle;Signal recognition particle, SRP54 subunit, M-domain;Signal recognition particle, SRP54 subunit;P-loop containing nucleoside triphosphate hydrolase;Signal recognition particle, SRP54 subunit, GTPase domain;Signal recognition particle protein Ffh;AAA+ ATPase domain;
I6YBI0	Uncharacterized protein OS=Mycobacterium tuberculosis H37Rv GN=RVBD_1738 PE=4 SV=1	0.8325	0.178134	Cytoplasmic							IPR015057;	Protein of unknown function DUF1876;
I6XVE9	2,3-bisphosphoglycerate-dependent phosphoglycerate mutase OS=Mycobacterium tuberculosis H37Rv GN=gpmA PE=3 SV=1	0.9045	0.64434	Cytoplasmic	monosaccharide catabolic process;organic substance catabolic process;cellular process;carbohydrate metabolic process;hexose metabolic process;catabolic process;generation of precursor metabolites and energy;biological_process;carbohydrate catabolic process;single-organism carbohydrate metabolic process;single-organism carbohydrate catabolic process;metabolic process;glucose catabolic process;gluc…	molecular_function;intramolecular transferase activity;intramolecular transferase activity, phosphotransferases;catalytic activity;isomerase activity;phosphoglycerate mutase activity;2,3-bisphosphoglycerate-dependent phosphoglycerate mutase activity;		K01834	PGAM:2,3-bisphosphoglycerate-dependent phosphoglycerate mutase [EC:5.4.2.11];PGAM:2,3-bisphosphoglycerate-dependent phosphoglycerate mutase [EC:5.4.2.11];PGAM:2,3-bisphosphoglycerate-dependent phosphoglycerate mutase [EC:5.4.2.11];PGAM:2,3-bisphosphoglycerate-dependent phosphoglycerate mutase [EC:5.4.2.11];PGAM:2,3-bisphosphoglycerate-dependent phosphoglycerate mutase [EC:5.4.2.11];PGAM:2,3-bisph…	Metabolic pathways - Mycobacterium tuberculosis H37Rv ;Biosynthesis of secondary metabolites - Mycobacterium tuberculosis H37Rv ;Biosynthesis of antibiotics - Mycobacterium tuberculosis H37Rv ;Microbial metabolism in diverse environments - Mycobacterium tuberculosis H37Rv ;Biosynthesis of amino acids - Mycobacterium tuberculosis H37Rv ;Carbon metabolism - Mycobacterium tuberculosis H37Rv ;Glycoly…	IPR005952;IPR001345;IPR013078;IPR029033;	Phosphoglycerate mutase 1;Phosphoglycerate/bisphosphoglycerate mutase, active site;Histidine phosphatase superfamily, clade-1;Histidine phosphatase superfamily;
I6YF40	Citrate lyase subunit beta OS=Mycobacterium tuberculosis H37Rv GN=RVBD_3075c PE=4 SV=1	0.926	0.27665	Cytoplasmic	biological_process;cellular process;metabolic process;cellular metabolic process;cellular aromatic compound metabolic process;	molecular_function;oxo-acid-lyase activity;carbon-carbon lyase activity;catalytic activity;lyase activity;citrate (pro-3S)-lyase activity;binding;cation binding;ion binding;metal ion binding;	intracellular;protein complex;cytoplasmic part;cytoplasm;macromolecular complex;cell part;cell;intracellular part;cellular_component;citrate lyase complex;	K01644	citE:citrate lyase subunit beta / citryl-CoA lyase [EC:4.1.3.34];	Two-component system - Mycobacterium tuberculosis H37Rv ;	IPR015813;IPR005000;	Pyruvate/Phosphoenolpyruvate kinase-like domain;HpcH/HpaI aldolase/citrate lyase domain;
O06291	Serine protease htrA OS=Mycobacterium tuberculosis H37Rv GN=RVBD_1223 PE=4 SV=3	0.714	1.00885e-05	Cytoplasmic	biological_process;growth;metabolic process;organic substance metabolic process;macromolecule metabolic process;protein metabolic process;primary metabolic process;proteolysis;response to stimulus;response to stress;	peptidase activity, acting on L-amino acid peptides;molecular_function;endopeptidase activity;hydrolase activity;serine-type peptidase activity;peptidase activity;serine hydrolase activity;catalytic activity;serine-type endopeptidase activity;	external encapsulating structure;cell part;cell;cellular_component;cell periphery;cell wall;plasma membrane part;membrane;plasma membrane;intrinsic to plasma membrane;intrinsic to membrane;integral to membrane;membrane part;integral to plasma membrane;				IPR001940;IPR009003;IPR001478;	Peptidase S1C;Trypsin-like cysteine/serine peptidase domain;PDZ domain;
I6YFB5	Universal stress protein OS=Mycobacterium tuberculosis H37Rv GN=RVBD_3134c PE=4 SV=1	0.882	0.635568	Cytoplasmic	biological_process;response to stimulus;response to stress;						IPR014729;IPR006016;IPR006015;	Rossmann-like alpha/beta/alpha sandwich fold;UspA;Universal stress protein A;
I6Y8D8	ABC transporter ATP-binding protein OS=Mycobacterium tuberculosis H37Rv GN=RVBD_0655 PE=3 SV=1	0.516	0.00277329	Membrane	nitrogen compound metabolic process;purine nucleoside triphosphate catabolic process;purine nucleoside triphosphate metabolic process;nucleoside triphosphate catabolic process;ribonucleoside triphosphate catabolic process;phosphate-containing compound metabolic process;nucleoside triphosphate metabolic process;organophosphate catabolic process;purine ribonucleoside triphosphate metabolic process;…	purine ribonucleotide binding;anion binding;ribonucleotide binding;small molecule binding;ion binding;ribonucleoside binding;purine ribonucleoside triphosphate binding;carbohydrate derivative binding;adenyl ribonucleotide binding;nucleoside phosphate binding;molecular_function;nucleotide binding;nucleoside binding;adenyl nucleotide binding;heterocyclic compound binding;binding;purine nucleoside b…		K02065	mlaF:phospholipid/cholesterol/gamma-HCH transport system ATP-binding protein;	ABC transporters - Mycobacterium tuberculosis H37Rv ;	IPR027417;IPR017871;IPR003439;IPR003593;	P-loop containing nucleoside triphosphate hydrolase;ABC transporter, conserved site;ABC transporter-like;AAA+ ATPase domain;
I6XES8	Uncharacterized protein OS=Mycobacterium tuberculosis H37Rv GN=RVBD_2627c PE=4 SV=1	1.642	6.94433e-05	Membrane							IPR029058;IPR029059;	Alpha/Beta hydrolase fold;Alpha/beta hydrolase fold-5;
L7N6A5	Mannose-1-phosphate guanylyltransferase OS=Mycobacterium tuberculosis H37Rv GN=RVBD_3264c PE=4 SV=1	1.036	0.055362	Cytoplasmic	biological_process;metabolic process;biosynthetic process;	molecular_function;catalytic activity;transferase activity;transferase activity, transferring phosphorus-containing groups;nucleotidyltransferase activity;		K00966	GMPP:mannose-1-phosphate guanylyltransferase [EC:2.7.7.13];GMPP:mannose-1-phosphate guanylyltransferase [EC:2.7.7.13];GMPP:mannose-1-phosphate guanylyltransferase [EC:2.7.7.13];GMPP:mannose-1-phosphate guanylyltransferase [EC:2.7.7.13];	Metabolic pathways - Mycobacterium tuberculosis H37Rv ;Biosynthesis of secondary metabolites - Mycobacterium tuberculosis H37Rv ;Amino sugar and nucleotide sugar metabolism - Mycobacterium tuberculosis H37Rv ;Fructose and mannose metabolism - Mycobacterium tuberculosis H37Rv ;	IPR029044;IPR001451;IPR005835;	Nucleotide-diphospho-sugar transferases;Bacterial transferase hexapeptide repeat;Nucleotidyl transferase;
I6Y0V8	Pyruvate dehydrogenase E2 component (Dihydrolipoamide acetyltransferase) OS=Mycobacterium tuberculosis H37Rv GN=RVBD_2495c PE=3 SV=1	1.13	0.0284264	Cytoplasmic		molecular_function;catalytic activity;transferase activity;transferase activity, transferring acyl groups;		K00627	DLAT:pyruvate dehydrogenase E2 component (dihydrolipoamide acetyltransferase) [EC:2.3.1.12];DLAT:pyruvate dehydrogenase E2 component (dihydrolipoamide acetyltransferase) [EC:2.3.1.12];DLAT:pyruvate dehydrogenase E2 component (dihydrolipoamide acetyltransferase) [EC:2.3.1.12];DLAT:pyruvate dehydrogenase E2 component (dihydrolipoamide acetyltransferase) [EC:2.3.1.12];DLAT:pyruvate dehydrogenase E2 …	Metabolic pathways - Mycobacterium tuberculosis H37Rv ;Biosynthesis of secondary metabolites - Mycobacterium tuberculosis H37Rv ;Biosynthesis of antibiotics - Mycobacterium tuberculosis H37Rv ;Microbial metabolism in diverse environments - Mycobacterium tuberculosis H37Rv ;Carbon metabolism - Mycobacterium tuberculosis H37Rv ;Pyruvate metabolism - Mycobacterium tuberculosis H37Rv ;Glycolysis / Gl…	IPR004167;IPR011053;IPR001078;IPR000089;IPR023213;	E3-binding domain;Single hybrid motif;2-oxoacid dehydrogenase acyltransferase, catalytic domain;Biotin/lipoyl attachment;Chloramphenicol acetyltransferase-like domain;
I6YCT0	Ubiquinol-cytochrome c reductase cytochrome B subunit OS=Mycobacterium tuberculosis H37Rv GN=RVBD_2196 PE=4 SV=1	0.743	0.0174112	Membrane	biological_process;cellular respiration;single-organism metabolic process;cellular process;metabolic process;generation of precursor metabolites and energy;electron transport chain;cellular metabolic process;energy derivation by oxidation of organic compounds;oxidation-reduction process;respiratory electron transport chain;	molecular_function;electron carrier activity;catalytic activity;oxidoreductase activity;	cellular_component;membrane;	K03891	qcrB:ubiquinol-cytochrome c reductase cytochrome b subunit;qcrB:ubiquinol-cytochrome c reductase cytochrome b subunit;	Metabolic pathways - Mycobacterium tuberculosis H37Rv ;Oxidative phosphorylation - Mycobacterium tuberculosis H37Rv ;	IPR016174;IPR027387;IPR005797;	Di-haem cytochrome, transmembrane;Cytochrome b/b6-like domain;Cytochrome b/b6, N-terminal;
I6Y7M6	IMP dehydrogenase OS=Mycobacterium tuberculosis H37Rv GN=RVBD_1843c PE=3 SV=1	1.0375	0.0367087	Cytoplasmic	nitrogen compound metabolic process;organic substance biosynthetic process;cellular aromatic compound metabolic process;phosphate-containing compound metabolic process;small molecule metabolic process;phosphorus metabolic process;nucleotide biosynthetic process;nucleoside phosphate metabolic process;cellular nitrogen compound metabolic process;single-organism metabolic process;organophosphate bio…	molecular_function;oxidoreductase activity;oxidoreductase activity, acting on CH-OH group of donors;catalytic activity;oxidoreductase activity, acting on the CH-OH group of donors, NAD = or NADP as acceptor;IMP dehydrogenase activity;		K00088	guaB:IMP dehydrogenase [EC:1.1.1.205];guaB:IMP dehydrogenase [EC:1.1.1.205];guaB:IMP dehydrogenase [EC:1.1.1.205];	Metabolic pathways - Mycobacterium tuberculosis H37Rv ;Biosynthesis of secondary metabolites - Mycobacterium tuberculosis H37Rv ;Purine metabolism - Mycobacterium tuberculosis H37Rv ;	IPR013785;IPR001093;IPR005991;IPR000644;	Aldolase-type TIM barrel;IMP dehydrogenase/GMP reductase;IMP dehydrogenase-related 1;CBS domain;
I6Y7Z6	Cyclopropane mycolic acid synthase 2 OS=Mycobacterium tuberculosis H37Rv GN=RVBD_0503c PE=4 SV=1	1.0295	0.556604	Cytoplasmic	lipid metabolic process;biological_process;organic substance biosynthetic process;single-organism metabolic process;biosynthetic process;metabolic process;organic substance metabolic process;primary metabolic process;lipid biosynthetic process;						IPR029063;IPR003333;	S-adenosyl-L-methionine-dependent methyltransferase;Mycolic acid cyclopropane synthase;
I6XHL5	Cysteine--tRNA ligase OS=Mycobacterium tuberculosis H37Rv GN=cysS PE=3 SV=1	1.191	0.00262707	Cytoplasmic	gene expression;nitrogen compound metabolic process;cellular aromatic compound metabolic process;organic substance biosynthetic process;nucleic acid metabolic process;cellular macromolecule metabolic process;small molecule metabolic process;oxoacid metabolic process;translation;cellular nitrogen compound metabolic process;single-organism metabolic process;cellular macromolecule biosynthetic proce…	purine ribonucleotide binding;anion binding;ribonucleotide binding;small molecule binding;ion binding;ribonucleoside binding;purine ribonucleoside triphosphate binding;carbohydrate derivative binding;adenyl ribonucleotide binding;nucleoside phosphate binding;molecular_function;nucleotide binding;nucleoside binding;adenyl nucleotide binding;heterocyclic compound binding;binding;purine nucleoside b…	intracellular;cell part;cell;intracellular part;cellular_component;cytoplasm;	K01883	CARS:cysteinyl-tRNA synthetase [EC:6.1.1.16];	Aminoacyl-tRNA biosynthesis - Mycobacterium tuberculosis H37Rv ;	IPR014729;IPR015803;IPR009080;IPR015273;IPR024909;	Rossmann-like alpha/beta/alpha sandwich fold;Cysteine-tRNA ligase;Aminoacyl-tRNA synthetase, class 1a, anticodon-binding;Cysteinyl-tRNA synthetase, class Ia, DALR;Cysteinyl-tRNA synthetase/mycothiol ligase;
I6Y6Z9	Anthranilate synthase component 1 OS=Mycobacterium tuberculosis H37Rv GN=RVBD_1609 PE=4 SV=1	1.046	0.0165082	Cytoplasmic	nitrogen compound metabolic process;cellular aromatic compound metabolic process;organic substance biosynthetic process;small molecule biosynthetic process;oxoacid metabolic process;small molecule metabolic process;cellular nitrogen compound metabolic process;organic acid biosynthetic process;single-organism metabolic process;single-organism biosynthetic process;cellular amine metabolic process;i…	molecular_function;oxo-acid-lyase activity;carbon-carbon lyase activity;catalytic activity;lyase activity;anthranilate synthase activity;		K01657	trpE:anthranilate synthase component I [EC:4.1.3.27];trpE:anthranilate synthase component I [EC:4.1.3.27];trpE:anthranilate synthase component I [EC:4.1.3.27];trpE:anthranilate synthase component I [EC:4.1.3.27];	Metabolic pathways - Mycobacterium tuberculosis H37Rv ;Biosynthesis of secondary metabolites - Mycobacterium tuberculosis H37Rv ;Biosynthesis of amino acids - Mycobacterium tuberculosis H37Rv ;Phenylalanine, tyrosine and tryptophan biosynthesis - Mycobacterium tuberculosis H37Rv ;	IPR015890;IPR006805;IPR019999;IPR005801;IPR005256;	Chorismate-utilising enzyme, C-terminal;Anthranilate synthase component I, N-terminal;Anthranilate synthase component I - like;ADC synthase;Anthranilate synthase component I, PabB-like;
O07427	Uncharacterized protein OS=Mycobacterium tuberculosis H37Rv GN=RVBD_0183 PE=4 SV=2	1.2025	0.000620764	Cytoplasmic	lipid metabolic process;organic substance catabolic process;cellular process;cellular lipid catabolic process;catabolic process;lipid catabolic process;biological_process;single-organism metabolic process;metabolic process;glycerolipid metabolic process;organic substance metabolic process;cellular catabolic process;cellular lipid metabolic process;cellular metabolic process;primary metabolic proc…	carboxylic ester hydrolase activity;molecular_function;hydrolase activity;hydrolase activity, acting on ester bonds;catalytic activity;lipase activity;acylglycerol lipase activity;	external encapsulating structure;cell part;cell;cellular_component;cell periphery;cell wall;membrane;plasma membrane;				IPR000073;IPR029058;	Alpha/beta hydrolase fold-1;Alpha/Beta hydrolase fold;
I6YD20	Haloalkane dehalogenase OS=Mycobacterium tuberculosis H37Rv GN=dhmA PE=3 SV=1	0.9005	0.490622	Cytoplasmic	biological_process;metabolic process;	molecular_function;hydrolase activity;hydrolase activity, acting on acid halide bonds;hydrolase activity, acting on acid halide bonds, in C-halide = compounds;catalytic activity;haloalkane dehalogenase activity;		K01563	dhaA:haloalkane dehalogenase [EC:3.8.1.5];dhaA:haloalkane dehalogenase [EC:3.8.1.5];dhaA:haloalkane dehalogenase [EC:3.8.1.5];dhaA:haloalkane dehalogenase [EC:3.8.1.5];	Metabolic pathways - Mycobacterium tuberculosis H37Rv ;Microbial metabolism in diverse environments - Mycobacterium tuberculosis H37Rv ;Chloroalkane and chloroalkene degradation - Mycobacterium tuberculosis H37Rv ;Chlorocyclohexane and chlorobenzene degradation - Mycobacterium tuberculosis H37Rv ;	IPR000073;IPR023489;IPR000639;IPR029058;	Alpha/beta hydrolase fold-1;Haloalkane dehalogenase, subfamily 1;Epoxide hydrolase-like;Alpha/Beta hydrolase fold;
I6XEL4	ABC transporter ATP-binding protein OS=Mycobacterium tuberculosis H37Rv GN=RVBD_2564 PE=3 SV=1	1.085	0.0139357	Cytoplasmic	nitrogen compound metabolic process;purine nucleoside triphosphate catabolic process;purine nucleoside triphosphate metabolic process;nucleoside triphosphate catabolic process;ribonucleoside triphosphate catabolic process;phosphate-containing compound metabolic process;nucleoside triphosphate metabolic process;organophosphate catabolic process;purine ribonucleoside triphosphate metabolic process;…	purine ribonucleotide binding;anion binding;ribonucleotide binding;small molecule binding;ion binding;ribonucleoside binding;purine ribonucleoside triphosphate binding;carbohydrate derivative binding;adenyl ribonucleotide binding;nucleoside phosphate binding;molecular_function;nucleotide binding;nucleoside binding;adenyl nucleotide binding;heterocyclic compound binding;binding;purine nucleoside b…	intracellular;protein complex;catalytic complex;macromolecular complex;cell part;cell;intracellular part;cellular_component;cAMP-dependent protein kinase complex;				IPR003593;IPR018488;IPR018490;IPR000595;IPR003439;IPR002373;IPR027417;IPR017871;IPR014710;	AAA+ ATPase domain;Cyclic nucleotide-binding, conserved site;Cyclic nucleotide-binding-like;Cyclic nucleotide-binding domain;ABC transporter-like;cAMP/cGMP-dependent protein kinase;P-loop containing nucleoside triphosphate hydrolase;ABC transporter, conserved site;RmlC-like jelly roll fold;
I6Y674	ATP synthase subunit b OS=Mycobacterium tuberculosis H37Rv GN=atpF PE=3 SV=1	1.002	0.907217	Membrane	nitrogen compound metabolic process;purine nucleoside triphosphate biosynthetic process;purine ribonucleoside biosynthetic process;ribonucleoside triphosphate biosynthetic process;purine nucleoside triphosphate metabolic process;nucleoside triphosphate biosynthetic process;phosphate-containing compound metabolic process;purine ribonucleoside triphosphate biosynthetic process;nucleoside triphospha…	transporter activity;hydrolase activity, acting on acid anhydrides;ATPase activity, coupled;ion transmembrane transporter activity;hydrogen ion transmembrane transporter activity;monovalent inorganic cation transmembrane transporter activity;cation transmembrane transporter activity;ATPase activity, coupled to transmembrane movement of substances;ATPase activity, coupled to transmembrane movement…	membrane;intrinsic to membrane;cellular_component;membrane part;integral to membrane;cell part;cell;cell periphery;plasma membrane;intracellular;proton-transporting ATP synthase complex;protein complex;proton-transporting two-sector ATPase complex, proton-transporting = domain;macromolecular complex;proton-transporting two-sector ATPase complex;intracellular part;proton-transporting ATP synthase …	K02109	ATPF0B:F-type H+-transporting ATPase subunit b;ATPF0B:F-type H+-transporting ATPase subunit b;	Metabolic pathways - Mycobacterium tuberculosis H37Rv ;Oxidative phosphorylation - Mycobacterium tuberculosis H37Rv ;	IPR002146;IPR028987;	ATPase, F0 complex, subunit B/B', bacterial/chloroplast;F-type ATP synthase subunit B-like, membrane domain;
I6XBX6	Indole-3-glycerol phosphate synthase OS=Mycobacterium tuberculosis H37Rv GN=trpC PE=3 SV=1	0.86	0.639984	Cytoplasmic	nitrogen compound metabolic process;cellular aromatic compound metabolic process;organic substance biosynthetic process;small molecule biosynthetic process;oxoacid metabolic process;small molecule metabolic process;cellular nitrogen compound metabolic process;organic acid biosynthetic process;single-organism metabolic process;single-organism biosynthetic process;cellular amine metabolic process;i…	molecular_function;carboxy-lyase activity;carbon-carbon lyase activity;catalytic activity;lyase activity;indole-3-glycerol-phosphate synthase activity;		K01609	trpC:indole-3-glycerol phosphate synthase [EC:4.1.1.48];trpC:indole-3-glycerol phosphate synthase [EC:4.1.1.48];trpC:indole-3-glycerol phosphate synthase [EC:4.1.1.48];trpC:indole-3-glycerol phosphate synthase [EC:4.1.1.48];	Metabolic pathways - Mycobacterium tuberculosis H37Rv ;Biosynthesis of secondary metabolites - Mycobacterium tuberculosis H37Rv ;Biosynthesis of amino acids - Mycobacterium tuberculosis H37Rv ;Phenylalanine, tyrosine and tryptophan biosynthesis - Mycobacterium tuberculosis H37Rv ;	IPR011060;IPR001468;IPR013785;IPR013798;	Ribulose-phosphate binding barrel;Indole-3-glycerol phosphate synthase, conserved site;Aldolase-type TIM barrel;Indole-3-glycerol phosphate synthase;
O06396	Uncharacterized protein OS=Mycobacterium tuberculosis H37Rv GN=RVBD_0530 PE=4 SV=1	1.12	0.040224	Cytoplasmic							IPR027417;IPR025669;	P-loop containing nucleoside triphosphate hydrolase;AAA domain;
I6YDM5	Peroxiredoxin Q/BCP OS=Mycobacterium tuberculosis H37Rv GN=RVBD_2521 PE=4 SV=1	0.888	0.319532	Extracellular		molecular_function;antioxidant activity;catalytic activity;oxidoreductase activity;					IPR000866;IPR012336;	Alkyl hydroperoxide reductase subunit C/ Thiol specific antioxidant;Thioredoxin-like fold;
I6YEI3	Transcription elongation protein nusA OS=Mycobacterium tuberculosis H37Rv GN=RVBD_2841c PE=4 SV=1	1.002	0.0446552	Cytoplasmic	regulation of gene expression;nitrogen compound metabolic process;gene expression;regulation of nitrogen compound metabolic process;regulation of RNA metabolic process;cellular macromolecule metabolic process;protein complex subunit organization;regulation of metabolic process;macromolecular complex subunit organization;regulation of nucleobase-containing compound metabolic process;cellular nitro…	molecular_function;binding;heterocyclic compound binding;organic cyclic compound binding;nucleic acid binding;RNA binding;nucleic acid binding transcription factor activity;sequence-specific DNA binding transcription factor activity;					IPR025249;IPR004088;IPR028620;IPR013735;IPR015946;IPR010213;IPR012340;IPR003029;IPR022967;IPR009019;	KH domain, NusA-like;K Homology domain, type 1;Transcription termination/antitermination protein NusA;Transcription factor NusA, N-terminal;K homology domain-like, alpha/beta;Transcription termination factor NusA;Nucleic acid-binding, OB-fold;Ribosomal protein S1, RNA-binding domain;RNA-binding domain, S1;K homology domain, prokaryotic type;
I6WXT1	Succinate-semialdehyde dehydrogenase [NADP+] 1 OS=Mycobacterium tuberculosis H37Rv GN=RVBD_0234c PE=3 SV=1	0.824	0.102688	Cytoplasmic		molecular_function;oxidoreductase activity, acting on the aldehyde or oxo group of = donors;oxidoreductase activity;catalytic activity;oxidoreductase activity, acting on the aldehyde or oxo group of = donors, NAD or NADP as acceptor;		K00135	gabD:succinate-semialdehyde dehydrogenase / glutarate-semialdehyde dehydrogenase [EC:1.2.1.16 1.2.1.79 1.2.1.20];gabD:succinate-semialdehyde dehydrogenase / glutarate-semialdehyde dehydrogenase [EC:1.2.1.16 1.2.1.79 1.2.1.20];gabD:succinate-semialdehyde dehydrogenase / glutarate-semialdehyde dehydrogenase [EC:1.2.1.16 1.2.1.79 1.2.1.20];gabD:succinate-semialdehyde dehydrogenase / glutarate-semial…	Metabolic pathways - Mycobacterium tuberculosis H37Rv ;Microbial metabolism in diverse environments - Mycobacterium tuberculosis H37Rv ;Butanoate metabolism - Mycobacterium tuberculosis H37Rv ;Lysine degradation - Mycobacterium tuberculosis H37Rv ;Alanine, aspartate and glutamate metabolism - Mycobacterium tuberculosis H37Rv ;Tyrosine metabolism - Mycobacterium tuberculosis H37Rv ;	IPR015590;IPR016162;IPR016163;IPR016160;IPR016161;	Aldehyde dehydrogenase domain;Aldehyde dehydrogenase N-terminal domain;Aldehyde dehydrogenase, C-terminal;Aldehyde dehydrogenase, cysteine active site;Aldehyde/histidinol dehydrogenase;
I6YG04	Cyclopropane mycolic acid synthase 1 OS=Mycobacterium tuberculosis H37Rv GN=RVBD_3392c PE=4 SV=1	1.333	0.0105947	Cytoplasmic	lipid metabolic process;biological_process;organic substance biosynthetic process;single-organism metabolic process;biosynthetic process;metabolic process;organic substance metabolic process;primary metabolic process;lipid biosynthetic process;						IPR029063;IPR003333;	S-adenosyl-L-methionine-dependent methyltransferase;Mycolic acid cyclopropane synthase;
I6XD29	Uncharacterized protein OS=Mycobacterium tuberculosis H37Rv GN=RVBD_2004c PE=4 SV=1	1.15	0.0133969	Cytoplasmic		molecular_function;catalytic activity;transferase activity;transferase activity, transferring phosphorus-containing groups;					IPR027417;IPR011009;	P-loop containing nucleoside triphosphate hydrolase;Protein kinase-like domain;
I6XYK2	Argininosuccinate synthase OS=Mycobacterium tuberculosis H37Rv GN=argG PE=3 SV=1	0.9765	0.760998	Cytoplasmic	nitrogen compound metabolic process;organic substance biosynthetic process;small molecule biosynthetic process;oxoacid metabolic process;glutamine family amino acid biosynthetic process;small molecule metabolic process;glutamine family amino acid metabolic process;organic acid biosynthetic process;single-organism metabolic process;single-organism biosynthetic process;arginine metabolic process;ce…	molecular_function;ligase activity;catalytic activity;ligase activity, forming carbon-nitrogen bonds;argininosuccinate synthase activity;purine ribonucleotide binding;anion binding;ribonucleotide binding;small molecule binding;ion binding;ribonucleoside binding;purine ribonucleoside triphosphate binding;carbohydrate derivative binding;adenyl ribonucleotide binding;nucleoside phosphate binding;nuc…	intracellular;cell part;cell;intracellular part;cellular_component;cytoplasm;	K01940	argG:argininosuccinate synthase [EC:6.3.4.5];argG:argininosuccinate synthase [EC:6.3.4.5];argG:argininosuccinate synthase [EC:6.3.4.5];argG:argininosuccinate synthase [EC:6.3.4.5];argG:argininosuccinate synthase [EC:6.3.4.5];argG:argininosuccinate synthase [EC:6.3.4.5];	Metabolic pathways - Mycobacterium tuberculosis H37Rv ;Biosynthesis of secondary metabolites - Mycobacterium tuberculosis H37Rv ;Biosynthesis of antibiotics - Mycobacterium tuberculosis H37Rv ;Biosynthesis of amino acids - Mycobacterium tuberculosis H37Rv ;Arginine and proline metabolism - Mycobacterium tuberculosis H37Rv ;Alanine, aspartate and glutamate metabolism - Mycobacterium tuberculosis H…	IPR001518;IPR018223;IPR023434;IPR024074;IPR014729;	Argininosuccinate synthase;Argininosuccinate synthase, conserved site;Argininosuccinate synthase, type 1 subfamily;Argininosuccinate synthetase, catalytic/multimerisation domain body;Rossmann-like alpha/beta/alpha sandwich fold;
O50460	Oxidoreductase OS=Mycobacterium tuberculosis H37Rv GN=RVBD_1245c PE=3 SV=1	1.047	0.0952752	Cytoplasmic	biological_process;single-organism metabolic process;metabolic process;oxidation-reduction process;	nucleoside phosphate binding;molecular_function;binding;heterocyclic compound binding;small molecule binding;organic cyclic compound binding;nucleotide binding;catalytic activity;oxidoreductase activity;	external encapsulating structure;cell part;cell;cellular_component;cell periphery;cell wall;membrane;plasma membrane;				IPR013968;IPR002198;IPR016040;IPR002347;IPR020904;	Polyketide synthase, ketoreductase domain;Short-chain dehydrogenase/reductase SDR;NAD(P)-binding domain;Glucose/ribitol dehydrogenase;Short-chain dehydrogenase/reductase, conserved site;
I6Y3K1	30S ribosomal protein S13 OS=Mycobacterium tuberculosis H37Rv GN=rpsM PE=3 SV=1	0.94	0.292963	Cytoplasmic	gene expression;organic substance biosynthetic process;biosynthetic process;macromolecule biosynthetic process;cellular macromolecule metabolic process;cellular process;biological_process;cellular macromolecule biosynthetic process;metabolic process;organic substance metabolic process;cellular biosynthetic process;cellular protein metabolic process;macromolecule metabolic process;cellular metabol…	molecular_function;binding;heterocyclic compound binding;organic cyclic compound binding;nucleic acid binding;RNA binding;structural molecule activity;structural constituent of ribosome;	cell;cellular_component;intracellular;cytoplasmic part;cytoplasm;intracellular non-membrane-bounded organelle;organelle;macromolecular complex;non-membrane-bounded organelle;ribonucleoprotein complex;cell part;intracellular organelle;intracellular part;ribosome;	K02952	RP-S13:small subunit ribosomal protein S13;	Ribosome - Mycobacterium tuberculosis H37Rv ;	IPR001892;IPR027437;IPR010979;IPR018269;IPR019980;	Ribosomal protein S13;30s ribosomal protein S13, C-terminal;Ribosomal protein S13-like, H2TH;Ribosomal protein S13, conserved site;Ribosomal protein S13, bacterial-type;
I6YA90	Acetyl-CoA C-acetyltransferase OS=Mycobacterium tuberculosis H37Rv GN=RVBD_1323 PE=3 SV=1	1.034	0.58177	Cytoplasmic		molecular_function;transferase activity, transferring acyl groups;catalytic activity;transferase activity;transferase activity, transferring acyl groups other than = amino-acyl groups;		K00626	E2.3.1.9:acetyl-CoA C-acetyltransferase [EC:2.3.1.9];E2.3.1.9:acetyl-CoA C-acetyltransferase [EC:2.3.1.9];E2.3.1.9:acetyl-CoA C-acetyltransferase [EC:2.3.1.9];E2.3.1.9:acetyl-CoA C-acetyltransferase [EC:2.3.1.9];E2.3.1.9:acetyl-CoA C-acetyltransferase [EC:2.3.1.9];E2.3.1.9:acetyl-CoA C-acetyltransferase [EC:2.3.1.9];E2.3.1.9:acetyl-CoA C-acetyltransferase [EC:2.3.1.9];E2.3.1.9:acetyl-CoA C-acetyl…	Metabolic pathways - Mycobacterium tuberculosis H37Rv ;Biosynthesis of secondary metabolites - Mycobacterium tuberculosis H37Rv ;Biosynthesis of antibiotics - Mycobacterium tuberculosis H37Rv ;Microbial metabolism in diverse environments - Mycobacterium tuberculosis H37Rv ;Carbon metabolism - Mycobacterium tuberculosis H37Rv ;Valine, leucine and isoleucine degradation - Mycobacterium tuberculosis…	IPR020617;IPR020616;IPR020615;IPR020613;IPR020610;IPR002155;IPR016038;IPR016039;	Thiolase, C-terminal;Thiolase, N-terminal;Thiolase, acyl-enzyme intermediate active site;Thiolase, conserved site;Thiolase, active site;Thiolase;Thiolase-like, subgroup;Thiolase-like;
I6X654	Acyl-CoA dehydrogenase fadE22 OS=Mycobacterium tuberculosis H37Rv GN=RVBD_3061c PE=3 SV=1	1.278	1.70714e-05	Cytoplasmic		molecular_function;oxidoreductase activity;catalytic activity;oxidoreductase activity, acting on the CH-CH group of donors;acyl-CoA dehydrogenase activity;nucleoside phosphate binding;coenzyme binding;cofactor binding;nucleotide binding;anion binding;heterocyclic compound binding;binding;small molecule binding;ion binding;organic cyclic compound binding;flavin adenine dinucleotide binding;					IPR009075;IPR009100;IPR013786;IPR006091;	Acyl-CoA dehydrogenase/oxidase C-terminal;Acyl-CoA dehydrogenase/oxidase, N-terminal and middle domain;Acyl-CoA dehydrogenase/oxidase, N-terminal;Acyl-CoA oxidase/dehydrogenase, central domain;
I6XHK6	Flavin-dependent monooxygenase, oxygenase subunit OS=Mycobacterium tuberculosis H37Rv GN=RVBD_3570c PE=4 SV=1	1.021	0.277318	Cytoplasmic		molecular_function;oxidoreductase activity;catalytic activity;oxidoreductase activity, acting on the CH-CH group of donors;acyl-CoA dehydrogenase activity;nucleoside phosphate binding;coenzyme binding;cofactor binding;nucleotide binding;anion binding;heterocyclic compound binding;binding;small molecule binding;ion binding;organic cyclic compound binding;flavin adenine dinucleotide binding;monooxy…		K16047	hsaA:3-hydroxy-9,10-secoandrosta-1,3,5(10)-triene-9,17-dione monooxygenase [EC:1.14.14.12];hsaA:3-hydroxy-9,10-secoandrosta-1,3,5(10)-triene-9,17-dione monooxygenase [EC:1.14.14.12];hsaA:3-hydroxy-9,10-secoandrosta-1,3,5(10)-triene-9,17-dione monooxygenase [EC:1.14.14.12];	Metabolic pathways - Mycobacterium tuberculosis H37Rv ;Microbial metabolism in diverse environments - Mycobacterium tuberculosis H37Rv ;Steroid degradation - Mycobacterium tuberculosis H37Rv ;	IPR009100;IPR009075;IPR013786;IPR006091;IPR013107;	Acyl-CoA dehydrogenase/oxidase, N-terminal and middle domain;Acyl-CoA dehydrogenase/oxidase C-terminal;Acyl-CoA dehydrogenase/oxidase, N-terminal;Acyl-CoA oxidase/dehydrogenase, central domain;Acyl-CoA dehydrogenase, C-terminal domain;
I6Y228	Non-ribosomal peptide synthetase domain-containing protein OS=Mycobacterium tuberculosis H37Rv GN=RVBD_2935 PE=4 SV=1	1.17	0.0138928	Cytoplasmic		molecular_function;catalytic activity;transferase activity;					IPR016035;IPR016036;IPR016038;IPR016039;IPR018201;IPR020806;IPR020801;IPR020841;IPR014030;IPR014031;IPR014043;IPR001242;IPR001227;IPR009081;	Acyl transferase/acyl hydrolase/lysophospholipase;Malonyl-CoA ACP transacylase, ACP-binding;Thiolase-like, subgroup;Thiolase-like;Beta-ketoacyl synthase, active site;Polyketide synthase, phosphopantetheine-binding domain;Polyketide synthase, acyl transferase domain;Polyketide synthase, beta-ketoacyl synthase domain;Beta-ketoacyl synthase, N-terminal;Beta-ketoacyl synthase, C-terminal;Acyl transfe…
I6X7D0	30S ribosomal protein S4 OS=Mycobacterium tuberculosis H37Rv GN=rpsD PE=3 SV=1	1.235	3.27375e-05	Cytoplasmic	gene expression;organic substance biosynthetic process;biosynthetic process;macromolecule biosynthetic process;cellular macromolecule metabolic process;cellular process;biological_process;cellular macromolecule biosynthetic process;metabolic process;organic substance metabolic process;cellular biosynthetic process;cellular protein metabolic process;macromolecule metabolic process;cellular metabol…	molecular_function;binding;heterocyclic compound binding;RNA binding;organic cyclic compound binding;nucleic acid binding;rRNA binding;structural molecule activity;structural constituent of ribosome;	cell;cellular_component;ribosomal subunit;intracellular;cytoplasmic part;cytoplasm;intracellular non-membrane-bounded organelle;organelle;macromolecular complex;ribonucleoprotein complex;non-membrane-bounded organelle;cell part;intracellular organelle part;ribosome;intracellular organelle;intracellular part;organelle part;small ribosomal subunit;	K02986	RP-S4:small subunit ribosomal protein S4;	Ribosome - Mycobacterium tuberculosis H37Rv ;	IPR018079;IPR002942;IPR001912;IPR005709;	Ribosomal protein S4, conserved site;RNA-binding S4 domain;Ribosomal protein S4/S9, N-terminal;Ribosomal protein S4, bacterial-type;
I6YB66	Phenylalanine--tRNA ligase beta subunit OS=Mycobacterium tuberculosis H37Rv GN=pheT PE=3 SV=1	0.962	0.424067	Cytoplasmic	gene expression;nitrogen compound metabolic process;cellular aromatic compound metabolic process;organic substance biosynthetic process;nucleic acid metabolic process;cellular macromolecule metabolic process;small molecule metabolic process;oxoacid metabolic process;translation;cellular nitrogen compound metabolic process;single-organism metabolic process;cellular macromolecule biosynthetic proce…	purine ribonucleotide binding;anion binding;ribonucleotide binding;small molecule binding;ion binding;ribonucleoside binding;purine ribonucleoside triphosphate binding;carbohydrate derivative binding;adenyl ribonucleotide binding;nucleoside phosphate binding;molecular_function;nucleotide binding;nucleoside binding;adenyl nucleotide binding;heterocyclic compound binding;binding;purine nucleoside b…	intracellular;cell part;cell;intracellular part;cellular_component;cytoplasm;	K01890	FARSB:phenylalanyl-tRNA synthetase beta chain [EC:6.1.1.20];	Aminoacyl-tRNA biosynthesis - Mycobacterium tuberculosis H37Rv ;	IPR002547;IPR020825;IPR012340;IPR005147;IPR005146;IPR005121;IPR009061;IPR004532;	tRNA-binding domain;Phenylalanyl-tRNA synthetase, B3/B4;Nucleic acid-binding, OB-fold;tRNA synthetase, B5-domain;B3/B4 tRNA-binding domain;Phenylalanine-tRNA ligase, beta subunit, ferrodoxin-fold anticodon-binding;DNA binding domain, putative;Phenylalanine-tRNA ligase, class IIc, beta subunit;
I6XVD0	Cyclopropane mycolic acid synthase 3 OS=Mycobacterium tuberculosis H37Rv GN=RVBD_0470c PE=4 SV=1	1.547	0.00427053	Cytoplasmic	lipid metabolic process;biological_process;organic substance biosynthetic process;single-organism metabolic process;biosynthetic process;metabolic process;organic substance metabolic process;primary metabolic process;lipid biosynthetic process;						IPR003333;IPR029063;	Mycolic acid cyclopropane synthase;S-adenosyl-L-methionine-dependent methyltransferase;
I6XDR7	Cytochrome c oxidase subunit 2 OS=Mycobacterium tuberculosis H37Rv GN=RVBD_2200c PE=4 SV=1	0.908	0.000143927	Membrane	biological_process;cellular respiration;single-organism metabolic process;cellular process;metabolic process;generation of precursor metabolites and energy;electron transport chain;cellular metabolic process;energy derivation by oxidation of organic compounds;oxidation-reduction process;respiratory electron transport chain;	molecular_function;binding;cation binding;ion binding;transition metal ion binding;metal ion binding;copper ion binding;transporter activity;ion transmembrane transporter activity;hydrogen ion transmembrane transporter activity;transmembrane transporter activity;monovalent inorganic cation transmembrane transporter activity;cation transmembrane transporter activity;catalytic activity;heme-copper …	membrane;intrinsic to membrane;cellular_component;membrane part;integral to membrane;	K02275	coxB:cytochrome c oxidase subunit II [EC:1.9.3.1];coxB:cytochrome c oxidase subunit II [EC:1.9.3.1];	Metabolic pathways - Mycobacterium tuberculosis H37Rv ;Oxidative phosphorylation - Mycobacterium tuberculosis H37Rv ;	IPR002429;IPR008972;IPR011759;IPR001505;	Cytochrome c oxidase subunit II C-terminal;Cupredoxin;Cytochrome C oxidase subunit II, transmembrane domain;Copper centre Cu(A);
I6Y4R5	Uncharacterized protein OS=Mycobacterium tuberculosis H37Rv GN=RVBD_3879c PE=4 SV=1	1.047	0.0992087	Extracellular							IPR010310;	Type VII secretion system ESAT-6-like;
I6YHD6	ESX-1 secretion-associated protein EspB OS=Mycobacterium tuberculosis H37Rv GN=RVBD_3881c PE=4 SV=1	0.57	1.41652e-11	Cytoplasmic
I6YF79	Uncharacterized protein OS=Mycobacterium tuberculosis H37Rv GN=RVBD_0814c PE=4 SV=1	0.645	1.70161e-05	Cytoplasmic		molecular_function;binding;carbohydrate binding;peptidase activity, acting on L-amino acid peptides;hydrolase activity;peptidase activity;catalytic activity;exopeptidase activity;carboxypeptidase activity;					IPR008969;IPR014766;IPR010814;	Carboxypeptidase-like, regulatory domain;Carboxypeptidase, regulatory domain;Protein of unknown function DUF1416;
B5TV89	6 kDa early secretory antigenic target OS=Mycobacterium tuberculosis H37Rv GN=esat-6 PE=4 SV=1	1.3685	0.000775555	Extracellular				K14956	esxA:6 kDa early secretory antigenic target;	Tuberculosis - Mycobacterium tuberculosis H37Rv ;	IPR010310;	Type VII secretion system ESAT-6-like;
I6YEU4	Oxidoreductase OS=Mycobacterium tuberculosis H37Rv GN=RVBD_2971 PE=4 SV=1	1.092	0.00998312	Cytoplasmic		molecular_function;catalytic activity;oxidoreductase activity;					IPR018170;IPR023210;IPR020471;	Aldo/keto reductase, conserved site;NADP-dependent oxidoreductase domain;Aldo/keto reductase subgroup;
O53578	Propionyl-CoA carboxylase beta chain OS=Mycobacterium tuberculosis H37Rv GN=RVBD_3799c PE=4 SV=2	1.3465	0.000634358	Cytoplasmic	biological_process;single-organism metabolic process;metabolic process;organic substance metabolic process;carbon fixation;growth;peptidoglycan-based cell wall biogenesis;cellular component assembly;cellular process;cell wall biogenesis;cellular component biogenesis;cell wall organization or biogenesis;cellular component organization or biogenesis;Actinobacterium-type cell wall biogenesis;cellula…	ligase activity, forming carbon-carbon bonds;molecular_function;ligase activity;catalytic activity;CoA carboxylase activity;acetyl-CoA carboxylase activity;ligase activity;propionyl-CoA carboxylase activity;	intracellular;cytoplasmic part;protein complex;cytoplasm;catalytic complex;macromolecular complex;cell part;cell;intracellular part;cellular_component;acetyl-CoA carboxylase complex;external encapsulating structure;cell periphery;cell wall;membrane;plasma membrane;				IPR029045;IPR000022;IPR011762;IPR011763;	ClpP/crotonase-like domain;Carboxyl transferase;Acetyl-coenzyme A carboxyltransferase, N-terminal;Acetyl-coenzyme A carboxyltransferase, C-terminal;
I6Y4B8	Hydroxymycolate synthase MmaA4 OS=Mycobacterium tuberculosis H37Rv GN=RVBD_0642c PE=4 SV=1	0.874	0.194387	Cytoplasmic	lipid metabolic process;biological_process;organic substance biosynthetic process;single-organism metabolic process;biosynthetic process;metabolic process;organic substance metabolic process;primary metabolic process;lipid biosynthetic process;						IPR003333;IPR029063;	Mycolic acid cyclopropane synthase;S-adenosyl-L-methionine-dependent methyltransferase;
I6YEQ9	Uncharacterized protein OS=Mycobacterium tuberculosis H37Rv GN=RVBD_2927c PE=4 SV=1	0.644	0.0413923	Cytoplasmic							IPR028987;	F-type ATP synthase subunit B-like, membrane domain;
I6Y861	Antigen Cfp30B OS=Mycobacterium tuberculosis H37Rv GN=RVBD_0577 PE=4 SV=1	0.6215	5.43e-07	Extracellular							IPR029068;IPR025870;	Glyoxalase/Bleomycin resistance protein/Dihydroxybiphenyl dioxygenase;Glyoxalase-like domain;
I6XWT8	Fatty-acyl-CoA synthase OS=Mycobacterium tuberculosis H37Rv GN=RVBD_1013 PE=4 SV=1	1.284	0.000936572	Cytoplasmic		molecular_function;catalytic activity;					IPR028154;IPR020845;IPR000873;	AMP-dependent ligase, C-terminal;AMP-binding, conserved site;AMP-dependent synthetase/ligase;
I6WYG5	3-hydroxybutyryl-CoA dehydrogenase OS=Mycobacterium tuberculosis H37Rv GN=RVBD_0468 PE=4 SV=1	0.941	0.399416	Cytoplasmic	lipid metabolic process;cellular process;small molecule metabolic process;organic acid metabolic process;oxoacid metabolic process;biological_process;monocarboxylic acid metabolic process;single-organism metabolic process;metabolic process;organic substance metabolic process;carboxylic acid metabolic process;cellular lipid metabolic process;cellular metabolic process;primary metabolic process;fat…	molecular_function;oxidoreductase activity;oxidoreductase activity, acting on CH-OH group of donors;catalytic activity;oxidoreductase activity, acting on the CH-OH group of donors, NAD = or NADP as acceptor;3-hydroxyacyl-CoA dehydrogenase activity;nucleoside phosphate binding;coenzyme binding;cofactor binding;NAD binding;anion binding;nucleotide binding;heterocyclic compound binding;binding;ion b…		K00074	paaH:3-hydroxybutyryl-CoA dehydrogenase [EC:1.1.1.157];paaH:3-hydroxybutyryl-CoA dehydrogenase [EC:1.1.1.157];paaH:3-hydroxybutyryl-CoA dehydrogenase [EC:1.1.1.157];paaH:3-hydroxybutyryl-CoA dehydrogenase [EC:1.1.1.157];paaH:3-hydroxybutyryl-CoA dehydrogenase [EC:1.1.1.157];	Metabolic pathways - Mycobacterium tuberculosis H37Rv ;Microbial metabolism in diverse environments - Mycobacterium tuberculosis H37Rv ;Butanoate metabolism - Mycobacterium tuberculosis H37Rv ;Benzoate degradation - Mycobacterium tuberculosis H37Rv ;Phenylalanine metabolism - Mycobacterium tuberculosis H37Rv ;	IPR016040;IPR008927;IPR006176;IPR006108;IPR013328;	NAD(P)-binding domain;6-phosphogluconate dehydrogenase, C-terminal-like;3-hydroxyacyl-CoA dehydrogenase, NAD binding;3-hydroxyacyl-CoA dehydrogenase, C-terminal;Dehydrogenase, multihelical;
I6YDW0	Threonine--tRNA ligase OS=Mycobacterium tuberculosis H37Rv GN=thrS PE=3 SV=1	1.1365	0.0122441	Cytoplasmic	gene expression;nitrogen compound metabolic process;cellular aromatic compound metabolic process;organic substance biosynthetic process;nucleic acid metabolic process;cellular macromolecule metabolic process;small molecule metabolic process;oxoacid metabolic process;translation;cellular nitrogen compound metabolic process;single-organism metabolic process;cellular macromolecule biosynthetic proce…	purine ribonucleotide binding;anion binding;ribonucleotide binding;small molecule binding;ion binding;ribonucleoside binding;purine ribonucleoside triphosphate binding;carbohydrate derivative binding;adenyl ribonucleotide binding;nucleoside phosphate binding;molecular_function;nucleotide binding;nucleoside binding;adenyl nucleotide binding;heterocyclic compound binding;binding;purine nucleoside b…	intracellular;cell part;cell;intracellular part;cellular_component;cytoplasm;	K01868	TARS:threonyl-tRNA synthetase [EC:6.1.1.3];	Aminoacyl-tRNA biosynthesis - Mycobacterium tuberculosis H37Rv ;	IPR012947;IPR004154;IPR018163;IPR002314;IPR002320;IPR006195;	Threonyl/alanyl tRNA synthetase, SAD;Anticodon-binding;Threonyl/alanyl tRNA synthetase, class II-like, putative editing domain;Aminoacyl-tRNA synthetase, class II (G/ H/ P/ S), conserved domain;Threonine-tRNA ligase, class IIa;Aminoacyl-tRNA synthetase, class II;
I6XUX6	ESX-3 secretion system protein eccB3 OS=Mycobacterium tuberculosis H37Rv GN=RVBD_0283 PE=4 SV=1	0.824	0.0062406	Membrane							IPR007795;	Type VII secretion system EccB;
I6XVM1	UPF0234 protein RVBD_0566c OS=Mycobacterium tuberculosis H37Rv GN=RVBD_0566c PE=3 SV=1	0.555	5.59886e-13	Cytoplasmic							IPR007551;	Protein of unknown function DUF520;
P95200	NADH dehydrogenase OS=Mycobacterium tuberculosis H37Rv GN=RVBD_0392c PE=4 SV=1	0.819	0.115444	Cytoplasmic	biological_process;growth involved in symbiotic interaction;multi-organism process;interspecies interaction between organisms;growth of symbiont in host;growth of symbiont involved in interaction with host;growth;symbiosis, encompassing mutualism through parasitism;growth of symbiont in host cell;	nucleoside phosphate binding;molecular_function;coenzyme binding;cofactor binding;nucleotide binding;anion binding;heterocyclic compound binding;binding;small molecule binding;ion binding;organic cyclic compound binding;flavin adenine dinucleotide binding;oxidoreductase activity, acting on NAD(P)H, quinone or similar = compound as acceptor;oxidoreductase activity, acting on NAD(P)H;oxidoreductase…	intracellular;cytoplasmic part;cytoplasm;cell part;cell;intracellular part;cellular_component;cytosol;membrane;cell periphery;plasma membrane;	K03885	ndh:NADH dehydrogenase [EC:1.6.99.3];	Oxidative phosphorylation - Mycobacterium tuberculosis H37Rv ;	IPR023753;IPR013027;IPR001327;	Pyridine nucleotide-disulphide oxidoreductase, FAD/NAD(P)-binding domain;FAD-dependent pyridine nucleotide-disulphide oxidoreductase;Pyridine nucleotide-disulphide oxidoreductase, NAD-binding domain;
I6XB42	Lipoprotein lprA OS=Mycobacterium tuberculosis H37Rv GN=RVBD_1270c PE=4 SV=1	0.441	2.3755e-09	Extracellular				K14955	lprA:lipoprotein LprA;	Tuberculosis - Mycobacterium tuberculosis H37Rv ;	IPR009830;IPR029046;	LppX/LprAFG lipoprotein family.;Lipoprotein localisation LolA/LolB/LppX;
I6YBD1	Catechol O-methyltransferase OS=Mycobacterium tuberculosis H37Rv GN=RVBD_1703c PE=4 SV=1	0.955	0.541277	Cytoplasmic		molecular_function;methyltransferase activity;S-adenosylmethionine-dependent methyltransferase activity;catalytic activity;O-methyltransferase activity;transferase activity;transferase activity, transferring one-carbon groups;catechol O-methyltransferase activity;		K00545	COMT:catechol O-methyltransferase [EC:2.1.1.6];COMT:catechol O-methyltransferase [EC:2.1.1.6];	Metabolic pathways - Mycobacterium tuberculosis H37Rv ;Tyrosine metabolism - Mycobacterium tuberculosis H37Rv ;	IPR002935;IPR029063;	O-methyltransferase, family 3;S-adenosyl-L-methionine-dependent methyltransferase;
O53751	Uncharacterized protein OS=Mycobacterium tuberculosis H37Rv GN=RVBD_0466 PE=4 SV=1	1.529	5.86779e-07	Cytoplasmic	lipid metabolic process;lipid biosynthetic process;organic substance biosynthetic process;biosynthetic process;cellular process;small molecule biosynthetic process;oxoacid metabolic process;organic acid metabolic process;small molecule metabolic process;biological_process;monocarboxylic acid metabolic process;organic acid biosynthetic process;monocarboxylic acid biosynthetic process;single-organi…	molecular_function;hydrolase activity;hydrolase activity, acting on ester bonds;catalytic activity;thiolester hydrolase activity;					IPR029069;IPR002864;	HotDog domain;Acyl-ACP thioesterase;
I6YEU0	Pyruvate carboxylase OS=Mycobacterium tuberculosis H37Rv GN=RVBD_2967c PE=3 SV=1	0.971	0.503675	Cytoplasmic	carbohydrate biosynthetic process;biological_process;organic substance biosynthetic process;monosaccharide biosynthetic process;single-organism carbohydrate metabolic process;biosynthetic process;carbohydrate metabolic process;metabolic process;glucose metabolic process;hexose metabolic process;hexose biosynthetic process;organic substance metabolic process;monosaccharide metabolic process;primar…	purine ribonucleotide binding;anion binding;ribonucleotide binding;small molecule binding;ion binding;ribonucleoside binding;purine ribonucleoside triphosphate binding;carbohydrate derivative binding;adenyl ribonucleotide binding;nucleoside phosphate binding;molecular_function;nucleotide binding;nucleoside binding;adenyl nucleotide binding;heterocyclic compound binding;binding;purine nucleoside b…		K01958	PC:pyruvate carboxylase [EC:6.4.1.1];PC:pyruvate carboxylase [EC:6.4.1.1];PC:pyruvate carboxylase [EC:6.4.1.1];PC:pyruvate carboxylase [EC:6.4.1.1];PC:pyruvate carboxylase [EC:6.4.1.1];PC:pyruvate carboxylase [EC:6.4.1.1];	Metabolic pathways - Mycobacterium tuberculosis H37Rv ;Microbial metabolism in diverse environments - Mycobacterium tuberculosis H37Rv ;Biosynthesis of amino acids - Mycobacterium tuberculosis H37Rv ;Carbon metabolism - Mycobacterium tuberculosis H37Rv ;Pyruvate metabolism - Mycobacterium tuberculosis H37Rv ;Citrate cycle (TCA cycle) - Mycobacterium tuberculosis H37Rv ;	IPR011053;IPR011054;IPR016185;IPR000891;IPR013785;IPR005482;IPR005481;IPR005479;IPR003379;IPR013816;IPR013815;IPR011764;IPR011761;IPR000089;IPR005930;IPR001882;	Single hybrid motif;Rudiment single hybrid motif;Pre-ATP-grasp domain;Pyruvate carboxyltransferase;Aldolase-type TIM barrel;Biotin carboxylase, C-terminal;Carbamoyl-phosphate synthase, large subunit, N-terminal;Carbamoyl-phosphate synthetase large subunit-like, ATP-binding domain;Carboxylase, conserved domain;ATP-grasp fold, subdomain 2;ATP-grasp fold, subdomain 1;Biotin carboxylation domain;ATP-…
I6X7X8	Inorganic pyrophosphatase OS=Mycobacterium tuberculosis H37Rv GN=ppa PE=3 SV=1	0.5575	4.91465e-05	Cytoplasmic	biological_process;cellular process;metabolic process;cellular metabolic process;phosphorus metabolic process;phosphate-containing compound metabolic process;	molecular_function;pyrophosphatase activity;hydrolase activity, acting on acid anhydrides;hydrolase activity;catalytic activity;hydrolase activity, acting on acid anhydrides, in = phosphorus-containing anhydrides;inorganic diphosphatase activity;binding;cation binding;ion binding;metal ion binding;magnesium ion binding;	intracellular;cell part;cell;intracellular part;cellular_component;cytoplasm;	K01507	ppa:inorganic pyrophosphatase [EC:3.6.1.1];	Oxidative phosphorylation - Mycobacterium tuberculosis H37Rv ;	IPR008162;	Inorganic pyrophosphatase;
I6X2L2	Uncharacterized protein OS=Mycobacterium tuberculosis H37Rv GN=RVBD_1899c PE=4 SV=1	1.129	0.0376609	Extracellular							IPR002589;	Macro domain;
I6Y999	Gamma-glutamyl phosphate reductase OS=Mycobacterium tuberculosis H37Rv GN=proA PE=3 SV=1	1.095	0.432036	Cytoplasmic	nitrogen compound metabolic process;organic substance biosynthetic process;small molecule biosynthetic process;glutamine family amino acid biosynthetic process;oxoacid metabolic process;small molecule metabolic process;glutamine family amino acid metabolic process;organic acid biosynthetic process;single-organism metabolic process;single-organism biosynthetic process;heterocycle biosynthetic proc…	molecular_function;oxidoreductase activity, acting on the aldehyde or oxo group of = donors;oxidoreductase activity, acting on the aldehyde or oxo group of = donors, NAD or NADP as acceptor;oxidoreductase activity;catalytic activity;glutamate-5-semialdehyde dehydrogenase activity;nucleoside phosphate binding;coenzyme binding;cofactor binding;nucleotide binding;heterocyclic compound binding;bindin…	intracellular;cell part;cell;intracellular part;cellular_component;cytoplasm;	K00147	proA:glutamate-5-semialdehyde dehydrogenase [EC:1.2.1.41];proA:glutamate-5-semialdehyde dehydrogenase [EC:1.2.1.41];proA:glutamate-5-semialdehyde dehydrogenase [EC:1.2.1.41];proA:glutamate-5-semialdehyde dehydrogenase [EC:1.2.1.41];proA:glutamate-5-semialdehyde dehydrogenase [EC:1.2.1.41];proA:glutamate-5-semialdehyde dehydrogenase [EC:1.2.1.41];	Metabolic pathways - Mycobacterium tuberculosis H37Rv ;Biosynthesis of secondary metabolites - Mycobacterium tuberculosis H37Rv ;Biosynthesis of antibiotics - Mycobacterium tuberculosis H37Rv ;Biosynthesis of amino acids - Mycobacterium tuberculosis H37Rv ;Arginine and proline metabolism - Mycobacterium tuberculosis H37Rv ;Carbapenem biosynthesis - Mycobacterium tuberculosis H37Rv ;	IPR012134;IPR016161;IPR016163;IPR016162;IPR015590;IPR000965;IPR020593;	Glutamate-5-semialdehyde dehydrogenase;Aldehyde/histidinol dehydrogenase;Aldehyde dehydrogenase, C-terminal;Aldehyde dehydrogenase N-terminal domain;Aldehyde dehydrogenase domain;Gamma-glutamyl phosphate reductase GPR;Gamma-glutamyl phosphate reductase GPR, conserved site;
I6Y661	Arginine--tRNA ligase OS=Mycobacterium tuberculosis H37Rv GN=argS PE=3 SV=1	1.145	0.0109836	Cytoplasmic	gene expression;nitrogen compound metabolic process;cellular aromatic compound metabolic process;organic substance biosynthetic process;nucleic acid metabolic process;cellular macromolecule metabolic process;small molecule metabolic process;oxoacid metabolic process;translation;cellular nitrogen compound metabolic process;single-organism metabolic process;cellular macromolecule biosynthetic proce…	molecular_function;ligase activity;ligase activity, forming carbon-oxygen bonds;catalytic activity;aminoacyl-tRNA ligase activity;ligase activity, forming aminoacyl-tRNA and related compounds;arginine-tRNA ligase activity;purine ribonucleotide binding;anion binding;ribonucleotide binding;small molecule binding;ion binding;ribonucleoside binding;purine ribonucleoside triphosphate binding;carbohydr…	intracellular;cell part;cell;intracellular part;cellular_component;cytoplasm;	K01887	RARS:arginyl-tRNA synthetase [EC:6.1.1.19];	Aminoacyl-tRNA biosynthesis - Mycobacterium tuberculosis H37Rv ;	IPR001278;IPR008909;IPR001412;IPR014729;IPR005148;IPR009080;	Arginine-tRNA ligase;DALR anticodon binding;Aminoacyl-tRNA synthetase, class I, conserved site;Rossmann-like alpha/beta/alpha sandwich fold;Arginyl tRNA synthetase N-terminal domain;Aminoacyl-tRNA synthetase, class 1a, anticodon-binding;
I6XHT2	ESX-1 secretion-associated protein EspA OS=Mycobacterium tuberculosis H37Rv GN=RVBD_3616c PE=4 SV=1	0.351	0.0838336	Extracellular
I6Y254	Esterase/lipase OS=Mycobacterium tuberculosis H37Rv GN=RVBD_2970c PE=4 SV=1	1.169	0.0192218	Cytoplasmic		molecular_function;catalytic activity;hydrolase activity;					IPR029058;IPR013094;	Alpha/Beta hydrolase fold;Alpha/beta hydrolase fold-3;
I6Y9V1	Uncharacterized protein OS=Mycobacterium tuberculosis H37Rv GN=RVBD_2625c PE=4 SV=1	0.878	0.000118064	Membrane	biological_process;metabolic process;organic substance metabolic process;macromolecule metabolic process;protein metabolic process;primary metabolic process;proteolysis;	peptidase activity, acting on L-amino acid peptides;molecular_function;endopeptidase activity;hydrolase activity;peptidase activity;catalytic activity;metallopeptidase activity;metalloendopeptidase activity;					IPR000644;IPR008915;	CBS domain;Peptidase M50;
I6XFQ0	Phenolpthiocerol synthesis polyketide synthase PpsA OS=Mycobacterium tuberculosis H37Rv GN=RVBD_2931 PE=4 SV=1	1.64	8.55887e-06	Membrane	biological_process;single-organism metabolic process;metabolic process;oxidation-reduction process;	nucleoside phosphate binding;molecular_function;binding;heterocyclic compound binding;small molecule binding;organic cyclic compound binding;nucleotide binding;catalytic activity;oxidoreductase activity;carboxylic acid binding;modified amino acid binding;amide binding;anion binding;organic acid binding;ion binding;vitamin binding;amino acid binding;phosphopantetheine binding;transferase activity;					IPR016036;IPR016035;IPR016039;IPR016038;IPR016040;IPR001227;IPR018201;IPR014030;IPR014031;IPR014043;IPR020806;IPR020807;IPR020801;IPR020841;IPR006162;IPR009081;IPR013968;	Malonyl-CoA ACP transacylase, ACP-binding;Acyl transferase/acyl hydrolase/lysophospholipase;Thiolase-like;Thiolase-like, subgroup;NAD(P)-binding domain;Acyl transferase domain;Beta-ketoacyl synthase, active site;Beta-ketoacyl synthase, N-terminal;Beta-ketoacyl synthase, C-terminal;Acyl transferase;Polyketide synthase, phosphopantetheine-binding domain;Polyketide synthase, dehydratase domain;Polyk…
I6XY36	Uncharacterized protein OS=Mycobacterium tuberculosis H37Rv GN=RVBD_1498A PE=4 SV=1	0.9415	0.726903	Cytoplasmic							IPR025543;IPR009923;	Dodecin-like;Dodecin;
I6XFG3	Proline--tRNA ligase OS=Mycobacterium tuberculosis H37Rv GN=proS PE=3 SV=1	0.752	0.00148813	Cytoplasmic	gene expression;nitrogen compound metabolic process;cellular aromatic compound metabolic process;organic substance biosynthetic process;nucleic acid metabolic process;cellular macromolecule metabolic process;small molecule metabolic process;oxoacid metabolic process;translation;cellular nitrogen compound metabolic process;single-organism metabolic process;cellular macromolecule biosynthetic proce…	purine ribonucleotide binding;anion binding;ribonucleotide binding;small molecule binding;ion binding;ribonucleoside binding;purine ribonucleoside triphosphate binding;carbohydrate derivative binding;adenyl ribonucleotide binding;nucleoside phosphate binding;molecular_function;nucleotide binding;nucleoside binding;adenyl nucleotide binding;heterocyclic compound binding;binding;purine nucleoside b…	intracellular;cell part;cell;intracellular part;cellular_component;cytoplasm;	K01881	PARS:prolyl-tRNA synthetase [EC:6.1.1.15];	Aminoacyl-tRNA biosynthesis - Mycobacterium tuberculosis H37Rv ;	IPR002314;IPR002316;IPR004154;IPR023717;IPR007214;IPR004500;IPR006195;	Aminoacyl-tRNA synthetase, class II (G/ H/ P/ S), conserved domain;Proline-tRNA ligase, class IIa;Anticodon-binding;Prolyl-tRNA synthetase, class IIa, type 1;YbaK/aminoacyl-tRNA synthetase-associated domain;Prolyl-tRNA synthetase, class IIa, bacterial-type;Aminoacyl-tRNA synthetase, class II;
I6X854	2-isopropylmalate synthase OS=Mycobacterium tuberculosis H37Rv GN=leuA PE=3 SV=1	0.836	0.0556387	Cytoplasmic	nitrogen compound metabolic process;organic substance biosynthetic process;small molecule biosynthetic process;oxoacid metabolic process;small molecule metabolic process;organic acid biosynthetic process;branched-chain amino acid biosynthetic process;single-organism metabolic process;branched-chain amino acid metabolic process;single-organism biosynthetic process;leucine metabolic process;cellula…	molecular_function;transferase activity, transferring acyl groups;transferase activity, transferring acyl groups, acyl groups = converted into alkyl on transfer;catalytic activity;transferase activity;2-isopropylmalate synthase activity;		K01649	leuA:2-isopropylmalate synthase [EC:2.3.3.13];leuA:2-isopropylmalate synthase [EC:2.3.3.13];leuA:2-isopropylmalate synthase [EC:2.3.3.13];leuA:2-isopropylmalate synthase [EC:2.3.3.13];leuA:2-isopropylmalate synthase [EC:2.3.3.13];leuA:2-isopropylmalate synthase [EC:2.3.3.13];	Metabolic pathways - Mycobacterium tuberculosis H37Rv ;Biosynthesis of secondary metabolites - Mycobacterium tuberculosis H37Rv ;Biosynthesis of amino acids - Mycobacterium tuberculosis H37Rv ;Pyruvate metabolism - Mycobacterium tuberculosis H37Rv ;2-Oxocarboxylic acid metabolism - Mycobacterium tuberculosis H37Rv ;Valine, leucine and isoleucine biosynthesis - Mycobacterium tuberculosis H37Rv ;	IPR000891;IPR002034;IPR005668;IPR013785;IPR013709;	Pyruvate carboxyltransferase;Alpha-isopropylmalate/homocitrate synthase, conserved site;2-isopropylmalate synthase;Aldolase-type TIM barrel;2-isopropylmalate synthase LeuA, allosteric (dimerisation) domain;
P96878	Carbonic anhydrase OS=Mycobacterium tuberculosis H37Rv GN=RVBD_3273 PE=4 SV=2	1.3445	0.00418736	Membrane	biological_process;single-organism process;carbon utilization;anion transport;single-organism transport;inorganic anion transport;transport;sulfur compound transport;establishment of localization;ion transport;localization;sulfate transport;	molecular_function;carbon-oxygen lyase activity;hydro-lyase activity;catalytic activity;lyase activity;carbonate dehydratase activity;anion transmembrane transporter activity;transporter activity;sulfur compound transmembrane transporter activity;ion transmembrane transporter activity;substrate-specific transmembrane transporter activity;substrate-specific transporter activity;transmembrane trans…	membrane;intrinsic to membrane;cellular_component;membrane part;integral to membrane;plasma membrane part;plasma membrane;cell part;cell;intrinsic to plasma membrane;cell periphery;integral to plasma membrane;	K01673	cynT:carbonic anhydrase [EC:4.2.1.1];	Nitrogen metabolism - Mycobacterium tuberculosis H37Rv ;	IPR030402;IPR001765;IPR015892;IPR011547;	Sulfate transporter N-terminal domain with GLY motif;Carbonic anhydrase;Carbonic anhydrase, prokaryotic-like, conserved site;Sulphate transporter;
O53493	Apolipoprotein N-acyltransferase OS=Mycobacterium tuberculosis H37Rv GN=RVBD_2051c PE=3 SV=1	1.166	0.00596667	Membrane	lipid metabolic process;glycolipid metabolic process;organic substance biosynthetic process;membrane lipid biosynthetic process;lipid biosynthetic process;biosynthetic process;cellular process;carbohydrate derivative biosynthetic process;carbohydrate derivative metabolic process;biological_process;single-organism metabolic process;metabolic process;organic substance metabolic process;cellular bio…	molecular_function;mannosyltransferase activity;transferase activity, transferring hexosyl groups;transferase activity, transferring glycosyl groups;catalytic activity;transferase activity;dolichyl-phosphate beta-D-mannosyltransferase activity;hydrolase activity;hydrolase activity, acting on carbon-nitrogen (but not peptide) = bonds;transferase activity, transferring acyl groups other than = amin…	external encapsulating structure;cell part;cell;cellular_component;cell periphery;cell wall;intracellular;cytoplasmic part;cytoplasm;intracellular part;cytosol;membrane;intrinsic to membrane;membrane part;integral to membrane;plasma membrane;				IPR001173;IPR029044;IPR004563;IPR003010;	Glycosyltransferase 2-like;Nucleotide-diphospho-sugar transferases;Apolipoprotein N-acyltransferase;Carbon-nitrogen hydrolase;
I6YCV9	Acyltransferase, WS/DGAT/MGAT OS=Mycobacterium tuberculosis H37Rv GN=RVBD_3734c PE=4 SV=1	0.818	0.0179133	Cytoplasmic	lipid metabolic process;organic substance biosynthetic process;lipid biosynthetic process;biosynthetic process;cellular process;biological_process;single-organism metabolic process;metabolic process;glycerolipid metabolic process;organic substance metabolic process;cellular biosynthetic process;cellular lipid metabolic process;cellular metabolic process;primary metabolic process;glycerolipid bios…	molecular_function;O-acyltransferase activity;transferase activity, transferring acyl groups other than = amino-acyl groups;acylglycerol O-acyltransferase activity;transferase activity, transferring acyl groups;catalytic activity;transferase activity;diacylglycerol O-acyltransferase activity;					IPR014292;IPR004255;	Acyltransferase, WS/DGAT/MGAT;O-acyltransferase, WSD1, N-terminal;
I6YH68	Antigen 85-A OS=Mycobacterium tuberculosis H37Rv GN=RVBD_3804c PE=4 SV=1	0.491	1.30841e-07	Extracellular				K18851	fbp:diacylglycerol O-acyltransferase / trehalose O-mycolyltransferase [EC:2.3.1.20 2.3.1.122];fbp:diacylglycerol O-acyltransferase / trehalose O-mycolyltransferase [EC:2.3.1.20 2.3.1.122];	Metabolic pathways - Mycobacterium tuberculosis H37Rv ;Glycerolipid metabolism - Mycobacterium tuberculosis H37Rv ;	IPR006311;IPR000801;IPR029058;	Twin-arginine translocation pathway, signal sequence;Putative esterase;Alpha/Beta hydrolase fold;
I6YBZ8	Oxidoreductase OS=Mycobacterium tuberculosis H37Rv GN=RVBD_3389c PE=4 SV=1	1.322	0.0255265	Cytoplasmic	biological_process;single-organism metabolic process;metabolic process;oxidation-reduction process;	molecular_function;catalytic activity;oxidoreductase activity;					IPR002539;IPR029069;	MaoC-like domain;HotDog domain;
I6Y6Y7	Quinolinate synthase A OS=Mycobacterium tuberculosis H37Rv GN=nadA PE=3 SV=1	1.008	0.347063	Cytoplasmic	nitrogen compound metabolic process;organic substance biosynthetic process;cellular aromatic compound metabolic process;NAD metabolic process;pyridine nucleotide metabolic process;pyridine nucleotide biosynthetic process;phosphate-containing compound metabolic process;small molecule metabolic process;nucleotide biosynthetic process;phosphorus metabolic process;cellular nitrogen compound metabolic…	molecular_function;iron-sulfur cluster binding;binding;metal cluster binding;4 iron, 4 sulfur cluster binding;cation binding;ion binding;metal ion binding;catalytic activity;quinolinate synthetase A activity;transferase activity;transferase activity, transferring alkyl or aryl (other than = methyl) groups;	intracellular;cell part;cell;intracellular part;cellular_component;cytoplasm;	K03517	nadA:quinolinate synthase [EC:2.5.1.72];nadA:quinolinate synthase [EC:2.5.1.72];	Metabolic pathways - Mycobacterium tuberculosis H37Rv ;Nicotinate and nicotinamide metabolism - Mycobacterium tuberculosis H37Rv ;	IPR003473;IPR023066;	Quinolinate synthetase A;Quinolinate synthase A, type 2;
I6Y9P7	Aspartate--tRNA ligase OS=Mycobacterium tuberculosis H37Rv GN=aspS PE=3 SV=1	1.0235	0.139646	Cytoplasmic	gene expression;nitrogen compound metabolic process;cellular aromatic compound metabolic process;organic substance biosynthetic process;nucleic acid metabolic process;cellular macromolecule metabolic process;small molecule metabolic process;oxoacid metabolic process;translation;cellular nitrogen compound metabolic process;single-organism metabolic process;cellular macromolecule biosynthetic proce…	molecular_function;ligase activity;ligase activity, forming carbon-oxygen bonds;catalytic activity;aminoacyl-tRNA ligase activity;ligase activity, forming aminoacyl-tRNA and related compounds;aspartate-tRNA ligase activity;purine ribonucleotide binding;anion binding;ribonucleotide binding;small molecule binding;ion binding;ribonucleoside binding;purine ribonucleoside triphosphate binding;carbohyd…	intracellular;cell part;cell;intracellular part;cellular_component;cytoplasm;	K01876	DARS:aspartyl-tRNA synthetase [EC:6.1.1.12];	Aminoacyl-tRNA biosynthesis - Mycobacterium tuberculosis H37Rv ;	IPR002312;IPR004524;IPR004115;IPR004365;IPR004364;IPR006195;IPR029351;IPR012340;	Aspartyl/Asparaginyl-tRNA synthetase, class IIb;Aspartate-tRNA ligase, class IIb, bacterial/mitochondrial-type;GAD-like domain;OB-fold nucleic acid binding domain, AA-tRNA synthetase-type;Aminoacyl-tRNA synthetase, class II (D/K/N);Aminoacyl-tRNA synthetase, class II;GAD domain;Nucleic acid-binding, OB-fold;
I6X1S3	Tryptophan synthase alpha chain OS=Mycobacterium tuberculosis H37Rv GN=trpA PE=3 SV=1	1.091	0.078611	Membrane		molecular_function;carbon-oxygen lyase activity;hydro-lyase activity;catalytic activity;lyase activity;tryptophan synthase activity;		K01695	trpA:tryptophan synthase alpha chain [EC:4.2.1.20];trpA:tryptophan synthase alpha chain [EC:4.2.1.20];trpA:tryptophan synthase alpha chain [EC:4.2.1.20];trpA:tryptophan synthase alpha chain [EC:4.2.1.20];trpA:tryptophan synthase alpha chain [EC:4.2.1.20];	Metabolic pathways - Mycobacterium tuberculosis H37Rv ;Biosynthesis of secondary metabolites - Mycobacterium tuberculosis H37Rv ;Biosynthesis of amino acids - Mycobacterium tuberculosis H37Rv ;Glycine, serine and threonine metabolism - Mycobacterium tuberculosis H37Rv ;Phenylalanine, tyrosine and tryptophan biosynthesis - Mycobacterium tuberculosis H37Rv ;	IPR018204;IPR002028;IPR011060;IPR013785;	Tryptophan synthase, alpha chain, active site;Tryptophan synthase, alpha chain;Ribulose-phosphate binding barrel;Aldolase-type TIM barrel;
I6Y7R3	Serine/threonine protein kinase OS=Mycobacterium tuberculosis H37Rv GN=RVBD_0410c PE=4 SV=1	1.339	1.54528e-09	Cytoplasmic		purine ribonucleotide binding;anion binding;ribonucleotide binding;small molecule binding;ion binding;ribonucleoside binding;purine ribonucleoside triphosphate binding;carbohydrate derivative binding;adenyl ribonucleotide binding;nucleoside phosphate binding;molecular_function;nucleotide binding;nucleoside binding;adenyl nucleotide binding;heterocyclic compound binding;binding;purine nucleoside b…		K14949	pknG:serine/threonine-protein kinase PknG [EC:2.7.11.1];	Tuberculosis - Mycobacterium tuberculosis H37Rv ;	IPR000719;IPR011009;IPR011990;IPR008271;IPR002290;	Protein kinase domain;Protein kinase-like domain;Tetratricopeptide-like helical domain;Serine/threonine-protein kinase, active site;Serine/threonine/dual specificity protein kinase, catalytic domain;
I6Y498	Anion transporter ATPase OS=Mycobacterium tuberculosis H37Rv GN=RVBD_3680 PE=4 SV=1	1.0695	0.0699341	Cytoplasmic	nitrogen compound metabolic process;purine nucleoside triphosphate catabolic process;purine nucleoside triphosphate metabolic process;nucleoside triphosphate catabolic process;ribonucleoside triphosphate catabolic process;phosphate-containing compound metabolic process;nucleoside triphosphate metabolic process;organophosphate catabolic process;purine ribonucleoside triphosphate metabolic process;…	purine ribonucleotide binding;anion binding;ribonucleotide binding;small molecule binding;ion binding;ribonucleoside binding;purine ribonucleoside triphosphate binding;carbohydrate derivative binding;adenyl ribonucleotide binding;nucleoside phosphate binding;molecular_function;nucleotide binding;nucleoside binding;adenyl nucleotide binding;heterocyclic compound binding;binding;purine nucleoside b…					IPR025723;IPR027417;	Anion-transporting ATPase-like domain;P-loop containing nucleoside triphosphate hydrolase;
P96832	NAD(P)(+) transhydrogenase (AB-specific), alpha subunit OS=Mycobacterium tuberculosis H37Rv GN=RVBD_0155 PE=4 SV=1	1.505	7.45263e-06	Membrane	biological_process;single-organism transport;single-organism process;hydrogen transport;transport;establishment of localization;cation transport;monovalent inorganic cation transport;localization;ion transport;proton transport;	oxidoreductase activity, acting on NAD(P)H, NAD(P) as acceptor;molecular_function;oxidoreductase activity, acting on NAD(P)H;oxidoreductase activity;NAD(P)+ transhydrogenase activity;catalytic activity;NAD(P)+ transhydrogenase (AB-specific) activity;NAD(P)+ transhydrogenase activity;	membrane;cell part;cell;cellular_component;cell periphery;plasma membrane;	K00324	pntA:NAD(P) transhydrogenase subunit alpha [EC:1.6.1.2];pntA:NAD(P) transhydrogenase subunit alpha [EC:1.6.1.2];	Metabolic pathways - Mycobacterium tuberculosis H37Rv ;Nicotinate and nicotinamide metabolism - Mycobacterium tuberculosis H37Rv ;	IPR007698;IPR007886;	Alanine dehydrogenase/pyridine nucleotide transhydrogenase, NAD(H)-binding domain;Alanine dehydrogenase/pyridine nucleotide transhydrogenase, N-terminal;
I6Y947	Heat-inducible transcription repressor hrcA OS=Mycobacterium tuberculosis H37Rv GN=hrcA PE=3 SV=1	1.563	1.98906e-06	Cytoplasmic	regulation of gene expression;gene expression;nitrogen compound metabolic process;organic substance biosynthetic process;cellular aromatic compound metabolic process;regulation of nitrogen compound metabolic process;regulation of RNA metabolic process;nucleic acid metabolic process;cellular macromolecule metabolic process;regulation of metabolic process;regulation of primary metabolic process;reg…	molecular_function;binding;heterocyclic compound binding;organic cyclic compound binding;nucleic acid binding;DNA binding;					IPR029016;IPR011991;IPR002571;IPR021153;	GAF domain-like;Winged helix-turn-helix DNA-binding domain;Heat-inducible transcription repressor HrcA;Heat-inducible transcription repressor HrcA, C-terminal;
I6YCB6	Oxidoreductase OS=Mycobacterium tuberculosis H37Rv GN=RVBD_3520c PE=4 SV=1	1.0425	0.12284	Cytoplasmic		molecular_function;oxidoreductase activity;catalytic activity;oxidoreductase activity, acting on paired donors, with = incorporation or reduction of molecular oxygen;					IPR011251;IPR019951;	Luciferase-like domain;F420-dependent oxidoreductase-predicted, Rv3520c;
O53943	Uncharacterized protein OS=Mycobacterium tuberculosis H37Rv GN=RVBD_1794 PE=4 SV=1	1.05	0.039898	Cytoplasmic			external encapsulating structure;cell part;cell;cellular_component;cell periphery;cell wall;membrane;plasma membrane;				IPR025734;	EspG family;
I6XB59	Homoserine dehydrogenase OS=Mycobacterium tuberculosis H37Rv GN=RVBD_1294 PE=3 SV=1	1.218	0.0013646	Cytoplasmic	nitrogen compound metabolic process;organic substance biosynthetic process;isoleucine metabolic process;small molecule biosynthetic process;oxoacid metabolic process;small molecule metabolic process;organic acid biosynthetic process;branched-chain amino acid biosynthetic process;single-organism metabolic process;branched-chain amino acid metabolic process;single-organism biosynthetic process;cell…	carboxylic acid binding;molecular_function;anion binding;organic acid binding;binding;ion binding;small molecule binding;amino acid binding;oxidoreductase activity;oxidoreductase activity, acting on CH-OH group of donors;catalytic activity;oxidoreductase activity, acting on the CH-OH group of donors, NAD = or NADP as acceptor;homoserine dehydrogenase activity;nucleoside phosphate binding;coenzyme…		K00003	E1.1.1.3:homoserine dehydrogenase [EC:1.1.1.3];E1.1.1.3:homoserine dehydrogenase [EC:1.1.1.3];E1.1.1.3:homoserine dehydrogenase [EC:1.1.1.3];E1.1.1.3:homoserine dehydrogenase [EC:1.1.1.3];E1.1.1.3:homoserine dehydrogenase [EC:1.1.1.3];E1.1.1.3:homoserine dehydrogenase [EC:1.1.1.3];E1.1.1.3:homoserine dehydrogenase [EC:1.1.1.3];E1.1.1.3:homoserine dehydrogenase [EC:1.1.1.3];	Metabolic pathways - Mycobacterium tuberculosis H37Rv ;Biosynthesis of secondary metabolites - Mycobacterium tuberculosis H37Rv ;Biosynthesis of antibiotics - Mycobacterium tuberculosis H37Rv ;Microbial metabolism in diverse environments - Mycobacterium tuberculosis H37Rv ;Biosynthesis of amino acids - Mycobacterium tuberculosis H37Rv ;Glycine, serine and threonine metabolism - Mycobacterium tube…	IPR002912;IPR019811;IPR001342;IPR016040;IPR005106;	ACT domain;Homoserine dehydrogenase, conserved site;Homoserine dehydrogenase, catalytic;NAD(P)-binding domain;Aspartate/homoserine dehydrogenase, NAD-binding;
I6YG23	IMP dehydrogenase OS=Mycobacterium tuberculosis H37Rv GN=RVBD_3410c PE=3 SV=1	0.9645	0.444698	Cytoplasmic		molecular_function;catalytic activity;oxidoreductase activity;		K00088	guaB:IMP dehydrogenase [EC:1.1.1.205];guaB:IMP dehydrogenase [EC:1.1.1.205];guaB:IMP dehydrogenase [EC:1.1.1.205];	Metabolic pathways - Mycobacterium tuberculosis H37Rv ;Biosynthesis of secondary metabolites - Mycobacterium tuberculosis H37Rv ;Purine metabolism - Mycobacterium tuberculosis H37Rv ;	IPR005992;IPR013785;IPR001093;	IMP dehydrogenase-related 2;Aldolase-type TIM barrel;IMP dehydrogenase/GMP reductase;
I6Y4J0	50S ribosomal protein L6 OS=Mycobacterium tuberculosis H37Rv GN=rplF PE=3 SV=1	1.1245	0.0127968	Cytoplasmic	gene expression;organic substance biosynthetic process;biosynthetic process;macromolecule biosynthetic process;cellular macromolecule metabolic process;cellular process;biological_process;cellular macromolecule biosynthetic process;metabolic process;organic substance metabolic process;cellular biosynthetic process;cellular protein metabolic process;macromolecule metabolic process;cellular metabol…	molecular_function;binding;heterocyclic compound binding;RNA binding;organic cyclic compound binding;nucleic acid binding;rRNA binding;structural molecule activity;structural constituent of ribosome;	cell;cellular_component;intracellular;cytoplasmic part;cytoplasm;intracellular non-membrane-bounded organelle;organelle;macromolecular complex;non-membrane-bounded organelle;ribonucleoprotein complex;cell part;intracellular organelle;intracellular part;ribosome;	K02933	RP-L6:large subunit ribosomal protein L6;	Ribosome - Mycobacterium tuberculosis H37Rv ;	IPR002358;IPR020040;IPR019906;	Ribosomal protein L6, conserved site;Ribosomal protein L6, alpha-beta domain;Ribosomal protein L6, bacterial-type;
P96409	Uncharacterized protein OS=Mycobacterium tuberculosis H37Rv GN=RVBD_0227c PE=4 SV=1	1.041	0.0661361	Membrane	biological_process;growth;		external encapsulating structure;cell part;cell;cellular_component;cell periphery;cell wall;plasma membrane part;membrane;plasma membrane;intrinsic to plasma membrane;intrinsic to membrane;integral to membrane;membrane part;integral to plasma membrane;				IPR021424;	Protein of unknown function DUF3068;
I6WZF1	Phosphoribosylaminoimidazole-succinocarboxamide synthase OS=Mycobacterium tuberculosis H37Rv GN=purC PE=3 SV=1	1.184	0.111097	Cytoplasmic	nitrogen compound metabolic process;phosphate-containing compound metabolic process;phosphorus metabolic process;cellular nitrogen compound metabolic process;nucleoside phosphate metabolic process;single-organism metabolic process;heterocycle biosynthetic process;aromatic compound biosynthetic process;heterocycle metabolic process;cellular process;cellular nitrogen compound biosynthetic process;n…	purine ribonucleotide binding;anion binding;ribonucleotide binding;small molecule binding;ion binding;ribonucleoside binding;purine ribonucleoside triphosphate binding;carbohydrate derivative binding;adenyl ribonucleotide binding;nucleoside phosphate binding;molecular_function;nucleotide binding;nucleoside binding;adenyl nucleotide binding;heterocyclic compound binding;binding;purine nucleoside b…		K01923	purC:phosphoribosylaminoimidazole-succinocarboxamide synthase [EC:6.3.2.6];purC:phosphoribosylaminoimidazole-succinocarboxamide synthase [EC:6.3.2.6];purC:phosphoribosylaminoimidazole-succinocarboxamide synthase [EC:6.3.2.6];purC:phosphoribosylaminoimidazole-succinocarboxamide synthase [EC:6.3.2.6];	Metabolic pathways - Mycobacterium tuberculosis H37Rv ;Biosynthesis of secondary metabolites - Mycobacterium tuberculosis H37Rv ;Biosynthesis of antibiotics - Mycobacterium tuberculosis H37Rv ;Purine metabolism - Mycobacterium tuberculosis H37Rv ;	IPR018236;IPR001636;IPR013816;IPR028923;	SAICAR synthetase, conserved site;Phosphoribosylaminoimidazole-succinocarboxamide synthase;ATP-grasp fold, subdomain 2;SAICAR synthetase/ADE2, N-terminal;
I6X0T7	Transcriptional regulator embR OS=Mycobacterium tuberculosis H37Rv GN=RVBD_1267c PE=4 SV=1	0.84	0.105124	Cytoplasmic	biological_process;signal transduction;cellular response to stimulus;cell communication;cellular process;regulation of cellular process;signaling;single-organism process;regulation of biological process;single-organism cellular process;biological regulation;single organism signaling;response to stimulus;intracellular signal transduction;regulation of gene expression;gene expression;nitrogen compo…	molecular_function;binding;heterocyclic compound binding;organic cyclic compound binding;nucleic acid binding;DNA binding;molecular transducer activity;signal transducer activity;phosphorelay response regulator activity;	cell part;cell;cellular_component;intracellular;				IPR001867;IPR016032;IPR008984;IPR000253;IPR011990;IPR011991;IPR005158;	Signal transduction response regulator, C-terminal;Signal transduction response regulator, C-terminal effector;SMAD/FHA domain;Forkhead-associated (FHA) domain;Tetratricopeptide-like helical domain;Winged helix-turn-helix DNA-binding domain;Bacterial transcriptional activator domain;
O69689	Uncharacterized protein OS=Mycobacterium tuberculosis H37Rv GN=RVBD_3722c PE=4 SV=2	0.8805	0.743205	Cytoplasmic	biological_process;growth;metabolic process;	molecular_function;catalytic activity;cofactor binding;anion binding;binding;ion binding;pyridoxal phosphate binding;	cellular_component;extracellular region;				IPR024551;IPR015422;IPR015424;	Aminotransferase, putative;Pyridoxal phosphate-dependent transferase, major region, subdomain 2;Pyridoxal phosphate-dependent transferase;
O53598	SpoIIIJ-associated protein OS=Mycobacterium tuberculosis H37Rv GN=RVBD_3920c PE=4 SV=1	0.635	0.00969369	Cytoplasmic		molecular_function;binding;heterocyclic compound binding;organic cyclic compound binding;nucleic acid binding;	intracellular;cytoplasmic part;cytoplasm;cell part;cell;intracellular part;cellular_component;cytosol;membrane;cell periphery;plasma membrane;				IPR001374;	Single-stranded nucleic acid binding R3H;
I6X1D4	3-oxoacyl-[acyl-carrier-protein] reductase OS=Mycobacterium tuberculosis H37Rv GN=RVBD_1483 PE=3 SV=1	0.9685	0.719599	Cytoplasmic	biological_process;single-organism metabolic process;metabolic process;oxidation-reduction process;	nucleoside phosphate binding;molecular_function;binding;heterocyclic compound binding;small molecule binding;organic cyclic compound binding;nucleotide binding;catalytic activity;oxidoreductase activity;					IPR013968;IPR020904;IPR002198;IPR002347;IPR016040;	Polyketide synthase, ketoreductase domain;Short-chain dehydrogenase/reductase, conserved site;Short-chain dehydrogenase/reductase SDR;Glucose/ribitol dehydrogenase;NAD(P)-binding domain;
I6Y069	Iron-sulfur cluster assembly accessory protein OS=Mycobacterium tuberculosis H37Rv GN=RVBD_2204c PE=4 SV=1	0.845	0.0795713	Cytoplasmic	biological_process;metallo-sulfur cluster assembly;biosynthetic process;cellular component assembly;metabolic process;cellular component biogenesis;cellular component organization or biogenesis;cellular component organization;iron-sulfur cluster assembly;	molecular_function;binding;metal cluster binding;iron-sulfur cluster binding;structural molecule activity;					IPR000361;IPR016092;IPR017870;	FeS cluster biogenesis;FeS cluster insertion protein;FeS cluster insertion, C-terminal, conserved site;
P95146	Oxidoreductase OS=Mycobacterium tuberculosis H37Rv GN=RVBD_1869c PE=4 SV=1	1.323	0.00590028	Cytoplasmic	biological_process;cellular homeostasis;cellular process;single-organism process;regulation of cellular process;single-organism cellular process;regulation of biological process;biological regulation;regulation of biological quality;homeostatic process;cell redox homeostasis;	nucleoside phosphate binding;molecular_function;coenzyme binding;cofactor binding;nucleotide binding;anion binding;heterocyclic compound binding;binding;small molecule binding;ion binding;organic cyclic compound binding;flavin adenine dinucleotide binding;catalytic activity;oxidoreductase activity;	intracellular;cell part;cell;intracellular part;cellular_component;cytoplasm;extracellular region;membrane;cell periphery;plasma membrane;	K00529	hcaD:3-phenylpropionate/trans-cinnamate dioxygenase ferredoxin reductase subunit [EC:1.18.1.3];hcaD:3-phenylpropionate/trans-cinnamate dioxygenase ferredoxin reductase subunit [EC:1.18.1.3];hcaD:3-phenylpropionate/trans-cinnamate dioxygenase ferredoxin reductase subunit [EC:1.18.1.3];hcaD:3-phenylpropionate/trans-cinnamate dioxygenase ferredoxin reductase subunit [EC:1.18.1.3];	Microbial metabolism in diverse environments - Mycobacterium tuberculosis H37Rv ;Fatty acid degradation - Mycobacterium tuberculosis H37Rv ;Phenylalanine metabolism - Mycobacterium tuberculosis H37Rv ;Degradation of aromatic compounds - Mycobacterium tuberculosis H37Rv ;	IPR023753;IPR028202;IPR016156;IPR013027;IPR001327;IPR004099;	Pyridine nucleotide-disulphide oxidoreductase, FAD/NAD(P)-binding domain;Reductase, C-terminal;FAD/NAD-linked reductase, dimerisation domain;FAD-dependent pyridine nucleotide-disulphide oxidoreductase;Pyridine nucleotide-disulphide oxidoreductase, NAD-binding domain;Pyridine nucleotide-disulphide oxidoreductase, dimerisation domain;
I6YEB6	Oxidoreductase OS=Mycobacterium tuberculosis H37Rv GN=RVBD_2766c PE=4 SV=1	1.007	0.143431	Cytoplasmic	biological_process;single-organism metabolic process;metabolic process;oxidation-reduction process;	nucleoside phosphate binding;molecular_function;binding;heterocyclic compound binding;small molecule binding;organic cyclic compound binding;nucleotide binding;catalytic activity;oxidoreductase activity;					IPR020904;IPR002198;IPR016040;IPR002347;	Short-chain dehydrogenase/reductase, conserved site;Short-chain dehydrogenase/reductase SDR;NAD(P)-binding domain;Glucose/ribitol dehydrogenase;
I6XV92	Carboxylate-amine ligase RVBD_0433 OS=Mycobacterium tuberculosis H37Rv GN=RVBD_0433 PE=3 SV=1	0.9935	0.681564	Cytoplasmic	sulfur compound metabolic process;nitrogen compound metabolic process;organic substance biosynthetic process;glutathione metabolic process;small molecule biosynthetic process;oxoacid metabolic process;small molecule metabolic process;amide biosynthetic process;cellular amide metabolic process;cellular nitrogen compound metabolic process;organic acid biosynthetic process;single-organism metabolic …	purine ribonucleotide binding;anion binding;ribonucleotide binding;small molecule binding;ion binding;ribonucleoside binding;purine ribonucleoside triphosphate binding;carbohydrate derivative binding;adenyl ribonucleotide binding;nucleoside phosphate binding;molecular_function;nucleotide binding;nucleoside binding;adenyl nucleotide binding;heterocyclic compound binding;binding;purine nucleoside b…					IPR011793;IPR006336;	Carboxylate-amine ligase, predicted;Glutamate--cysteine ligase, GCS2;
I6YAH5	Lipoprotein lprG OS=Mycobacterium tuberculosis H37Rv GN=RVBD_1411c PE=4 SV=1	0.7725	0.00382054	Membrane				K14954	lprG:lipoprotein LprG;	Tuberculosis - Mycobacterium tuberculosis H37Rv ;	IPR029046;IPR009830;	Lipoprotein localisation LolA/LolB/LppX;LppX/LprAFG lipoprotein family.;
I6XX03	Cystathionine beta-synthase OS=Mycobacterium tuberculosis H37Rv GN=RVBD_1077 PE=4 SV=1	0.803	0.268675	Cytoplasmic	sulfur compound metabolic process;nitrogen compound metabolic process;cysteine biosynthetic process;organic substance biosynthetic process;cysteine metabolic process;serine family amino acid metabolic process;small molecule biosynthetic process;oxoacid metabolic process;small molecule metabolic process;organic acid biosynthetic process;single-organism metabolic process;single-organism biosyntheti…	molecular_function;carbon-oxygen lyase activity;hydro-lyase activity;catalytic activity;lyase activity;cystathionine beta-synthase activity;	intracellular;cell part;cell;intracellular part;cellular_component;cytoplasm;	K01697	E4.2.1.22:cystathionine beta-synthase [EC:4.2.1.22];E4.2.1.22:cystathionine beta-synthase [EC:4.2.1.22];E4.2.1.22:cystathionine beta-synthase [EC:4.2.1.22];E4.2.1.22:cystathionine beta-synthase [EC:4.2.1.22];E4.2.1.22:cystathionine beta-synthase [EC:4.2.1.22];	Metabolic pathways - Mycobacterium tuberculosis H37Rv ;Biosynthesis of antibiotics - Mycobacterium tuberculosis H37Rv ;Biosynthesis of amino acids - Mycobacterium tuberculosis H37Rv ;Glycine, serine and threonine metabolism - Mycobacterium tuberculosis H37Rv ;Cysteine and methionine metabolism - Mycobacterium tuberculosis H37Rv ;	IPR005857;IPR000644;IPR001926;	Cystathionine beta-synthase;CBS domain;Tryptophan synthase beta subunit-like PLP-dependent enzyme;
I6X9L0	50S ribosomal protein L3 OS=Mycobacterium tuberculosis H37Rv GN=rplC PE=3 SV=1	1.018	0.208515	Cytoplasmic	gene expression;organic substance biosynthetic process;biosynthetic process;macromolecule biosynthetic process;cellular macromolecule metabolic process;cellular process;biological_process;cellular macromolecule biosynthetic process;metabolic process;organic substance metabolic process;cellular biosynthetic process;cellular protein metabolic process;macromolecule metabolic process;cellular metabol…	molecular_function;binding;heterocyclic compound binding;RNA binding;organic cyclic compound binding;nucleic acid binding;rRNA binding;structural molecule activity;structural constituent of ribosome;	cell;cellular_component;intracellular;cytoplasmic part;cytoplasm;intracellular non-membrane-bounded organelle;organelle;macromolecular complex;non-membrane-bounded organelle;ribonucleoprotein complex;cell part;intracellular organelle;intracellular part;ribosome;	K02906	RP-L3:large subunit ribosomal protein L3;	Ribosome - Mycobacterium tuberculosis H37Rv ;	IPR000597;IPR009000;IPR019927;IPR019926;	Ribosomal protein L3;Translation protein, beta-barrel domain;Ribosomal protein L3, bacterial/organelle-type;Ribosomal protein L3, conserved site;
I6Y8B9	UPF0336 protein RVBD_0635 OS=Mycobacterium tuberculosis H37Rv GN=RVBD_0635 PE=3 SV=1	1.83	0.00253305	Cytoplasmic							IPR016709;IPR029069;	Uncharacterised protein family UPF0336;HotDog domain;
I6X2E9	FHA domain-containing protein OS=Mycobacterium tuberculosis H37Rv GN=RVBD_1827 PE=4 SV=1	0.721	0.913224	Cytoplasmic							IPR000253;IPR008984;	Forkhead-associated (FHA) domain;SMAD/FHA domain;
I6YCJ0	Lysine--tRNA ligase OS=Mycobacterium tuberculosis H37Rv GN=lysS PE=3 SV=1	1.2	0.00204809	Cytoplasmic	gene expression;nitrogen compound metabolic process;cellular aromatic compound metabolic process;organic substance biosynthetic process;nucleic acid metabolic process;cellular macromolecule metabolic process;small molecule metabolic process;oxoacid metabolic process;translation;cellular nitrogen compound metabolic process;single-organism metabolic process;cellular macromolecule biosynthetic proce…	purine ribonucleotide binding;anion binding;ribonucleotide binding;small molecule binding;ion binding;ribonucleoside binding;purine ribonucleoside triphosphate binding;carbohydrate derivative binding;adenyl ribonucleotide binding;nucleoside phosphate binding;molecular_function;nucleotide binding;nucleoside binding;adenyl nucleotide binding;heterocyclic compound binding;binding;purine nucleoside b…	intracellular;cell part;cell;intracellular part;cellular_component;cytoplasm;	K04567	KARS:lysyl-tRNA synthetase, class II [EC:6.1.1.6];	Aminoacyl-tRNA biosynthesis - Mycobacterium tuberculosis H37Rv ;	IPR006195;IPR012340;IPR018149;IPR002313;IPR004364;IPR004365;	Aminoacyl-tRNA synthetase, class II;Nucleic acid-binding, OB-fold;Lysyl-tRNA synthetase, class II, C-terminal;Lysine-tRNA ligase, class II;Aminoacyl-tRNA synthetase, class II (D/K/N);OB-fold nucleic acid binding domain, AA-tRNA synthetase-type;
I6XXM2	Carbonic anhydrase OS=Mycobacterium tuberculosis H37Rv GN=RVBD_1284 PE=4 SV=1	0.7465	0.695532	Cytoplasmic		molecular_function;carbon-oxygen lyase activity;hydro-lyase activity;catalytic activity;lyase activity;carbonate dehydratase activity;binding;cation binding;ion binding;transition metal ion binding;metal ion binding;zinc ion binding;		K01673	cynT:carbonic anhydrase [EC:4.2.1.1];	Nitrogen metabolism - Mycobacterium tuberculosis H37Rv ;	IPR001765;	Carbonic anhydrase;
I6XH83	Phosphoglucosamine mutase OS=Mycobacterium tuberculosis H37Rv GN=glmM PE=3 SV=1	0.8815	0.337756	Cytoplasmic	biological_process;metabolic process;organic substance metabolic process;primary metabolic process;carbohydrate metabolic process;	molecular_function;binding;cation binding;ion binding;metal ion binding;magnesium ion binding;intramolecular transferase activity;intramolecular transferase activity, phosphotransferases;catalytic activity;isomerase activity;phosphoglucosamine mutase activity;		K03431	glmM:phosphoglucosamine mutase [EC:5.4.2.10];glmM:phosphoglucosamine mutase [EC:5.4.2.10];glmM:phosphoglucosamine mutase [EC:5.4.2.10];	Metabolic pathways - Mycobacterium tuberculosis H37Rv ;Biosynthesis of antibiotics - Mycobacterium tuberculosis H37Rv ;Amino sugar and nucleotide sugar metabolism - Mycobacterium tuberculosis H37Rv ;	IPR016055;IPR016066;IPR005841;IPR005844;IPR005845;IPR005843;IPR005846;IPR006352;	Alpha-D-phosphohexomutase, alpha/beta/alpha I/II/III;Alpha-D-phosphohexomutase, conserved site;Alpha-D-phosphohexomutase superfamily;Alpha-D-phosphohexomutase, alpha/beta/alpha domain I;Alpha-D-phosphohexomutase, alpha/beta/alpha domain II;Alpha-D-phosphohexomutase, C-terminal;Alpha-D-phosphohexomutase, alpha/beta/alpha domain III;Phosphoglucosamine mutase;
I6Y4E3	Probable endonuclease 4 OS=Mycobacterium tuberculosis H37Rv GN=nfo PE=3 SV=1	0.881	0.310044	Cytoplasmic	nitrogen compound metabolic process;cellular aromatic compound metabolic process;cellular response to stimulus;cellular macromolecule metabolic process;cellular process;nucleic acid metabolic process;single-organism process;single-organism cellular process;response to stress;cellular response to stress;DNA metabolic process;cellular response to DNA damage stimulus;cellular nitrogen compound metab…	molecular_function;deoxyribonuclease activity;nuclease activity;endonuclease activity;hydrolase activity;endonuclease activity, active with either ribo- or = deoxyribonucleic acids and producing 5'-phosphomonoesters;endodeoxyribonuclease activity;hydrolase activity, acting on ester bonds;catalytic activity;endodeoxyribonuclease activity, producing 5'-phosphomonoesters;deoxyribonuclease IV (phage-…	cell part;cell;cellular_component;intracellular;	K01151	nfo:deoxyribonuclease IV [EC:3.1.21.2];	Base excision repair - Mycobacterium tuberculosis H37Rv ;	IPR001719;IPR018246;IPR013022;	AP endonuclease 2;AP endonuclease 2, zinc binding site;Xylose isomerase-like, TIM barrel domain;
I6YBV4	Antigen 85-B OS=Mycobacterium tuberculosis H37Rv GN=RVBD_1886c PE=4 SV=1	0.254	1.84682e-11	Extracellular				K18851	fbp:diacylglycerol O-acyltransferase / trehalose O-mycolyltransferase [EC:2.3.1.20 2.3.1.122];fbp:diacylglycerol O-acyltransferase / trehalose O-mycolyltransferase [EC:2.3.1.20 2.3.1.122];	Metabolic pathways - Mycobacterium tuberculosis H37Rv ;Glycerolipid metabolism - Mycobacterium tuberculosis H37Rv ;	IPR029058;IPR000801;	Alpha/Beta hydrolase fold;Putative esterase;
I6WZG6	Antigen cfp29 OS=Mycobacterium tuberculosis H37Rv GN=RVBD_0798c PE=4 SV=1	0.695	0.0823363	Cytoplasmic	response to biotic stimulus;response to bacterium;biological_process;multi-organism process;defense response to other organism;response to stress;defense response;response to stimulus;response to other organism;defense response to bacterium;	molecular_function;hydrolase activity;catalytic activity;peptidase activity;					IPR007544;	Peptidase U56 family;
I6YB64	Peptide chain release factor 2 OS=Mycobacterium tuberculosis H37Rv GN=prfB PE=3 SV=1	0.941	0.495623	Cytoplasmic		molecular_function;binding;heterocyclic compound binding;RNA binding;organic cyclic compound binding;translation termination factor activity;nucleic acid binding;translation release factor activity;translation factor activity, nucleic acid binding;translation release factor activity, codon specific;	intracellular;cell part;cell;intracellular part;cellular_component;cytoplasm;				IPR005139;IPR014720;IPR020853;IPR004374;IPR000352;	Peptide chain release factor;Double-stranded RNA-binding domain;Peptide chain release factor 2, bacterial;Peptide chain release factor 2;Peptide chain release factor class I/class II;
I6XUM9	Dihydroxy-acid dehydratase OS=Mycobacterium tuberculosis H37Rv GN=ilvD PE=3 SV=1	1.1585	0.00275828	Cytoplasmic	nitrogen compound metabolic process;organic substance biosynthetic process;isoleucine metabolic process;small molecule biosynthetic process;oxoacid metabolic process;small molecule metabolic process;organic acid biosynthetic process;branched-chain amino acid biosynthetic process;single-organism metabolic process;branched-chain amino acid metabolic process;single-organism biosynthetic process;cell…	molecular_function;iron-sulfur cluster binding;binding;metal cluster binding;4 iron, 4 sulfur cluster binding;carbon-oxygen lyase activity;hydro-lyase activity;catalytic activity;lyase activity;dihydroxy-acid dehydratase activity;cation binding;ion binding;metal ion binding;		K01687	ilvD:dihydroxy-acid dehydratase [EC:4.2.1.9];ilvD:dihydroxy-acid dehydratase [EC:4.2.1.9];ilvD:dihydroxy-acid dehydratase [EC:4.2.1.9];ilvD:dihydroxy-acid dehydratase [EC:4.2.1.9];ilvD:dihydroxy-acid dehydratase [EC:4.2.1.9];ilvD:dihydroxy-acid dehydratase [EC:4.2.1.9];ilvD:dihydroxy-acid dehydratase [EC:4.2.1.9];	Metabolic pathways - Mycobacterium tuberculosis H37Rv ;Biosynthesis of secondary metabolites - Mycobacterium tuberculosis H37Rv ;Biosynthesis of antibiotics - Mycobacterium tuberculosis H37Rv ;Biosynthesis of amino acids - Mycobacterium tuberculosis H37Rv ;2-Oxocarboxylic acid metabolism - Mycobacterium tuberculosis H37Rv ;Pantothenate and CoA biosynthesis - Mycobacterium tuberculosis H37Rv ;Vali…	IPR015928;IPR000581;IPR020558;IPR004404;	Aconitase/3-isopropylmalate dehydratase, swivel;Dihydroxy-acid/6-phosphogluconate dehydratase;Dihydroxy-acid/6-phosphogluconate dehydratase, conserved site;Dihydroxy-acid dehydratase;
I6Y0S2	ATP-dependent Clp protease ATP-binding subunit ClpX OS=Mycobacterium tuberculosis H37Rv GN=clpX PE=3 SV=1	1.021	0.152633	Cytoplasmic	biological_process;cellular process;cellular macromolecule metabolic process;metabolic process;organic substance metabolic process;cellular protein metabolic process;protein metabolic process;macromolecule metabolic process;cellular metabolic process;primary metabolic process;protein folding;proteolysis;	purine ribonucleotide binding;anion binding;ribonucleotide binding;small molecule binding;ion binding;ribonucleoside binding;purine ribonucleoside triphosphate binding;carbohydrate derivative binding;adenyl ribonucleotide binding;nucleoside phosphate binding;molecular_function;nucleotide binding;nucleoside binding;adenyl nucleotide binding;heterocyclic compound binding;binding;purine nucleoside b…					IPR027417;IPR003959;IPR003593;IPR004487;IPR010603;IPR019489;	P-loop containing nucleoside triphosphate hydrolase;ATPase, AAA-type, core;AAA+ ATPase domain;Clp protease, ATP-binding subunit ClpX;Zinc finger, ClpX C4-type;Clp ATPase, C-terminal;
I6Y3R9	Superoxide dismutase [Cu-Zn] OS=Mycobacterium tuberculosis H37Rv GN=RVBD_0432 PE=3 SV=1	1.116	0.27507	Membrane	biological_process;cellular process;metabolic process;reactive oxygen species metabolic process;cellular metabolic process;superoxide metabolic process;	molecular_function;binding;cation binding;ion binding;metal ion binding;antioxidant activity;oxidoreductase activity, acting on superoxide radicals as acceptor;oxidoreductase activity;catalytic activity;superoxide dismutase activity;					IPR018152;IPR001424;	Superoxide dismutase, copper/zinc, binding site;Superoxide dismutase, copper/zinc binding domain;
O07414	Virulence factor Mce family protein OS=Mycobacterium tuberculosis H37Rv GN=RVBD_0170 PE=4 SV=1	0.821	0.210115	Membrane	biological_process;growth involved in symbiotic interaction;multi-organism process;growth of symbiont in host cell;interspecies interaction between organisms;growth of symbiont in host;growth of symbiont involved in interaction with host;growth;symbiosis, encompassing mutualism through parasitism;growth of symbiont in host organelle;response to biotic stimulus;response to defenses of other organi…		cellular_component;extracellular region;membrane;cell part;cell;cell periphery;plasma membrane;	K02067	mlaD:phospholipid/cholesterol/gamma-HCH transport system substrate-binding protein;	ABC transporters - Mycobacterium tuberculosis H37Rv ;	IPR005693;IPR024516;IPR003399;	Mammalian cell entry;Mammalian cell entry, C-terminal;Mammalian cell entry-related;
I6Y088	Uncharacterized protein OS=Mycobacterium tuberculosis H37Rv GN=RVBD_2228c PE=4 SV=1	0.7795	8.1396e-08	Cytoplasmic		molecular_function;binding;heterocyclic compound binding;organic cyclic compound binding;nucleic acid binding;nuclease activity;endonuclease activity;hydrolase activity;endoribonuclease activity, producing 5'-phosphomonoesters;endonuclease activity, active with either ribo- or = deoxyribonucleic acids and producing 5'-phosphomonoesters;hydrolase activity, acting on ester bonds;ribonuclease activi…		K15634	gpmB:probable phosphoglycerate mutase [EC:5.4.2.12];gpmB:probable phosphoglycerate mutase [EC:5.4.2.12];gpmB:probable phosphoglycerate mutase [EC:5.4.2.12];gpmB:probable phosphoglycerate mutase [EC:5.4.2.12];gpmB:probable phosphoglycerate mutase [EC:5.4.2.12];gpmB:probable phosphoglycerate mutase [EC:5.4.2.12];gpmB:probable phosphoglycerate mutase [EC:5.4.2.12];gpmB:probable phosphoglycerate muta…	Metabolic pathways - Mycobacterium tuberculosis H37Rv ;Biosynthesis of secondary metabolites - Mycobacterium tuberculosis H37Rv ;Biosynthesis of antibiotics - Mycobacterium tuberculosis H37Rv ;Microbial metabolism in diverse environments - Mycobacterium tuberculosis H37Rv ;Biosynthesis of amino acids - Mycobacterium tuberculosis H37Rv ;Carbon metabolism - Mycobacterium tuberculosis H37Rv ;Glycoly…	IPR002156;IPR012337;IPR029033;IPR013078;	Ribonuclease H domain;Ribonuclease H-like domain;Histidine phosphatase superfamily;Histidine phosphatase superfamily, clade-1;
I6X9G7	Transcription termination/antitermination protein nusG OS=Mycobacterium tuberculosis H37Rv GN=RVBD_0639 PE=3 SV=1	0.828	0.000401442	Cytoplasmic	gene expression;nitrogen compound metabolic process;organic substance biosynthetic process;cellular aromatic compound metabolic process;nucleic acid metabolic process;cellular macromolecule metabolic process;cellular nitrogen compound metabolic process;cellular macromolecule biosynthetic process;heterocycle biosynthetic process;cellular metabolic process;macromolecule metabolic process;aromatic c…						IPR008991;IPR015869;IPR014722;IPR006645;IPR001062;	Translation protein SH3-like domain;Transcription antitermination protein, NusG, bacteria, conserved site;Ribosomal protein L2 domain 2;NusG, N-terminal;Transcription antitermination protein, NusG;
I6Y8C4	50S ribosomal protein L11 OS=Mycobacterium tuberculosis H37Rv GN=rplK PE=3 SV=1	0.805	0.0397843	Cytoplasmic	gene expression;organic substance biosynthetic process;biosynthetic process;macromolecule biosynthetic process;cellular macromolecule metabolic process;cellular process;biological_process;cellular macromolecule biosynthetic process;metabolic process;organic substance metabolic process;cellular biosynthetic process;cellular protein metabolic process;macromolecule metabolic process;cellular metabol…	molecular_function;binding;heterocyclic compound binding;RNA binding;organic cyclic compound binding;nucleic acid binding;rRNA binding;structural molecule activity;structural constituent of ribosome;	cell;cellular_component;intracellular;cytoplasmic part;cytoplasm;intracellular non-membrane-bounded organelle;organelle;macromolecular complex;non-membrane-bounded organelle;ribonucleoprotein complex;cell part;intracellular organelle;intracellular part;ribosome;	K02867	RP-L11:large subunit ribosomal protein L11;	Ribosome - Mycobacterium tuberculosis H37Rv ;	IPR006519;IPR000911;IPR020783;IPR020784;IPR020785;	Ribosomal protein L11, bacterial-type;Ribosomal protein L11/L12;Ribosomal protein L11, C-terminal;Ribosomal protein L11, N-terminal;Ribosomal protein L11, conserved site;
I6Y897	Uncharacterized protein OS=Mycobacterium tuberculosis H37Rv GN=RVBD_0613c PE=4 SV=1	0.9465	0.868771	Cytoplasmic							IPR004027;	SEC-C motif;
I6X2B2	ESX-5 secretion system protein eccB5 OS=Mycobacterium tuberculosis H37Rv GN=RVBD_1782 PE=4 SV=1	0.616	0.000511189	Membrane							IPR007795;	Type VII secretion system EccB;
I6XF60	Uncharacterized protein OS=Mycobacterium tuberculosis H37Rv GN=RVBD_2731 PE=4 SV=1	0.6325	0.000907244	Cytoplasmic							IPR007139;	Protein of unknown function DUF349;
I6YDN6	Cytoplasmic peptidase pepQ OS=Mycobacterium tuberculosis H37Rv GN=RVBD_2535c PE=4 SV=1	0.811	0.0488615	Cytoplasmic	biological_process;cellular process;metabolic process;organic substance metabolic process;macromolecule metabolic process;protein metabolic process;primary metabolic process;proteolysis;	peptidase activity, acting on L-amino acid peptides;molecular_function;hydrolase activity;peptidase activity;catalytic activity;exopeptidase activity;aminopeptidase activity;metallopeptidase activity;metalloexopeptidase activity;					IPR029149;IPR001714;IPR028980;IPR000994;IPR001131;IPR000587;	Creatinase/Aminopeptidase P/Spt16, N-terminal;Peptidase M24, methionine aminopeptidase;Creatinase/Aminopeptidase P, N-terminal;Peptidase M24, structural domain;Peptidase M24B, X-Pro dipeptidase/aminopeptidase P, conserved site;Creatinase, N-terminal;
I6X008	Arginine deiminase OS=Mycobacterium tuberculosis H37Rv GN=arcA PE=3 SV=1	0.907	0.290169	Cytoplasmic	nitrogen compound metabolic process;organic substance catabolic process;small molecule catabolic process;glutamine family amino acid catabolic process;oxoacid metabolic process;small molecule metabolic process;cellular amino acid catabolic process;glutamine family amino acid metabolic process;single-organism metabolic process;single-organism catabolic process;arginine metabolic process;ornithine …	molecular_function;hydrolase activity;hydrolase activity, acting on carbon-nitrogen (but not peptide) = bonds;hydrolase activity, acting on carbon-nitrogen (but not peptide) = bonds, in linear amidines;catalytic activity;arginine deiminase activity;	intracellular;cell part;cell;intracellular part;cellular_component;cytoplasm;	K01478	E3.5.3.6:arginine deiminase [EC:3.5.3.6];E3.5.3.6:arginine deiminase [EC:3.5.3.6];E3.5.3.6:arginine deiminase [EC:3.5.3.6];E3.5.3.6:arginine deiminase [EC:3.5.3.6];	Metabolic pathways - Mycobacterium tuberculosis H37Rv ;Biosynthesis of secondary metabolites - Mycobacterium tuberculosis H37Rv ;Biosynthesis of antibiotics - Mycobacterium tuberculosis H37Rv ;Arginine and proline metabolism - Mycobacterium tuberculosis H37Rv ;	IPR003198;IPR003876;	Amidinotransferase;Arginine deiminase;
O53154	FeS assembly ATPase SufC OS=Mycobacterium tuberculosis H37Rv GN=RVBD_1463 PE=4 SV=1	1.158	0.00467035	Cytoplasmic	nitrogen compound metabolic process;purine nucleoside triphosphate catabolic process;purine nucleoside triphosphate metabolic process;nucleoside triphosphate catabolic process;ribonucleoside triphosphate catabolic process;phosphate-containing compound metabolic process;nucleoside triphosphate metabolic process;organophosphate catabolic process;purine ribonucleoside triphosphate metabolic process;…	purine ribonucleotide binding;anion binding;ribonucleotide binding;small molecule binding;ion binding;ribonucleoside binding;purine ribonucleoside triphosphate binding;carbohydrate derivative binding;adenyl ribonucleotide binding;nucleoside phosphate binding;molecular_function;nucleotide binding;nucleoside binding;adenyl nucleotide binding;heterocyclic compound binding;binding;purine nucleoside b…	membrane;cell part;cell;cellular_component;cell periphery;plasma membrane;				IPR003593;IPR010230;IPR027417;IPR003439;	AAA+ ATPase domain;FeS cluster assembly SUF system, ATPase SufC;P-loop containing nucleoside triphosphate hydrolase;ABC transporter-like;
I6YEW7	3-isopropylmalate dehydrogenase OS=Mycobacterium tuberculosis H37Rv GN=leuB PE=3 SV=1	0.987	0.245719	Cytoplasmic	nitrogen compound metabolic process;organic substance biosynthetic process;small molecule biosynthetic process;oxoacid metabolic process;small molecule metabolic process;organic acid biosynthetic process;branched-chain amino acid biosynthetic process;single-organism metabolic process;branched-chain amino acid metabolic process;single-organism biosynthetic process;leucine metabolic process;cellula…	molecular_function;oxidoreductase activity;oxidoreductase activity, acting on CH-OH group of donors;catalytic activity;oxidoreductase activity, acting on the CH-OH group of donors, NAD = or NADP as acceptor;3-isopropylmalate dehydrogenase activity;binding;cation binding;ion binding;metal ion binding;magnesium ion binding;nucleoside phosphate binding;coenzyme binding;cofactor binding;nucleotide bi…	intracellular;cell part;cell;intracellular part;cellular_component;cytoplasm;	K00052	leuB:3-isopropylmalate dehydrogenase [EC:1.1.1.85];leuB:3-isopropylmalate dehydrogenase [EC:1.1.1.85];leuB:3-isopropylmalate dehydrogenase [EC:1.1.1.85];leuB:3-isopropylmalate dehydrogenase [EC:1.1.1.85];leuB:3-isopropylmalate dehydrogenase [EC:1.1.1.85];leuB:3-isopropylmalate dehydrogenase [EC:1.1.1.85];	Metabolic pathways - Mycobacterium tuberculosis H37Rv ;Biosynthesis of secondary metabolites - Mycobacterium tuberculosis H37Rv ;Biosynthesis of amino acids - Mycobacterium tuberculosis H37Rv ;2-Oxocarboxylic acid metabolism - Mycobacterium tuberculosis H37Rv ;Valine, leucine and isoleucine biosynthesis - Mycobacterium tuberculosis H37Rv ;C5-Branched dibasic acid metabolism - Mycobacterium tuberc…	IPR024084;IPR019818;IPR023698;	Isopropylmalate dehydrogenase-like domain;Isocitrate/isopropylmalate dehydrogenase, conserved site;3-isopropylmalate dehydrogenase;
I6XI62	Cysteine desulfurase OS=Mycobacterium tuberculosis H37Rv GN=RVBD_3778c PE=4 SV=1	0.825	0.650757	Cytoplasmic		molecular_function;catalytic activity;cofactor binding;anion binding;binding;ion binding;pyridoxal phosphate binding;					IPR011340;IPR000192;IPR015424;IPR015421;IPR015422;	Cysteine desulfurase-related;Aminotransferase class V domain;Pyridoxal phosphate-dependent transferase;Pyridoxal phosphate-dependent transferase, major region, subdomain 1;Pyridoxal phosphate-dependent transferase, major region, subdomain 2;
I6XAJ5	Proline-rich antigen pra OS=Mycobacterium tuberculosis H37Rv GN=RVBD_1078 PE=4 SV=1	0.963	0.178089	Membrane							IPR010432;	RDD;
I6YAV6	Fatty-acyl-CoA reductase OS=Mycobacterium tuberculosis H37Rv GN=RVBD_1543 PE=3 SV=1	0.9375	0.301479	Cytoplasmic	biological_process;single-organism metabolic process;metabolic process;oxidation-reduction process;	nucleoside phosphate binding;molecular_function;binding;heterocyclic compound binding;small molecule binding;organic cyclic compound binding;nucleotide binding;catalytic activity;oxidoreductase activity;					IPR013968;IPR002198;IPR016040;IPR002347;	Polyketide synthase, ketoreductase domain;Short-chain dehydrogenase/reductase SDR;NAD(P)-binding domain;Glucose/ribitol dehydrogenase;
O05886	Ribosomal subunit interface protein OS=Mycobacterium tuberculosis H37Rv GN=RVBD_3241c PE=4 SV=3	1.84	8.42944e-05	Cytoplasmic	biological_process;metabolic process;primary metabolic process;						IPR003489;	Ribosomal protein S30Ae/sigma 54 modulation protein;
I6Y3F4	ESX-3 secretion system protein EccE3 OS=Mycobacterium tuberculosis H37Rv GN=RVBD_0292 PE=4 SV=1	0.973	0.803358	Membrane							IPR021368;	Type VII secretion system protein EccE;
I6YCR0	Anion transporter ATPase OS=Mycobacterium tuberculosis H37Rv GN=RVBD_3679 PE=4 SV=1	1.251	0.00992064	Cytoplasmic							IPR027417;IPR025723;	P-loop containing nucleoside triphosphate hydrolase;Anion-transporting ATPase-like domain;
I6Y352	Glycerol-3-phosphate dehydrogenase 2 OS=Mycobacterium tuberculosis H37Rv GN=RVBD_3302c PE=3 SV=1	1.2225	0.00341921	Cytoplasmic	biological_process;cellular process;metabolic process;alditol phosphate metabolic process;phosphate-containing compound metabolic process;organophosphate metabolic process;carbohydrate derivative metabolic process;organic substance metabolic process;cellular metabolic process;phosphorus metabolic process;glycerol-3-phosphate metabolic process;	molecular_function;oxidoreductase activity, acting on the CH-OH group of donors, = quinone or similar compound as acceptor;oxidoreductase activity;oxidoreductase activity, acting on CH-OH group of donors;catalytic activity;glycerol-3-phosphate dehydrogenase activity;	intracellular;cytoplasmic part;protein complex;cytoplasm;catalytic complex;macromolecular complex;cell part;cell;oxidoreductase complex;intracellular part;cellular_component;glycerol-3-phosphate dehydrogenase complex;	K00111	glpA:glycerol-3-phosphate dehydrogenase [EC:1.1.5.3];glpA:glycerol-3-phosphate dehydrogenase [EC:1.1.5.3];	Biosynthesis of secondary metabolites - Mycobacterium tuberculosis H37Rv ;Glycerophospholipid metabolism - Mycobacterium tuberculosis H37Rv ;	IPR000447;IPR006076;	FAD-dependent glycerol-3-phosphate dehydrogenase;FAD dependent oxidoreductase;
I6YCU3	Nucleoid-associated protein RVBD_3716c OS=Mycobacterium tuberculosis H37Rv GN=RVBD_3716c PE=3 SV=1	0.606	0.0161592	Cytoplasmic		molecular_function;binding;heterocyclic compound binding;organic cyclic compound binding;nucleic acid binding;DNA binding;	intracellular;intracellular non-membrane-bounded organelle;organelle;non-membrane-bounded organelle;cell part;cell;intracellular organelle;intracellular part;cellular_component;nucleoid;bacterial nucleoid;cytoplasm;				IPR004401;	Nucleoid-associated protein YbaB family;
I6YG15	Kojibiose phosphorylase OS=Mycobacterium tuberculosis H37Rv GN=RVBD_3401 PE=4 SV=1	0.608	0.000893805	Cytoplasmic	biological_process;metabolic process;organic substance metabolic process;primary metabolic process;carbohydrate metabolic process;	molecular_function;binding;carbohydrate binding;catalytic activity;					IPR012341;IPR011013;IPR008928;IPR005196;IPR005195;IPR005194;	Six-hairpin glycosidase;Galactose mutarotase-like domain;Six-hairpin glycosidase-like;Glycoside hydrolase, family 65, N-terminal;Glycoside hydrolase, family 65, central catalytic;Glycoside hydrolase, family 65, C-terminal;
I6Y0P9	Alkyl hydroperoxide reductase subunit C OS=Mycobacterium tuberculosis H37Rv GN=RVBD_2428 PE=4 SV=1	4.12	5.44221e-07	Cytoplasmic		molecular_function;antioxidant activity;catalytic activity;oxidoreductase activity;					IPR012336;IPR000866;	Thioredoxin-like fold;Alkyl hydroperoxide reductase subunit C/ Thiol specific antioxidant;
I6X3A7	3~-phosphoadenosine 5~-phosphate phosphatase OS=Mycobacterium tuberculosis H37Rv GN=RVBD_2131c PE=4 SV=1	0.952	0.840587	Cytoplasmic	lipid metabolic process;cellular process;phosphatidylinositol metabolic process;phosphate-containing compound metabolic process;phosphorus metabolic process;biological_process;phosphorylation;single-organism metabolic process;metabolic process;glycerophospholipid metabolic process;glycerolipid metabolic process;lipid phosphorylation;organophosphate metabolic process;phospholipid metabolic process…			K01082	E3.1.3.7:3'(2'), 5'-bisphosphate nucleotidase [EC:3.1.3.7];E3.1.3.7:3'(2'), 5'-bisphosphate nucleotidase [EC:3.1.3.7];E3.1.3.7:3'(2'), 5'-bisphosphate nucleotidase [EC:3.1.3.7];E3.1.3.7:3'(2'), 5'-bisphosphate nucleotidase [EC:3.1.3.7];	Metabolic pathways - Mycobacterium tuberculosis H37Rv ;Biosynthesis of antibiotics - Mycobacterium tuberculosis H37Rv ;Microbial metabolism in diverse environments - Mycobacterium tuberculosis H37Rv ;Sulfur metabolism - Mycobacterium tuberculosis H37Rv ;	IPR020583;IPR000760;	Inositol monophosphatase, metal-binding site;Inositol monophosphatase;
I6WYR2	Uncharacterized protein OS=Mycobacterium tuberculosis H37Rv GN=RVBD_0569 PE=4 SV=1	1.7145	0.00367468	Cytoplasmic							IPR015035;IPR011067;	Domain of unknown function DUF1918;Plasmid maintenance toxin/Cell growth inhibitor;
I6X3E1	UDP-N-acetylmuramoyl-L-alanyl-D-glutamate--2,6-diaminopimelate ligase OS=Mycobacterium tuberculosis H37Rv GN=murE PE=3 SV=1	0.9815	0.801679	Cytoplasmic	biological_process;cellular process;single-organism process;single-organism cellular process;cell cycle;cell division;nitrogen compound metabolic process;organic substance biosynthetic process;cellular macromolecule metabolic process;cell wall biogenesis;cellular component biogenesis;single-organism metabolic process;cellular macromolecule biosynthetic process;cell wall organization or biogenesis…	purine ribonucleotide binding;anion binding;ribonucleotide binding;small molecule binding;ion binding;ribonucleoside binding;purine ribonucleoside triphosphate binding;carbohydrate derivative binding;adenyl ribonucleotide binding;nucleoside phosphate binding;molecular_function;nucleotide binding;nucleoside binding;adenyl nucleotide binding;heterocyclic compound binding;binding;purine nucleoside b…	intracellular;cell part;cell;intracellular part;cellular_component;cytoplasm;	K01928	murE:UDP-N-acetylmuramoyl-L-alanyl-D-glutamate--2,6-diaminopimelate ligase [EC:6.3.2.13];murE:UDP-N-acetylmuramoyl-L-alanyl-D-glutamate--2,6-diaminopimelate ligase [EC:6.3.2.13];	Peptidoglycan biosynthesis - Mycobacterium tuberculosis H37Rv ;Lysine biosynthesis - Mycobacterium tuberculosis H37Rv ;	IPR013221;IPR000713;IPR005761;IPR004101;	Mur ligase, central;Mur ligase, N-terminal;UDP-N-acetylmuramoylalanyl-D-glutamate-2,6-diaminopimelate ligase;Mur ligase, C-terminal;
I6XG08	NADP-dependent alcohol dehydrogenase C OS=Mycobacterium tuberculosis H37Rv GN=RVBD_3045 PE=3 SV=1	1.169	0.00216445	Cytoplasmic		nucleoside phosphate binding;molecular_function;binding;heterocyclic compound binding;small molecule binding;organic cyclic compound binding;nucleotide binding;catalytic activity;oxidoreductase activity;cation binding;ion binding;transition metal ion binding;metal ion binding;zinc ion binding;					IPR011032;IPR020843;IPR002328;IPR016040;IPR013149;IPR013154;	GroES (chaperonin 10)-like;Polyketide synthase, enoylreductase domain;Alcohol dehydrogenase, zinc-type, conserved site;NAD(P)-binding domain;Alcohol dehydrogenase, C-terminal;Alcohol dehydrogenase GroES-like;
P95159	Oxidoreductase OS=Mycobacterium tuberculosis H37Rv GN=RVBD_1855c PE=4 SV=2	1.281	0.00523664	Cytoplasmic		molecular_function;oxidoreductase activity;catalytic activity;oxidoreductase activity, acting on paired donors, with = incorporation or reduction of molecular oxygen;	membrane;cell part;cell;cellular_component;cell periphery;plasma membrane;				IPR019952;IPR011251;	F420-dependent oxidoreductase-predicted, Rv1855c;Luciferase-like domain;
I6XZY9	Cell division protein FtsZ OS=Mycobacterium tuberculosis H37Rv GN=ftsZ PE=3 SV=1	0.989	0.644096	Cytoplasmic	cellular process;single-organism process;single-organism cellular process;cellular component biogenesis;cell cycle process;cell septum assembly;cytokinesis;biological_process;cell cycle;cellular component assembly;cellular component organization or biogenesis;cytokinetic process;cellular component organization;cell division;barrier septum assembly;cell cycle;asexual reproduction;reproduction;repr…	purine ribonucleotide binding;anion binding;ribonucleotide binding;small molecule binding;ion binding;ribonucleoside binding;purine ribonucleoside triphosphate binding;carbohydrate derivative binding;nucleoside phosphate binding;molecular_function;guanyl nucleotide binding;nucleotide binding;nucleoside binding;heterocyclic compound binding;binding;purine nucleoside binding;guanyl ribonucleotide b…	cell part;cell;cellular_component;cell division site;cell division site part;intracellular;intracellular part;cytoplasm;macromolecular complex;protein complex;				IPR000158;IPR024757;IPR008280;IPR020805;IPR018316;IPR003008;	Cell division protein FtsZ;Cell division protein FtsZ, C-terminal;Tubulin/FtsZ, C-terminal;Cell division protein FtsZ, conserved site;Tubulin/FtsZ, 2-layer sandwich domain;Tubulin/FtsZ, GTPase domain;
I6Y9R7	3-hydroxyacyl-CoA dehydrogenase/3-hydroxy-2-methylbutyryl-CoA dehydrogenase OS=Mycobacterium tuberculosis H37Rv GN=RVBD_1144 PE=3 SV=1	1.051	0.321518	Cytoplasmic	biological_process;single-organism metabolic process;metabolic process;oxidation-reduction process;	nucleoside phosphate binding;molecular_function;binding;heterocyclic compound binding;small molecule binding;organic cyclic compound binding;nucleotide binding;catalytic activity;oxidoreductase activity;					IPR002198;IPR016040;IPR002347;IPR020904;	Short-chain dehydrogenase/reductase SDR;NAD(P)-binding domain;Glucose/ribitol dehydrogenase;Short-chain dehydrogenase/reductase, conserved site;
O07809	1-acylglycerol-3-phosphate O-acyltransferase OS=Mycobacterium tuberculosis H37Rv GN=RVBD_3814c PE=4 SV=1	1.884	1.04111e-06	Cytoplasmic		molecular_function;catalytic activity;transferase activity;transferase activity, transferring acyl groups;	membrane;cell part;cell;cellular_component;cell periphery;plasma membrane;				IPR002123;	Phospholipid/glycerol acyltransferase;
I6X0G4	Uncharacterized protein OS=Mycobacterium tuberculosis H37Rv GN=RVBD_1148c PE=4 SV=1	1.431	0.0746269	Cytoplasmic		molecular_function;nuclease activity;hydrolase activity;hydrolase activity, acting on ester bonds;catalytic activity;endonuclease activity;binding;heterocyclic compound binding;organic cyclic compound binding;nucleic acid binding;					IPR003870;IPR003615;IPR002711;	Domain of unknown function DUF222;HNH nuclease;HNH endonuclease;
[truncated: 2,168 more rows]

## Sheet: Supplementary_ Table_3.xlsx
Table S3 The raw data of Extended Data Figure 1o
[truncated: 193 more rows]

## Sheet: Supplementary_ Table_4.xlsx
Table S4 Bacterial strains and plasmids used in this study
[truncated: 18 more rows]
