# Supplementary material for: Mycobacterium tuberculosis produces d-serine under hypoxia to limit CD8+ T cell-dependent immunity in mice
Source: Nat Microbiol. 2024 May 28;9(7):1856–72. doi: 10.1038/s41564-024-01701-1 (PMC11222154; doi:10.1038/s41564-024-01701-1)
Supplement: Supplementary file 4 — Statistical source data. [file 41564_2024_1701_MOESM4_ESM.xlsx]

## Sheet: Source Data for Fig.1a
	Aeration					Hypoxia
Serine	7975685	8535750	25209438	29545082	27796734	3590000000	3310000000	3080000000	3170000000	1380000000
L-Proline	2460000000	2388902284	2510000000	2580000000	2560000000	2820000000	2750000000	2770000000	2720000000	2650000000
Citric acid	665000000	844598650	816000000	822000000	826000000	689000000	690000000	635000000	622000000	958000000
L-Isoleucine	847000000	946187124	318000000	509000000	303000000	784000000	903000000	1000000000	1000000000	985000000
Glutamic acid	546000000	522396987	284000000	334000000	340000000	1190000000	1140000000	1070000000	881000000	826000000
Glycine	368000000	341482463	717000000	695000000	625000000	1130000000	619000000	1070000000	1020000000	606000000
L-Lysine	518000000	506328604	2310000000	2330000000	2330000000	528000000	499000000	566000000	516000000	288000000
L-Valine	811000000	831248955	118000000	167000000	152000000	816000000	855000000	920000000	860000000	329000000
Propanoic acid	30208718	30421465	41031311	42127888	46474622	17733611	20431066	13968226	12881152	294000000
L-Threonine	218000000	207712710	43545672	39045148	37841927	122000000	113000000	175000000	112000000	324000000

## Sheet: Source Data for Fig.1b
	Aerobic			Hypoxia
0	2.03434	3.35444	1.3454	4.43252	3.1343	3.23443
1	14.3453	13.3423	12.3143	32.2343	34.3453	36.4342
5	100.343	134.435	123.234	723.342	731.343	713.343
9	221.343	213.234	234.343	1235.43	1134.35	1223.42

## Sheet: Source Data for Fig.1c
Rv0884c	Rv0728c	Rv1559	Rv1613	Rv0070	Rv3042c	Rv1077	Rv1612	Rv1093
1.291	1.204	1.118	1.091	0.965	0.811	0.803	0.761	0.654

## Sheet: Source Data for Fig.1e
	Aerobic			Hypoxia			Aeration+ATc			Hypoxia+ATc
0	2.1334	2.5665	1.6766	4.43252	3.1343	3.23443	2.454	2.45234	2.23432	3.54645	3.5422	3.23432
1	13.4556	14.45	15.456	29.678	31.567	30.56	4.32325	4.12322	3.965	11.5445	10.45	11.5456
5	98.657	121.545	112.654	698.564	686.567	646.567	23.565	27.657	36.65	173.657	152.78	164.56
9	213.454	198.546	187.657	1123.56	1342.55	1221.55	78.8786	64.6786	69.877	318.676	323.67	294.56

## Sheet: Source Data for Fig.1f
	-			O2
0	0.98457	1.01238	0.963781	0.78921	1.56278	0.81257
12	3.57378	4.25176	3.92593	1.58913	2.01367	1.02693
24	8.36921	9.24518	7.35936	1.85378	1.02694	1.52792

## Sheet: Source Data for Fig.1g
	DMSO			O2+DMSO			ATc			O2+ATc
0	1.02798	1.09357	1.37892	1.52816	1.09267	0.81672	1.28937	1.02781	0.91273	1.02793	1.01892	0.71293
12	3.92103	5.21893	4.82103	1.28912	1.37291	0.81392	1.51273	0.71263	1.01289	1.02581	1.01283	1.02783
24	8.38923	11.3892	9.21933	1.21936	1.42893	0.71283	1.24812	0.71241	1.51271	1.01214	0.91273	1.02812

## Sheet: Source Data for Fig.1h
	H37Rv			Rv0884c_cKDTet-ATc			Rv0884c_cKDTet+ATc
0	n. s.	n. s.	n. s.	n. s.	n. s.	n. s.	n. s.	n. s.	n. s.
24	35.2534	37.2263	38.7429	35.8797	36.8839	37.294	18.893	17.8205	16.8935
48	63.2219	65.2197	66.1373	61.9379	63.9279	65.892	20.9024	21.892	19.0389

## Sheet: Source Data for Fig.1i
	H37Rv			Rv0884c_cKDTet-ATc			Rv0884c_cKDTet+ATc
0	n. s.	n. s.	n. s.	n. s.	n. s.	n. s.	n. s.	n. s.	n. s.
24	27.4903	29.5039	32.8209	30.219	29.2168	28.0249	13.892	15.0824	11.8924
48	72.9845	77.6934	75.2894	70.138	75.211	73.4891	15.9039	17.9035	19.2105

## Sheet: Source Data for Fig.1j
NC	H37Rv-GFP	H37Rv-GFP-95% oxygen
59.531	138.618	86.1421
52.9508	109.388	54.253
59.0374	106.672	79.4214

## Sheet: Source Data for Fig.1k
nomal Air	nomal Air+H37Rv	95%O2	95%O2+H37Rv
0.0024	6.26	0.0012	3.12
0.0012	7.18	0.0025	3.25
0.0018	6.92	0.0016	2.87

[truncated: 6 more sheets: Source Data for Fig.1l, Source Data for Fig.1m, Source Data for Fig.1n, Source Data for Fig.1o, Source Data for Fig.1p, Source Data for Fig.1q]
