# Supplementary material for: Mycobacterium tuberculosis produces d-serine under hypoxia to limit CD8+ T cell-dependent immunity in mice
Source: Nat Microbiol. 2024 May 28;9(7):1856–72. doi: 10.1038/s41564-024-01701-1 (PMC11222154; doi:10.1038/s41564-024-01701-1)
Supplement: Supplementary file 5 — Statistical source data. [file 41564_2024_1701_MOESM5_ESM.xlsx]

## Sheet: Source Data for Fig.2a
Time(days)	Rv0884c_cKDTet+DMSO-Aeration			Rv0884c_cKDTet+ATc-Aeration			Rv0884c_cKDTet+DMSO-Hypoxia			Rv0884c_cKDTet+ATc-Hypoxia
6	0.432	0.43	0.436	0.337	0.336	0.354	0.192	0.196	0.191	0.512	0.535	0.566
7	0.523	0.5	0.542	0.408	0.413	0.423	0.254	0.264	0.281	0.675	0.713	0.732
8	0.653	0.656	0.674	0.471	0.502	0.547	0.339	0.346	0.392	0.812	0.843	0.86
9	0.778	0.761	0.813	0.574	0.566	0.585	0.446	0.473	0.486	0.923	0.934	0.943
10	0.996	0.937	1.022	0.636	0.621	0.639	0.537	0.559	0.57	1.032	1.052	1.067
11	1.106	1.091	1.109	0.67	0.674	0.675	0.595	0.604	0.633	1.157	1.158	1.16
12	1.146	1.137	1.15	0.693	0.696	0.703	0.668	0.674	0.677	1.164	1.167	1.168
13	1.168	1.168	1.173	0.721	0.723	0.728	0.696	0.701	0.705	1.173	1.181	1.182
14	1.195	1.193	1.187	0.779	0.77	0.775	0.721	0.714	0.718	1.188	1.184	1.183

## Sheet: Source Data for Fig.2b left
Time(days)	Mock			D-serine-10mM
7	0.494	0.491	0.514	0.802	0.804	0.829
8	0.595	0.641	0.67	0.93	0.959	0.969
9	0.763	0.786	0.799	1.017	1.033	1.04
10	0.877	0.883	0.898	1.128	1.132	1.147
11	0.951	0.966	0.977	1.195	1.213	1.22
12	1.031	1.039	1.053	1.277	1.284	1.296
13	1.072	1.069	1.08	1.318	1.314	1.327
14	1.087	1.086	1.085	1.351	1.351	1.344

## Sheet: Source Data for Fig.2b right
Time(days)	Mock			D-serine-10mM
6	0.428	0.453	0.472	0.108	0.117	0.117
7	0.574	0.59	0.601	0.119	0.12	0.121
8	0.67	0.706	0.69	0.13	0.13	0.118
9	0.744	0.753	0.763	0.15	0.144	0.156
10	0.813	0.817	0.836	0.175	0.167	0.184
11	0.9	0.921	0.951	0.196	0.217	0.218
12	0.993	1.009	1.03	0.284	0.287	0.305
13	1.109	1.119	1.119	0.34	0.345	0.355
14	1.12	1.119	1.117	0.388	0.382	0.369

## Sheet: Source Data for Fig.2d
Rv0884c_cKDTet	Rv0884c_cKDTet+ATc	Rv0884c_cKDTet+ATc+D-serine	Rv0884c_cKDTet+Rv0884c (F108A)+ATc	Rv0884c_cKDTet+Rv0884c+ATc
2.75	0.75	3.25	1.75	2.25
2.75	0.5	3	0.75	2.75
2	1.5	2.5	1.5	2.25

## Sheet: Source Data for Fig.2f 
Rv0884c_cKDTet	Rv0884c_cKDTet+ATc	Rv0884c_cKDTet+ATc+D-serine	Rv0884c_cKDTet+Rv0884c (F108A)+ATc	Rv0884c_cKDTet+Rv0884c+ATc
5.35	3.34	5.83	3.38	5.68
5.07	4.2	5.39	3.86	5.67
5.28	3.3	6	2.3	5.72
5.45	3.62	5.45	3.08	5.5

## Sheet: Source Data for Fig.2h
H2O	D-Ser
1.5	2.5
1.25	2
0.25	2

## Sheet: Source Data for Fig.2j
H37Rv+H2O	H37Rv+D-Ser
5.2	6.95
6.19	7.2
5.44	7.18
