# Supplementary material for: Mycobacterium tuberculosis produces d-serine under hypoxia to limit CD8+ T cell-dependent immunity in mice
Source: Nat Microbiol. 2024 May 28;9(7):1856–72. doi: 10.1038/s41564-024-01701-1 (PMC11222154; doi:10.1038/s41564-024-01701-1)
Supplement: Supplementary file 6 — Statistical source data. [file 41564_2024_1701_MOESM6_ESM.xlsx]

## Sheet: Source Data for Fig.3a left
	H2O								D-Ser
3	104713	131826	75857.8	83176.4	52480.8	114815	131826	107152	77624.7	112202	83176.4	95499.3	162181	107152	128825	131826
24	13489.6	33113.1	35481.3	41686.9	38904.5	28840.3	26302.7	38018.9	32359.4	35481.3	18620.9	66069.3	22908.7	19054.6	38904.5	41686.9
96	354813	338844	524808	478630	309030	239883	323594	478630	323594	331131	416869	537032	489779	524808	208930	309030

## Sheet: Source Data for Fig.3a right
Time(h)	DMSO								ATc
3	100000	77624.7	181970	162181	66069.3	107152	165959	61659.5	104713	83176.4	67608.3	112202	120226	83176.4	91201.1	218776
24	20893	14791.1	33884.4	41686.9	9332.54	10715.2	66069.3	33884.4	37153.5	81283.1	11481.5	35481.3	33884.4	46773.5	52480.8	45708.8
96	758578	331131	416869	512861	380189	245471	478630	478630	389045	660693	331131	645654	309030	194984	831764	691831

## Sheet: Source Data for Fig.3b
Time(h)	DMSO								ATc
3	0.32	0.5	0.21	0.17	0.26	0.11	0.15	0.36	0.16	0.13	0.08	0.52	0.31	0.24	0.11	0.12
24	45.5	56.3	44.3	48.6	54.9	44.1	47.2	45.3	45.2	44.8	52.1	55.3	47.6	51.4	47.3	46.9
96	14.6	15.2	12.4	16.7	14.3	12.2	13.1	14.8	15.2	16.1	18.7	11.2	10.8	14.3	12.7	11.3

## Sheet: Source Data for Fig.3c
PBS	D-Ser	L-Ser
32.3	4.83	20.7
32.9	7.7	20.7
30.8	11.7	30.3
28.7	5.3	26.9
26.9	8.4	31.2

## Sheet: Source Data for Fig.3d
	Rv0884c_cKDTet					Rv0884c_cKDTet+ATc					Rv0884c_cKDTet+ATc+D-serine					Rv0884c_cKDTet+Rv0884c (F108A)+ATc					Rv0884c_cKDTet+Rv0884c+ATc
WT	5.53	5.27	5.84	5.37	5.61	3.82	3.59	3.47	3.2	3.56	5.42	5.51	5.02	5.57	5.59	3.81	3.59	3.72	3.58	3.44	5.59	5.83	5.8	5.29	5.74
Rag1-/-	5.51	6.52	6.21	6.63	6.51	6.21	6.3	6.52	6.71	6.15	6.32	5.98	6.51	6.59	6.68	6.24	6.5	6.33	6.02	6.11	6.71	6.66	6.25	6.51	6.37
Rag1-/- +CD8	5.58	5.62	5.61	5.83	5.79	4.05	4.12	3.88	3.79	4.02	5.81	5.63	5.79	5.57	5.68	4.03	3.99	3.73	3.64	3.49	5.59	5.49	5.71	5.68	5.44

## Sheet: Source Data for Fig.3e
	H37Rv					H37Rv+D-serine
WT	5.28	5.02	5.21	5.14	5.24	6.02	6.12	6.27	6.21	6.11
Rag1-/-	6.82	6.17	6.43	6.22	6.8	6.53	6.32	6.39	6.47	6.52
Rag1-/- +CD8	5.54	5.2	5.17	5.82	5.88	6.16	6.07	6.25	6.01	5.92

## Sheet: Source Data for Fig.3f
PBS	D-Ser	L-Ser
73.7	77.8	74.1
75.6	77.4	78.1
77.8	74.6	77.4

## Sheet: Source Data for Fig.3g
-	D-Ser	H37Rv	D-Ser+H37Rv	TB10.4	D-Ser+TB10.4	H37Rv+TB10.4	D-Ser+H37Rv+TB10.4
4.07	4.05	3.14	4.17	18.54	22.28	17.49	13.88
6.07	4.81	6.1	8.49	12.16	18.41	12.29	16.53
4.42	4.51	10.64	6.87	14.72	17.69	9.81	8.04
5.16	4.26	6	7.44	13.6	18.6	13.95	11.37
5.05	3.66	7.62	7.7	27.89	16.58	6.99	12.73

## Sheet: Source Data for Fig.3h
-	D-Ser	H37Rv	D-Ser+H37Rv	TB10.4	D-Ser+TB10.4	H37Rv+TB10.4	D-Ser+H37Rv+TB10.4
n.s.	n.s.	n.s.	n.s.	9.71875	3.6875	7.1875	0.96875
n.s.	n.s.	n.s.	n.s.	7.03125	2.78125	9.25	3.5
n.s.	n.s.	n.s.	n.s.	4.28125	2.3125	5.15625	2.5
n.s.	n.s.	n.s.	n.s.	15.7188	3.21875	8.6875	1.40625
n.s.	n.s.	n.s.	n.s.	14.0938	4.09375	10.9062	3.34375
n.s.	n.s.	n.s.	n.s.	13.1875	1.84375	5.59375	3.40625

## Sheet: Source Data for Fig.3i
	H2O				D-Ser
d1	41686.9	20893	46773.5	12022.6	37153.5	42657.9	30903	51286.1
No T	331131	512861	257040	316228	407380	245471	295121	245471
Rg3	323594	331131	371535	309030	239883	416869	512861	144544
Rg3	208930	331131	162181	275423	245471	134896	229087	309030

[truncated: 2 more sheets: Source Data for Fig.3j, Source Data for Fig.3k]
