# Supplementary material for: Mycobacterium tuberculosis produces d-serine under hypoxia to limit CD8+ T cell-dependent immunity in mice
Source: Nat Microbiol. 2024 May 28;9(7):1856–72. doi: 10.1038/s41564-024-01701-1 (PMC11222154; doi:10.1038/s41564-024-01701-1)
Supplement: Supplementary file 7 — Statistical source data. [file 41564_2024_1701_MOESM7_ESM.xlsx]

## Sheet: Source Data for Fig.4a
	Rv0884c_cKDTet
ATc	-	+	+	+	+	-	+	+	+	+
D-Ser	-	-	+	-	-	-	-	+	-	-
TB10.4	-	-	-	-	-	+	+	+	+	+
Rv0884c	-	-	-	F108A	WT	-	-	-	F108A	WT
CD8+ CD69+ T cells (%)	3.64	5.78	3.78	4.38	5.84	11.2	18.75	11.19	15.31	15.36
	6.56	6.83	5.84	5.93	6.25	10.32	10.81	10.72	16.24	17.25
	5.81	5.78	7.27	6.42	3.41	11.96	12.21	12.51	12.44	14.39
	5.72	5.58	6.34	5.31	7.28	17.84	13.29	12.39	10.59	13.25
	9.16	3.89	5.2	6.27	4.39	11.46	18.52	17.88	11.37	11.46

## Sheet: Source Data for Fig.4b
	Rv0884c_cKDTet
ATc	-	+	+	+	+	-	+	+	+	+
D-Ser	-	-	+	-	-	-	-	+	-	-
TB10.4	-	-	-	-	-	+	+	+	+	+
Rv0884c	-	-	-	F108A	WT	-	-	-	F108A	WT
IFN-γ (ng/ml)	n.s.	n.s.	n.s.	n.s.	n.s.	4.78125	9.34375	4.78125	11.357	2.583
	n.s.	n.s.	n.s.	n.s.	n.s.	6.1875	10.9062	4.375	8.259	5.247
	n.s.	n.s.	n.s.	n.s.	n.s.	5.28125	10.7812	4.5	10.389	4.383
	n.s.	n.s.	n.s.	n.s.	n.s.	5.6875	13.375	0.4375	10.592	2.589
	n.s.	n.s.	n.s.	n.s.	n.s.	3.84375	15.1562	3.5	12.313	4.397
	n.s.	n.s.	n.s.	n.s.	n.s.	4.5	14.8438	3.34375	10.517	2.382

## Sheet: Source Data for Fig.4c
CFU		d4
TB10.4	-	-	-	-
	d1	No T	Rg3	Rg3
Rv0884c_cKDTet	37154	323594	380189	64565
	18197	251189	501187	100000
	23442	331131	263027	131826
	40738	537032	154882	41687
	33113	407380	537032	67608
	31623	630957	426580	83176
	23442	186209	301995	104713
	22387	426580	436516	125893
Rv0884c_cKDTet+ATC+D-Ser	24547	323594	380189	10471
	31623	398107	295121	8511
	39811	257040	426580	6918
	40738	245471	263027	14125
	26303	501187	512861	10000
	37154	524807	316228	3162
	33113	245471	281838	14454
	39811	331131	245471	5248
Rv0884c_cKDTet+ATc+D-Ser	38019	239883	316228	102329
	50119	218776	301995	112202
	34674	416869	257040	75858
	24547	407380	245471	131826
	31623	524807	478630	53703
	41687	194984	457088	128825
	19498	323594	512861	162181
	23442	245471	338844	42658
Rv0884c_cKDTet+Rv0884c(F108A)+ATc	32359	234423	346737	10000
	23442	213796	398107	12023
	35481	331131	512861	13183
	25119	467735	181970	7943
	20893	354813	426580	5248
	32359	301995	223872	7079
	39811	245471	194984	12882
	23988	323594	501187	18197
Rv0884c_cKDTet+Rv0884c+ATc	21380	331131	288403	104713
	32359	354813	346737	100000
	42658	239883	501187	63096
	45709	467735	407380	107152
	38905	524807	251189	131826
	20893	234423	239883	100000
	52481	251189	234423	54954
	28840	331131	416869	66069

## Sheet: Source Data for Fig.4d
	Rv0884c_cKDTet
ATc	-	+	+	+	+
D-Ser	-	-	+	-	-
Rv0884c	-	-	-	F108A	WT
CD8+CD69+T cells (%)	67.9	65.5	57.5	58.7	79.1
	55.41	67.88	69.93	57.86	39.08
	62.38	66.29	78.91	69.18	65
	57.52	42.59	41.4	64.52	52.37

## Sheet: Source Data for Fig.4e
lungs	Rv0884c_cKDTet
ATc	-	+	+	+	+
D-Ser	-	-	+	-	-
Rv0884c	-	-	-	F108A	WT
CD8+ IFN-γ+ T cells (%)	6.24	11.3	0.36	7.33	3.36
	5.43	10.2	0.51	8.87	0.96
	7.84	15.5	0.54	9.04	2.59

## Sheet: Source Data for Fig.4f
dLNs	Rv0884c_cKDTet
ATc	-	+	+	+	+
D-Ser	-	-	+	-	-
Rv0884c	-	-	-	F108A	WT
CD8+ IFN-γ+ T cells (%)	1.49	3.82	0.63	3.48	1
	1.36	3.85	0.73	3.88	0.57
	1.51	3.31	0.76	2.64	0.72

## Sheet: Source Data for Fig.4g
	Rv0884c_cKDTet
ATc	-	+	+	+	+
D-Ser	-	-	+	-	-
Rv0884c	-	-	-	F108A	WT
CD69 MFI (CD44high CD8+ T cells)	9094	8791	9706	8176	10812
	9088	8381	10543	7684	7179
	6763	8711	5052	8431	9843
		8538

## Sheet: Source Data for Fig.4h
CFU	Rv0884c_cKDTet								Rv0884c_cKDTet+ATc
WT	107152	199526	102329	131826	75858	123027	147911	173780	11220	13490	16596	33113	48978	75858	33113	39811
IFN-γ-/-	177828	239883	275423	323594	245471	331131	204174	269153	331131	239883	186209	389045	398107	204174	218776	194984

## Sheet: Source Data for Fig.4j
	Rv0884c_cKDTet
ATc	-	+
H&E score (max, 5)	3.24	3.5
	2.98	2.39
	3.27	3.18

## Sheet: Source Data for Fig.4k
	Rv0884c_cKDTet
ATc	-	+
log10[CFU]	6.77	6.74
	6.83	6.68
	6.66	6.71
