# Supplementary material for: Mycobacterium tuberculosis produces d-serine under hypoxia to limit CD8+ T cell-dependent immunity in mice
Source: Nat Microbiol. 2024 May 28;9(7):1856–72. doi: 10.1038/s41564-024-01701-1 (PMC11222154; doi:10.1038/s41564-024-01701-1)
Supplement: Supplementary file 8 — Statistical source data. [file 41564_2024_1701_MOESM8_ESM.xlsx]

## Sheet: Source Data for Fig.5a
CD8+ T-bet+ T cells (%)	PBS	D-Ser	L-Ser
	74.7	29.7	70.4
	73	36.5	55.9
	73.85	33.1	63.15

## Sheet: Source Data for Fig.5b
lungs		Rv0884c_cKDTet
ATc	-	+	+	+	+
D-Ser	-	-	+	-	-
Rv0884c	-	-	-	F108A	WT
CD8+ T-bet+ T cells (%)	1.78	6.29	0.48	3.38	0.92
	1.33	5.52	0.7	7.43	0.77
	1.36	5.29	1.07	5.96	0.9

## Sheet: Source Data for Fig.5c
dLNs		Rv0884c_cKDTet
ATc	-	+	+	+	+
D-Ser	-	-	+	-	-
Rv0884c	-	-	-	F108A	WT
CD8+ T-bet+ T cells (%)	2.79	5.1	1.46	4.87	1.39
	2.37	5.23	1.35	3.06	1.53
	2.08	5.01	1.26	3.47	1.24

## Sheet: Source Data for Fig.5g
	DMSO					Rapamycin
H37Rv	9.56994	8.4915	7.99136	9.55669	8.47877	3.50235	3.34473	3.33048	3.4975	3.3428
H37Rv+D-Ser	4.37463	4.39234	4.75695	4.3711	4.3898	3.40673	3.3075	3.30941	3.30559	3.30597

## Sheet: Source Data for Fig.5f
D-Ser	-	+	-	+
Rapamycin	-	-	+	+
CD8+ IFN-γ+ T cells (%)	PBS	D-Ser	Rapamycin	Rapamycin+D-Ser
	73.3	34.9	40.3	39.2
	76	30.8	35.5	37.9
	63.1	33.4	37.4	30
CD8+ T-bet+ T cells (%)	PBS	D-Ser	Rapamycin	Rapamycin+D-Ser
	33	12.3	5.66	13.6
	41.6	9.59	12.1	7.09
	35.1	8.83	7.32	4.78

## Sheet: Source Data for Fig.5h
	Rv0884c_cKDTet
ATc	-	+	+	+	+	-	+	+	+	+
D-Ser	-	-	+	-	-	-	-	+	-	-
Rv0884c	-	-	-	F108A	WT	-	-	-	F108A	WT
	DMSO					Rapamycin
	3.28278	3.1354	3.1612	3.28051	3.13396	3.32894	3.31399	3.33856	3.32702	3.3117
	7.04269	8.15063	8.16664	7.03295	7.02402	3.39163	3.26013	3.23054	3.19015	3.25787
	3.14991	3.32894	3.12998	3.1481	3.32702	3.31018	3.22383	3.13287	3.10695	3.22383
	8.25728	7.32145	7.0112	8.13724	7.23617	3.25667	2.98712	3.12578	3.19712	3.19713
	2.19872	3.54277	3.57953	4.22712	2.83278	3.11724	3.31246	3.12557	3.13453	3.09712

## Sheet: Source Data for Fig.5i
CFU	DMSO					Rapamycin
H37Rv	32359	41687	64565	26303	22387	870964	309030	229087	416869	562341
H37Rv+D-Ser	323594	602560	323594	301995	467735	173780	239883	263027	478630	269153

## Sheet: Source Data for Fig.5j
	CFU	Rv0884c_cKDTet
	ATc	-	+	+	+	+	-	+	+	+	+
	D-Ser	-	-	+	-	-	-	-	+	-	-
	Rv0884c	-	-	-	F108A	WT	-	-	-	F108A	WT
		DMSO					Rapamycin
		69183	104713	61660	38905	173780	83176	107152	75858	128825	114815
		9333	12023	25704	7586	5623	58884	83176	117490	131826	151356
		75858	131826	33113	107152	102329	52481	134896	75858	83176	107152
		10233	8318	13183	11220	12882	38905	169824	81283	146737	104713
		66521	48978	61660	64565	73027	102329	97724	134896	66069	60256

## Sheet: Source Data for Fig.5k
ECAR (mpH/min)	Time (minutes)	ECAR-2-Actived T cell-PBS			ECAR-2-Actived T cell-L-Ser			ECAR-2-Actived T cell-D-Ser
	1.41425	16.7094	18.3461	22.0229	19.7083	19.9506	15.2262	10.6128	11.1439	4.49121
	8.00908	15.4414	17.5885	21.4742	19.6915	18.9885	15.4404	10.1958	11.5271	4.66604
	14.6115	15.4529	17.4828	21.83	19.8343	19.0335	16.3043	10.3615	11.4346	4.46827
	21.3009	110.372	86.65	85.3453	128.785	72.3241	65.1597	46.771	63.1783	34.7684
	27.8839	124.683	90.1194	93.0425	136.413	78.7499	72.9821	55.2926	71.5059	36.8751
	34.4362	123.183	93.0857	95.7022	136.207	81.4539	77.6448	59.7612	73.7932	38.7477
	41.1062	195.818	155.91	126.714	177.573	116.473	110.95	74.4734	95.9859	45.7577
	47.6919	192.141	151.877	126.052	173.021	111.924	108.714	77.2433	94.5834	45.7575
	54.2933	191.382	151.487	128.651	171.122	111.766	108.763	75.7795	94.4927	45.3347
	60.9717	17.3703	26.5813	17.2139	15.5431	9.49784	7.62719	12.3156	9.00052	7.77292
	67.5698	16.208	20.7211	14.8284	15.5485	8.94968	7.57744	10.1031	7.83289	4.4937
	74.1678	14.8918	18.1258	13.0854	15.7007	8.95277	7.74387	9.59071	7.88825	3.84373
Glycolysis (mPH/min)	PBS	D-Ser	L-Ser
	109.241	45.0967	116.722
	72.531	59.9788	59.7614
	71.5684	32.2091	57.5417
Glycolytic reserve (mPH/min)	PBS	D-Ser	L-Ser
	67.458	21.9507	36.6073
	61.7573	23.0775	33.174
	33.0093	8.88244	35.7318

## Sheet: Source Data for Fig.5l
OCR (pmol/min)
Time (minutes)	OCR-2-Actived T cell-PBS			OCR-2-Actived T cell-L-Ser			OCR-2-Actived T cell-D-Ser
1.41425	112.878	203.129	130.977	104.073	118.367	104.511	96.6696	61.0527	59.7291
8.00908	108.353	193.707	123.182	100.391	109.606	101.512	93.1044	57.559	55.2451
14.6115	109.442	200.861	122.581	102.006	107.743	103.458	93.7224	57.9614	55.6454
21.3009	24.9862	50.5073	21.7701	34.9446	31.957	22.9959	12.4227	11.5796	19.9078
27.8839	19.9358	17.9705	19.5554	12.4683	14.9597	22.9139	12.6931	9.90554	15.1272
34.4362	19.7012	14.5637	22.1906	20.4362	13.5616	24.0046	13.9084	9.89773	14.6648
41.1062	126.538	228.053	233.345	139.971	165.791	233.352	139.155	104.394	120.063
47.6919	126.593	223.365	244.52	150.472	173.612	247.329	140.685	112.032	119.629
54.2933	124.34	218.431	249.049	153.055	178.592	252.999	140.966	112.26	119.931
60.9717	-0.691414	1.42674	9.28004	16.4483	20.0334	30.0622	-0.223458	7.36015	17.2586
67.5698	-0.789602	-15.9212	-2.72803	9.75342	9.55399	13.2111	-3.18251	3.75665	8.11167
74.1678	-1.84201	-19.7474	-5.92803	7.33329	3.48169	4.27018	-4.81918	3.90608	3.8451
Maximal respiratory capacity (mPH/min)	PBS	D-Ser	L-Ser
	167.38	143.87	140.72
	239.29	108.27	164.05
	247.25	111.52	234.12
Basal respiratory capacity ( mPH/min)	PBS	D-Ser	L-Ser
	108.353	93.1044	100.391
	193.707	57.559	109.606
	123.182	55.2451	101.512
ATP-Linked respiratory capacity ( mPH/min)	PBS	D-Ser	L-Ser
	88.4174	80.4114	87.9231
	175.737	47.6535	94.6467
	103.627	40.118	78.5979
Spare respiratory capacity ( mPH/min)	PBS	D-Ser	L-Ser
	18.2399	47.5807	50.0809
	29.6579	54.4727	64.0051
	121.338	64.3836	145.817
