# Supplementary material for: Mycobacterium tuberculosis produces d-serine under hypoxia to limit CD8+ T cell-dependent immunity in mice
Source: Nat Microbiol. 2024 May 28;9(7):1856–72. doi: 10.1038/s41564-024-01701-1 (PMC11222154; doi:10.1038/s41564-024-01701-1)
Supplement: Supplementary file 9 — Statistical source data. [file 41564_2024_1701_MOESM9_ESM.xlsx]

## Sheet: Source Data for Fig.6d
CD8+pS6+ T cells (%)	shCtrl			shWDR24
PBS	31.8	30	33.5	13.7	12.5	10.4
D-Ser	20.5	20.2	14.6	11.2	14.6	6.48

## Sheet: Source Data for Fig.6e
CD8+ IFN-γ+ T cells (%)	shCtrl			shWDR24
PBS	43.9	41.2	44	19.8	15.1	17.8
D-Ser	15.4	16.7	14.4	16.9	21.3	19

## Sheet: Source Data for Fig.6f
CD8+ T-bet+ T cells (%)	shCtrl			shWDR24
PBS	20.6	27.1	23.4	22.8	15.1	17.8
D-Ser	5.34	7.4	6.7	15.3	21.5	13.1

## Sheet: Source Data for Fig.6g
IFN-γ (ng/ml)	shCtrl					shWDR24
H37Rv	8.01353	9.58984	8.52882	8.02278	9.59427	3.6032	3.6057	3.67672	3.67417	3.60445
H37Rv+D-Ser	4.7696	4.38221	4.38626	4.76795	4.3812	3.01932	3.79002	3.7909	4.01979	3.78871

## Sheet: Source Data for Fig.6h
	Rv0884c_cKDTet
ATc	-	+	+	+	+	-	+	+	+	+
D-Ser	-	-	+	-	-	-	-	+	-	-
Rv0884c	-	-	-	F108A	WT	-	-	-	F108A	WT
	shCtrl					shWDR24
	3.16266	3.28278	3.13504	3.16157	3.2824	3.15064	3.44144	3.14882	3.14955	3.43946
	8.19496	7.05652	8.17985	8.18835	7.0492	3.07059	3.14882	3.29683	3.06953	3.14737
	3.13287	3.15209	3.33086	3.13215	3.14991	3.05328	3.08444	3.15719	3.05186	3.08302
	8.23579	7.35762	8.12745	7.04313	7.04792	3.04793	3.12379	3.17921	3.05312	3.16791
	3.14576	3.28025	3.17936	3.25702	3.12793	3.01258	3.10877	3.14792	3.21377	3.01993

## Sheet: Source Data for Fig.6i
CFU	shCtrl					shWDR24
H37Rv	40738	38019	23442	35481	24547	660693	204174	181970	588844	354813
H37Rv+D-Ser	338844	812831	223872	190546	588844	151356	263027	676083	616595	371535

## Sheet: Source Data for Fig.6j
	Rv0884c_cKDTet
ATc	-	+	+	+	+	-	+	+	+	+
D-Ser	-	-	+	-	-	-	-	+	-	-
Rv0884c	-	-	-	F108A	WT	-	-	-	F108A	WT
	shCtrl					shWDR24
	165959	114815	131826	138038	93325	173780	147911	104713	100000	83176
	11482	17378	13183	10000	9772	229087	114815	151356	181970	58884
	138038	204174	165959	114815	104713	223872	154882	147911	97724	69183
	14791	8318	10471	18621	7244	114815	208930	69183	147911	154882
	213796	104713	89125	194984	134896	100000	263027	102329	44668	93325

## Sheet: Source Data for Fig.6k
	Rv0884c_cKDTet
log10[CFU]	Mock					ATc
WT	5.35	5.47	5.51	5.17	5.22	3.61	3.58	3.53	3.48	3.49
CD4CreWDR24fl/fl	6.54	6.71	6.52	6.49	6.61	6.32	6.58	6.55	6.33	6.44
