# Supplementary material for: Mycobacterium tuberculosis produces d-serine under hypoxia to limit CD8+ T cell-dependent immunity in mice
Source: Nat Microbiol. 2024 May 28;9(7):1856–72. doi: 10.1038/s41564-024-01701-1 (PMC11222154; doi:10.1038/s41564-024-01701-1)
Supplement: Supplementary file 10 — Statistical source data. [file 41564_2024_1701_MOESM10_ESM.xlsx]

## Sheet: Source Data for ED_Fig.1b
	Aerobic			Hypoxia
0	1.289	1.745	1.245	1.458	1.397	1.773
1	14.892	13.38	15.298	14.38	15.274	16.129
5	60.273	62.169	68.189	65.29	61.712	62.913
9	132.892	168.178	152.382	139.023	163.529	153.295

## Sheet: Source Data for ED_Fig.1e
	Aerobic			Hypoxia
0	1	1.10324	0.93453	1.43655	1.34234	1.2134
1	1.28431	1.21341	1.1343	1.60269	1.5234	1.4254
5	1.52434	1.54343	1.43214	2.26106	2.3454	2.43453
9	3.93038	4.03432	4.1423	9.45392	9.64532	9.7342

## Sheet: Source Data for ED_Fig.1g
	Aerobic			Hypoxia			KD+Aerobic			KD+Hypoxia
0	1.557	1.379	1.229	1.279	1.292	1.22	1.014	0.998	1.172	1.025	1.002	1.235
1	11.359	10.257	12.256	14.259	9.241	10.112	8.251	7.439	9.117	8.223	7.129	8.492
5	55.295	59.371	63.558	50.227	62.351	59.881	35.79	37.921	36.991	37.891	35.902	33.217
9	105.257	110.387	115.367	119.034	102.257	108.984	82.198	79.853	75.259	69.037	83.075	60.28

## Sheet: Source Data for ED_Fig.1h
	H37Rv-GFP	H37Rv-GFP-95% oxygen
PIMO MFI	60.233	32.228
	63.179	30.891
	62.914	35.227

## Sheet: Source Data for ED_Fig.1i
H37RV	-	+	-	+
O2	-	-	+	+
L-serine (mM)	2.57	1.27	2.59	1.05
	2.64	1.89	2.18	1.02
	2.26	1.47	2.72	1.17

## Sheet: Source Data for ED_Fig.1j
H37RV	-	+	-	+
O2	-	-	+	+
L-serine (uM)	150.1	134.5	135.7	118.2
	137.7	151.6	123.6	144.6
	121.6	119.8	149.5	152.8

## Sheet: Source Data for ED_Fig.1k
	Rv0884c_cKDTet (lung)
ATc	-	+	-	+
O2	-	-	+	+
L-serine (uM)	1.19	1.08	1.14	1.05
	1.25	1.02	1.08	1.12
	1.27	1.13	1.09	1.03

## Sheet: Source Data for ED_Fig.1l
	Rv0884c_cKDTet (serum)
ATc	-	+	-	+
O2	-	-	+	+
L-serine (uM)	150.5	137.9	145.8	136.1
	139.2	162.4	137.3	151.4
	127.4	135.6	152.1	126.6

## Sheet: Source Data for ED_Fig.1m
	Rv0884c_cKDTet (lung)
ATc	-	+	+	+	+
D-Ser	-	-	+	-	-
Rv0884c	-	-	-	F108A	WT
L-serine (uM)	1.27	1.06	1.14	1.16	1.34
	1.19	1.15	1.15	1.28	1.17
	1.21	1.08	1.06	1.06	1.28

## Sheet: Source Data for ED_Fig.1n
	Rv0884c_cKDTet (serum)
ATc	-	+	+	+	+
D-Ser	-	-	+	-	-
Rv0884c	-	-	-	F108A	WT
L-serine (uM)	138.3	135.5	125.1	138.2	132.9
	124.5	129.9	147.3	147.1	140
	168.1	146.4	153.9	132.7	133.3

[truncated: 3 more sheets: Source Data for ED_Fig.1o, Source Data for ED_Fig.1p, Source Data for ED_Fig.1q]
