# Supplementary material for: Mycobacterium tuberculosis produces d-serine under hypoxia to limit CD8+ T cell-dependent immunity in mice
Source: Nat Microbiol. 2024 May 28;9(7):1856–72. doi: 10.1038/s41564-024-01701-1 (PMC11222154; doi:10.1038/s41564-024-01701-1)
Supplement: Supplementary file 11 — Statistical source data. [file 41564_2024_1701_MOESM11_ESM.xlsx]

## Sheet: Source Data for ED_Fig.1a
CD8+ IFN-γ+ T cells (%)	PBS	D-Ser	L-Ile	L-Pro	L-Thr	L-Val
	55.9	13.5	39	47.2	57.6	58
	53.5	13.9	42.3	44.3	49.5	54.4
	45.5	10.3	35.7	52.1	48.2	41.9

## Sheet: Source Data for ED_Fig.1b
CD8+ T-bet+ T cells (%)	PBS	D-Ser	L-Ile	L-Pro	L-Thr	L-Val
	42.9	12.4	36.4	43	43.5	34.2
	56.1	19.1	42.4	47.9	39.2	39.2
	49.7	18.5	41.7	39.7	40	32.3

## Sheet: Source Data for ED_Fig.1c
CD4+ IFNγ+ T cells (%)	PBS	D-Ser	L-Ser
	11.6	7.66	8.6
	11	7.23	11.8
	12.5	6.12	9.6
