# Supplementary material for: Mycobacterium tuberculosis produces d-serine under hypoxia to limit CD8+ T cell-dependent immunity in mice
Source: Nat Microbiol. 2024 May 28;9(7):1856–72. doi: 10.1038/s41564-024-01701-1 (PMC11222154; doi:10.1038/s41564-024-01701-1)
Supplement: Supplementary file 12 — Statistical source data. [file 41564_2024_1701_MOESM12_ESM.xlsx]

## Sheet: Source Data for ED_Fig.3up
Rv0884c_cKDTet	Rv0884c_cKDTet+ATc	Rv0884c_cKDTet+ATc+D-serine	Rv0884c_cKDTet+Rv0884c (F108A)+ATc	Rv0884c_cKDTet+Rv0884c+ATc
3.42	8.19	3.43	9.43	2.34
4.41	9.65	3.3	8.19	3.24
3.52	9.33	3.39	9.25	4.23

## Sheet: Source Data for ED_Fig.3down
Rv0884c_cKDTet	Rv0884c_cKDTet+ATc	Rv0884c_cKDTet+ATc+D-serine	Rv0884c_cKDTet+Rv0884c (F108A)+ATc	Rv0884c_cKDTet+Rv0884c+ATc
28.2	47.6	33.1	48	30.1
32.1	42.6	24.8	47.5	25.6
25.8	47	26.1	45.3	24.2
