# Supplementary material for: Mycobacterium tuberculosis produces d-serine under hypoxia to limit CD8+ T cell-dependent immunity in mice
Source: Nat Microbiol. 2024 May 28;9(7):1856–72. doi: 10.1038/s41564-024-01701-1 (PMC11222154; doi:10.1038/s41564-024-01701-1)
Supplement: Supplementary file 13 — Statistical source data. [file 41564_2024_1701_MOESM13_ESM.xlsx]

## Sheet: Source Data for ED_Fig.4a
Rv0884c_cKDTet	Rv0884c_cKDTet+ATc	Rv0884c_cKDTet+ATc+D-serine	Rv0884c_cKDTet+Rv0884c (F108A)+ATc	Rv0884c_cKDTet+Rv0884c+ATc
39.6	39	37.9	44.4	51.8
42.3	48.8	44	43.3	33.1
44.2	49.7	53.2	36.7	34.1

## Sheet: Source Data for ED_Fig.4b
Rv0884c_cKDTet	Rv0884c_cKDTet+ATc	Rv0884c_cKDTet+ATc+D-serine	Rv0884c_cKDTet+Rv0884c (F108A)+ATc	Rv0884c_cKDTet+Rv0884c+ATc
3.35	3.92	4.18	1.41	3.6
3.13	2.33	3.6	2.11	2.5
2.37	2.44	1.48	5.05	1.88

## Sheet: Source Data for ED_Fig.4c
Rv0884c_cKDTet	Rv0884c_cKDTet+ATc	Rv0884c_cKDTet+ATc+D-serine	Rv0884c_cKDTet+Rv0884c (F108A)+ATc	Rv0884c_cKDTet+Rv0884c+ATc
3.82	4.97	3.44	1.41	2.19
3.31	1.24	3.46	2.11	1.44
3.61	3.34	3.25	5.05	5.63
