# Supplementary material for: Mycobacterium tuberculosis produces d-serine under hypoxia to limit CD8+ T cell-dependent immunity in mice
Source: Nat Microbiol. 2024 May 28;9(7):1856–72. doi: 10.1038/s41564-024-01701-1 (PMC11222154; doi:10.1038/s41564-024-01701-1)
Supplement: Supplementary file 14 — Statistical source data. [file 41564_2024_1701_MOESM14_ESM.xlsx]

## Sheet: Source Data for ED_Fig.5a
PBS	D-serine
13.87	4.22
13.28	5.8
13.97	2.91

## Sheet: Source Data for ED_Fig.5b
PBS	D-serine
11.5	18.3
10.3	19.1
13.4	21.6

## Sheet: Source Data for ED_Fig.5c
PBS	D-serine
3139	3216
3035	3445
3854	3353

## Sheet: Source Data for ED_Fig.5d
PBS	D-serine
1710	1526
1454	1574
1416	1464

## Sheet: Source Data for ED_Fig.5f
PBS	D-serine	L-serine
4645	3945	4801
4290	3742	4337
4859	3370	4051

## Sheet: Source Data for ED_Fig.5g
PBS	D-serine	2-DG	D-serine+2-DG	oligomycin	D-serine+oligomycin	2-DG+oligomycin	D-serine+oligomycin+2-DG
57.2	39	10.3	5.59	30.6	13.6	10.26	5.21
54.8	21.5	9.85	5.82	20	14	8.4	4.39
55.5	20.1	8.42	5.94	24	13.7	7.1	5.12
54.6	23	6.54	7.68	23.8	14.1	8.6	6.28

## Sheet: Source Data for ED_Fig.5h
PBS	D-serine
81.6	81.8
80	82.2
80.9	82

## Sheet: Source Data for ED_Fig.5i
——	H37Rv	H37Rv+D-serine
5.87	259.46	267.82
10.29	221.47	205.49
9.37	208.35	223.18

## Sheet: Source Data for ED_Fig.5j
Rv0884c_cKDTet	Rv0884c_cKDTet+ATc	Rv0884c_cKDTet+ATc+D-serine	Rv0884c_cKDTet+Rv0884c (F108A)+ATc	Rv0884c_cKDTet+Rv0884c+ATc
200.57	296.49	283.24	272.19	248.39
289.38	201.36	215.86	220.73	220.29
236.86	219.28	211.49	182.61	259.2

## Sheet: Source Data for ED_Fig.5k
Rv0884c_cKDTet	Rv0884c_cKDTet+ATc	Rv0884c_cKDTet+ATc+D-serine	Rv0884c_cKDTet+Rv0884c (F108A)+ATc	Rv0884c_cKDTet+Rv0884c+ATc
1.61	2.09	3.32	2.94	1.97
1.56	2.3	0.77	3.34	3.65
2.66	2.18	2.41	1.25	2.13
