# Supplementary material for: Mycobacterium tuberculosis produces d-serine under hypoxia to limit CD8+ T cell-dependent immunity in mice
Source: Nat Microbiol. 2024 May 28;9(7):1856–72. doi: 10.1038/s41564-024-01701-1 (PMC11222154; doi:10.1038/s41564-024-01701-1)
Supplement: Supplementary file 15 — Source data for IP–MS analysis of the proteins co-immunoprecipitating with biotin, biotin-d-serine and biotin-l-serine. [file 41564_2024_1701_MOESM15_ESM.xlsx]

## Sheet: ZD038GI_Biotin_MS
Accession	Protein names	Gene names	MW [kDa]	Protein score	Sequence coverage (%)	# Unique Peptides	# Peptides	# PSMs
P35527	Keratin, type I cytoskeletal 9	KRT9	62.0268	1977.31	56.34	26	26	39
P13645	Keratin, type I cytoskeletal 10	KRT10	58.7917	1890.63	41.27	20	21	32
P35908	Keratin, type II cytoskeletal 2 epidermal	KRT2	65.3932	1841.91	59	26	29	39
P04264	Keratin, type II cytoskeletal 1	KRT1	65.999	1442.52	36.02	16	18	31
Q9UHX1	Poly(U)-binding-splicing factor PUF60	PUF60	59.8376	1137.69	44.36	16	16	28
P26368	Splicing factor U2AF 65 kDa subunit	U2AF2	53.4672	1106.95	37.89	9	9	29
P17844	Probable ATP-dependent RNA helicase DDX5	DDX5	69.1047	988.089	34.53	13	17	25
P02533	Keratin, type I cytoskeletal 14	KRT14	51.5294	954.601	45.13	12	18	21
Q14498	RNA-binding protein 39	RBM39	59.3427	920.238	33.02	9	12	22
P38919	Eukaryotic initiation factor 4A-III	EIF4A3	46.8412	903.876	38.44	13	16	25
P05198	Eukaryotic translation initiation factor 2 subunit 1	EIF2S1	36.0894	898.399	44.13	14	14	18
P22626	Heterogeneous nuclear ribonucleoproteins A2/B1	HNRNPA2B1	37.4067	843.323	43.91	9	11	15
P61247	40S ribosomal protein S3a	RPS3A	29.9257	802.911	34.85	11	11	19
Q8IUF8	Ribosomal oxygenase 2	RIOX2	52.767	802.019	36.99	11	11	19
Q9H0S4	Probable ATP-dependent RNA helicase DDX47	DDX47	50.6147	725.929	36.92	13	13	16
P07437	Tubulin beta chain	TUBB	49.639	720.05	41.67	3	12	17
Q53GS9	U4/U6.U5 tri-snRNP-associated protein 2	USP39	65.3397	705.858	27.43	11	11	18
Q9BQE3	Tubulin alpha-1C chain	TUBA1C	49.8635	689.1	32.52	10	10	16
Q9UJV9	Probable ATP-dependent RNA helicase DDX41	DDX41	69.793	682.179	30.23	14	14	19
Q8WXX5	DnaJ homolog subfamily C member 9	DNAJC9	29.8911	678.617	47.31	10	10	14
P62263	40S ribosomal protein S14	RPS14	16.2625	674.518	29.8	4	4	12
P61978	Heterogeneous nuclear ribonucleoprotein K	HNRNPK	50.9444	672.73	27.86	10	10	15
P09651	Heterogeneous nuclear ribonucleoprotein A1	HNRNPA1	38.7231	650.345	32.8	7	9	15
Q2TAY7	WD40 repeat-containing protein SMU1	SMU1	57.5072	630.125	29.63	9	9	15
Q92841	Probable ATP-dependent RNA helicase DDX17	DDX17	80.222	624.459	19.62	7	11	16
Q13885	Tubulin beta-2A chain	TUBB2A	49.875	615.062	27.42	1	8	14
Q8WWY3	U4/U6 small nuclear ribonucleoprotein Prp31	PRPF31	55.4214	608.95	39.08	13	13	18
Q96DI7	U5 small nuclear ribonucleoprotein 40 kDa protein	SNRNP40	39.2857	606.348	39.78	9	9	14
P08708	40S ribosomal protein S17	RPS17	15.5404	604.576	52.59	7	7	12
P60709	Actin, cytoplasmic 1	ACTB	41.7097	592.695	32.8	4	10	14
P20042	Eukaryotic translation initiation factor 2 subunit 2	EIF2S2	38.3644	582.57	37.84	9	9	12
P13647	Keratin, type II cytoskeletal 5	KRT5	62.34	580.095	21.02	7	13	18
Q01130	Serine/arginine-rich splicing factor 2	SRSF2	25.4612	563.952	27.15	4	5	12
Q9P258	Protein RCC2	RCC2	56.0492	556.897	32.57	9	9	12
O95232	Luc7-like protein 3	LUC7L3	51.4351	547.697	27.08	11	11	14
Q15717	ELAV-like protein 1	ELAVL1	36.0692	545.795	30.67	8	8	10
P31943	Heterogeneous nuclear ribonucleoprotein H	HNRNPH1	49.1984	532.845	34.97	7	9	12
P62701	40S ribosomal protein S4, X isoform	RPS4X	29.5791	530.011	46.01	13	13	17
Q9UHR5	SAP30-binding protein	SAP30BP	33.8497	528.764	28.25	7	7	12
Q86YZ3	Hornerin	HRNR	282.228	517.784	14.7	10	10	12
Q07955	Serine/arginine-rich splicing factor 1	SRSF1	27.7278	513.979	42.74	12	13	18
P35659	Protein DEK	DEK	42.6479	512.429	29.6	9	9	11
P02538	Keratin, type II cytoskeletal 6A	KRT6A	60.0083	504.206	20.04	6	12	16
P62753	40S ribosomal protein S6	RPS6	28.663	500.484	24.9	8	8	13
Q9Y383	Putative RNA-binding protein Luc7-like 2	LUC7L2	46.4856	496.581	22.19	5	8	14
O60814	Histone H2B type 1-K	H2BC12	13.8816	491.935	47.62	1	6	13
P62081	40S ribosomal protein S7	RPS7	22.1133	488.108	46.39	7	7	16
Q99880	Histone H2B type 1-L	H2BC13	13.9436	483.518	47.62	1	6	13
Q08170	Serine/arginine-rich splicing factor 4	SRSF4	56.6453	476.366	20.45	8	11	13
P11142	Heat shock cognate 71 kDa protein	HSPA8	70.8542	467.111	19.04	9	9	9
Q8IYB3	Serine/arginine repetitive matrix protein 1	SRRM1	102.274	459.887	12.39	6	6	8
Q9UMS4	Pre-mRNA-processing factor 19	PRPF19	55.1463	458.956	36.9	9	9	12
P07910	Heterogeneous nuclear ribonucleoproteins C1/C2	HNRNPC	33.6495	454.734	51.96	11	11	13
P35249	Replication factor C subunit 4	RFC4	39.6569	452.797	31.96	7	7	7
O43809	Cleavage and polyadenylation specificity factor subunit 5	NUDT21	26.2107	445.841	39.21	8	8	12
Q9UNQ2	Probable dimethyladenosine transferase	DIMT1	35.2141	444.699	34.5	8	8	12
O43172	U4/U6 small nuclear ribonucleoprotein Prp4	PRPF4	58.4124	444.08	23.95	8	8	9
Q9UQ35	Serine/arginine repetitive matrix protein 2	SRRM2	299.438	443.471	5.23	9	9	9
P51991	Heterogeneous nuclear ribonucleoprotein A3	HNRNPA3	39.5706	435.616	20.9	5	6	9
Q5BKY9	Protein FAM133B	FAM133B	28.3679	431.718	21.05	4	4	9
Q96HS1	Serine/threonine-protein phosphatase PGAM5, mitochondrial	PGAM5	31.9846	425.156	39.79	11	11	13
Q15287	RNA-binding protein with serine-rich domain 1	RNPS1	34.1877	423.611	25.25	5	5	11
Q9UK58	Cyclin-L1	CCNL1	59.5972	421.681	19.39	7	7	7
P62244	40S ribosomal protein S15a	RPS15A	14.83	417.141	40	4	4	8
P04350	Tubulin beta-4A chain	TUBB4A	49.5539	415.912	26.13	1	8	11
Q86U06	Probable RNA-binding protein 23	RBM23	48.7007	414.97	14.12	2	5	8
P62805	Histone H4	H4C1	11.3604	413.532	51.46	6	6	11
Q9BTD8	RNA-binding protein 42	RBM42	50.382	410.868	21.46	7	7	11
Q96P11	28S rRNA (cytosine-C(5))-methyltransferase	NSUN5	46.6623	409.905	32.4	10	10	11
Q9Y294	Histone chaperone ASF1A	ASF1A	22.9541	405.204	44.12	6	6	9
P46782	40S ribosomal protein S5	RPS5	22.8621	402.336	32.84	7	7	14
P62750	60S ribosomal protein L23a	RPL23A	17.6841	391.441	42.31	8	8	9
Q99459	Cell division cycle 5-like protein	CDC5L	92.1937	389.93	16.71	10	10	11
Q9BVP2	Guanine nucleotide-binding protein-like 3	GNL3	61.9545	385.426	20.22	8	8	9
P14866	Heterogeneous nuclear ribonucleoprotein L	HNRNPL	64.0924	382.781	21.73	8	8	11
Q02878	60S ribosomal protein L6	RPL6	32.7076	379.113	33.68	8	8	10
Q6UN15	Pre-mRNA 3'-end-processing factor FIP1	FIP1L1	66.4865	378.278	21.04	7	7	7
Q9NX58	Cell growth-regulating nucleolar protein	LYAR	43.5879	376.671	24.54	8	8	9
P62847	40S ribosomal protein S24	RPS24	15.4134	375.831	39.85	6	6	11
P26599	Polypyrimidine tract-binding protein 1	PTBP1	57.1856	374.28	11.86	4	4	5
Q9NV31	U3 small nucleolar ribonucleoprotein protein IMP3	IMP3	21.8366	372.393	47.28	7	7	8
O43290	U4/U6.U5 tri-snRNP-associated protein 1	SART1	90.2003	371.98	11.5	6	6	7
Q9BYG3	MKI67 FHA domain-interacting nucleolar phosphoprotein	NIFK	34.201	370.25	36.86	7	7	8
P23396	40S ribosomal protein S3	RPS3	26.6714	370.106	46.5	9	9	13
O43684	Mitotic checkpoint protein BUB3	BUB3	37.1312	368.948	27.44	7	7	9
P39023	60S ribosomal protein L3	RPL3	46.0798	368.78	17.62	5	5	9
P20290	Transcription factor BTF3	BTF3	22.1544	367.929	45.63	4	4	6
P52597	Heterogeneous nuclear ribonucleoprotein F	HNRNPF	45.6429	367.065	23.37	4	6	8
Q8NFW8	N-acylneuraminate cytidylyltransferase	CMAS	48.3487	366.83	23.96	9	9	12
Q8IY81	pre-rRNA 2'-O-ribose RNA methyltransferase FTSJ3	FTSJ3	96.4992	365.505	13.46	7	7	8
P67809	Y-box-binding protein 1	YBX1	35.9027	365.243	37.04	6	6	6
P10412	Histone H1.4	H1-4	21.852	363.392	26.94	2	7	11
P46783	40S ribosomal protein S10	RPS10	18.8859	362.52	32.73	5	5	7
Q86V81	THO complex subunit 4	ALYREF	26.8716	361.89	25.29	4	4	5
Q2NL82	Pre-rRNA-processing protein TSR1 homolog	TSR1	91.7519	360.991	10.95	7	7	9
Q9Y5S9	RNA-binding protein 8A	RBM8A	19.8767	360.628	51.15	5	5	9
P62913	60S ribosomal protein L11	RPL11	20.2396	360.615	32.58	5	5	10
P62841	40S ribosomal protein S15	RPS15	17.0292	358.827	53.79	7	7	10
Q96SB4	SRSF protein kinase 1	SRPK1	74.2784	355.128	19.69	9	9	11
P62995	Transformer-2 protein homolog beta	TRA2B	33.6456	353.944	37.85	8	10	11
Q8IWS0	PHD finger protein 6	PHF6	41.264	348.082	18.36	4	4	8
P04053	DNA nucleotidylexotransferase	DNTT	58.4991	344.092	26.52	9	9	9
P0DN76	Splicing factor U2AF 35 kDa subunit-like protein	U2AF1L5	27.8545	340.113	23.75	3	4	6
P25705	ATP synthase subunit alpha, mitochondrial	ATP5F1A	59.7136	338.266	17.36	7	7	7
Q9BZI7	Regulator of nonsense transcripts 3B	UPF3B	57.7271	337.57	21.95	9	9	9
Q05519	Serine/arginine-rich splicing factor 11	SRSF11	53.5102	331.279	19.42	6	6	8
P16401	Histone H1.5	H1-5	22.5665	329.038	30.09	8	9	11
Q16630	Cleavage and polyadenylation specificity factor subunit 6	CPSF6	59.1734	328.407	13.79	6	6	8
O00571	ATP-dependent RNA helicase DDX3X	DDX3X	73.198	327.235	10.12	5	6	8
Q9UNX3	60S ribosomal protein L26-like 1	RPL26L1	17.2456	326.606	48.97	2	10	12
O96019	Actin-like protein 6A	ACTL6A	47.4303	326.509	27.04	7	7	7
P04406	Glyceraldehyde-3-phosphate dehydrogenase	GAPDH	36.0304	323.941	28.06	5	5	5
P35250	Replication factor C subunit 2	RFC2	39.1321	318.689	22.03	5	5	6
P41091	Eukaryotic translation initiation factor 2 subunit 3	EIF2S3	51.0772	310.789	15.68	5	5	8
P61254	60S ribosomal protein L26	RPL26	17.2475	309.177	42.76	1	9	11
P11940	Polyadenylate-binding protein 1	PABPC1	70.6259	308.434	15.09	6	8	9
Q8TAD8	Smad nuclear-interacting protein 1	SNIP1	45.7503	306.253	22.47	6	6	8
P02768	Albumin	ALB	69.3215	306.129	13.3	7	7	9
P08779	Keratin, type I cytoskeletal 16	KRT16	51.2362	305.957	29.81	5	11	11
O95819	Mitogen-activated protein kinase kinase kinase kinase 4	MAP4K4	142.013	305.828	6.13	6	6	7
P68032	Actin, alpha cardiac muscle 1	ACTC1	41.9919	298.479	22.81	1	7	8
P16403	Histone H1.2	H1-2	21.3517	298.398	23.47	1	6	9
Q9ULA0	Aspartyl aminopeptidase	DNPEP	53.3764	298.361	20.21	6	6	7
O00422	Histone deacetylase complex subunit SAP18	SAP18	17.55	294.229	39.87	6	6	8
Q12874	Splicing factor 3A subunit 3	SF3A3	58.8123	289.145	15.97	5	5	5
P46781	40S ribosomal protein S9	RPS9	22.5776	288.242	34.54	9	9	9
P27348	14-3-3 protein theta	YWHAQ	27.7468	284.561	36.33	4	7	7
Q92759	General transcription factor IIH subunit 4	GTF2H4	52.1533	283.672	19.48	6	6	6
Q13765	Nascent polypeptide-associated complex subunit alpha	NACA	23.3697	277.154	25.58	4	4	5
Q12905	Interleukin enhancer-binding factor 2	ILF2	43.0352	276.321	15.64	4	4	6
Q86W42	THO complex subunit 6 homolog	THOC6	37.511	272.83	21.99	5	5	6
Q13247	Serine/arginine-rich splicing factor 6	SRSF6	39.5634	270.83	18.6	5	8	8
Q7L0Y3	tRNA methyltransferase 10 homolog C	TRMT10C	47.3166	270.65	18.36	5	5	5
Q9Y2W1	Thyroid hormone receptor-associated protein 3	THRAP3	108.601	269.903	11.52	9	10	10
O95777	U6 snRNA-associated Sm-like protein LSm8	LSM8	10.3963	269.615	36.46	2	2	4
P63220	40S ribosomal protein S21	RPS21	9.10557	269.021	34.94	2	2	3
P40937	Replication factor C subunit 5	RFC5	38.4722	265.69	20.88	5	5	6
P63173	60S ribosomal protein L38	RPL38	8.21273	265.177	35.71	4	4	7
O43670	BUB3-interacting and GLEBS motif-containing protein ZNF207	ZNF207	50.7171	263.871	11.09	5	5	6
P32969	60S ribosomal protein L9	RPL9	21.8498	263.639	36.98	5	5	6
P37108	Signal recognition particle 14 kDa protein	SRP14	14.5608	262.281	41.91	7	7	7
Q96C57	Protein CUSTOS	CUSTOS	28.1535	262.055	35.88	5	5	5
P16402	Histone H1.3	H1-3	22.3363	261.743	19	1	6	8
P60842	Eukaryotic initiation factor 4A-I	EIF4A1	46.1246	259.291	14.29	3	6	7
P62266	40S ribosomal protein S23	RPS23	15.7977	256.438	23.78	4	4	6
P05388	60S acidic ribosomal protein P0	RPLP0	34.2518	256.325	23.66	5	5	6
Q96EY4	Translation machinery-associated protein 16	TMA16	23.8494	253.765	23.65	4	4	7
P52272	Heterogeneous nuclear ribonucleoprotein M	HNRNPM	77.4643	252.633	8.9	4	4	4
Q13595	Transformer-2 protein homolog alpha	TRA2A	32.6691	252.185	28.01	5	7	7
Q8NDX1	PH and SEC7 domain-containing protein 4	PSD4	116.177	249.834	8.9	6	6	6
P48047	ATP synthase subunit O, mitochondrial	ATP5PO	23.2627	249.316	19.72	3	3	4
Q9UKM9	RNA-binding protein Raly	RALY	32.4436	247.926	18.3	5	5	6
Q9NQ29	Putative RNA-binding protein Luc7-like 1	LUC7L	43.7013	247.696	20.49	4	7	7
Q15029	116 kDa U5 small nuclear ribonucleoprotein component	EFTUD2	109.366	247.694	7.41	5	5	6
P68104	Elongation factor 1-alpha 1	EEF1A1	50.1091	247.07	17.1	4	4	7
O75934	Pre-mRNA-splicing factor SPF27	BCAS2	26.115	243.197	24.89	5	5	5
Q8N684	Cleavage and polyadenylation specificity factor subunit 7	CPSF7	52.0183	239.596	22.72	9	9	9
P10809	60 kDa heat shock protein, mitochondrial	HSPD1	61.0164	238.42	13.26	5	5	5
P08865	40S ribosomal protein SA	RPSA	32.8334	237.654	20	4	4	6
P62829	60S ribosomal protein L23	RPL23	14.8561	237	35.71	4	4	7
O43143	Pre-mRNA-splicing factor ATP-dependent RNA helicase DHX15	DHX15	90.8752	233.606	7.92	5	5	6
P62269	40S ribosomal protein S18	RPS18	17.7079	233.389	29.61	6	6	7
O60828	Polyglutamine-binding protein 1	PQBP1	30.454	232.641	29.06	5	5	5
P52292	Importin subunit alpha-1	KPNA2	57.8259	231.742	10.02	3	3	3
Q9BU76	Multiple myeloma tumor-associated protein 2	MMTAG2	29.3939	230.581	25.86	6	6	6
Q9BQ67	Glutamate-rich WD repeat-containing protein 1	GRWD1	49.3882	227.259	11.21	3	3	4
P62249	40S ribosomal protein S16	RPS16	16.435	225.306	33.56	5	5	6
Q8WVM0	Dimethyladenosine transferase 1, mitochondrial	TFB1M	39.518	223.192	24.57	6	6	6
P18124	60S ribosomal protein L7	RPL7	29.2072	221.265	18.95	6	6	7
O75494	Serine/arginine-rich splicing factor 10	SRSF10	31.2818	220.295	20.99	5	5	5
P09661	U2 small nuclear ribonucleoprotein A'	SNRPA1	28.3981	217.475	21.18	4	4	5
P15880	40S ribosomal protein S2	RPS2	31.3046	216.764	20.14	5	5	6
A0A075B6P5	Immunoglobulin kappa variable 2-28	IGKV2-28	12.9485	216.032	10.83	1	1	6
Q14103	Heterogeneous nuclear ribonucleoprotein D0	HNRNPD	38.4103	215.68	16.34	4	4	5
Q6P6C2	RNA demethylase ALKBH5	ALKBH5	44.2286	215.12	19.04	5	5	5
Q96AG4	Leucine-rich repeat-containing protein 59	LRRC59	34.9089	214.074	19.87	4	4	5
Q8NHQ9	ATP-dependent RNA helicase DDX55	DDX55	68.5031	213.827	18.5	6	6	7
Q96A72	Protein mago nashi homolog 2	MAGOHB	17.2649	213.261	29.73	3	3	4
Q15427	Splicing factor 3B subunit 4	SF3B4	44.3571	213.14	18.4	4	4	4
P62917	60S ribosomal protein L8	RPL8	28.0073	213.014	13.23	3	3	4
P36578	60S ribosomal protein L4	RPL4	47.6674	211.304	21.31	7	7	7
P08311	Cathepsin G	CTSG	28.8191	209.458	21.18	5	5	6
Q96PZ2	Serine protease FAM111A	FAM111A	70.1514	209.411	10.31	3	3	3
P62306	Small nuclear ribonucleoprotein F	SNRPF	9.71878	208.82	15.12	2	2	5
Q5T280	Putative methyltransferase C9orf114	SPOUT1	41.9824	207.574	21.81	5	5	5
P18621	60S ribosomal protein L17	RPL17	21.3833	207.186	26.63	4	4	6
Q9BVS4	Serine/threonine-protein kinase RIO2	RIOK2	63.2432	203.738	17.39	6	6	6
Q9Y6A4	Cilia- and flagella-associated protein 20	CFAP20	22.76	201.921	25.39	4	4	4
P55081	Microfibrillar-associated protein 1	MFAP1	51.9266	197.486	14.35	5	5	6
P62314	Small nuclear ribonucleoprotein Sm D1	SNRPD1	13.2734	196.944	37.82	4	4	5
Q96G21	U3 small nucleolar ribonucleoprotein protein IMP4	IMP4	33.7355	196.63	13.4	3	3	3
O95218	Zinc finger Ran-binding domain-containing protein 2	ZRANB2	37.382	194.889	15.15	6	6	6
P26373	60S ribosomal protein L13	RPL13	24.2465	193.889	22.27	5	5	5
Q8IZQ5	Selenoprotein H	SELENOH	13.4461	193.527	25.41	4	4	5
P43358	Melanoma-associated antigen 4	MAGEA4	34.8775	193.134	10.41	3	3	3
P62310	U6 snRNA-associated Sm-like protein LSm3	LSM3	11.838	192.629	40.2	3	3	4
Q16629	Serine/arginine-rich splicing factor 7	SRSF7	27.35	192.511	21.43	4	5	6
P63104	14-3-3 protein zeta/delta	YWHAZ	27.7277	192.371	28.98	3	6	6
P62277	40S ribosomal protein S13	RPS13	17.2117	192.232	29.8	5	5	6
Q9NVP2	Histone chaperone ASF1B	ASF1B	22.4191	191.913	22.77	3	3	3
Q02978	Mitochondrial 2-oxoglutarate/malate carrier protein	SLC25A11	34.0399	191.482	16.24	4	4	4
P52907	F-actin-capping protein subunit alpha-1	CAPZA1	32.9023	190.451	21.68	2	4	4
Q13242	Serine/arginine-rich splicing factor 9	SRSF9	25.5264	188.558	25.79	5	6	6
P47755	F-actin-capping protein subunit alpha-2	CAPZA2	32.9286	187.044	21.68	2	4	4
Q9Y262	Eukaryotic translation initiation factor 3 subunit L	EIF3L	66.6844	186.551	8.16	3	3	3
O95470	Sphingosine-1-phosphate lyase 1	SGPL1	63.4827	186.081	8.8	3	3	3
P06576	ATP synthase subunit beta, mitochondrial	ATP5F1B	56.5246	185.663	12.1	5	5	5
Q9NYF8	Bcl-2-associated transcription factor 1	BCLAF1	106.059	184.443	11.3	7	8	8
P25398	40S ribosomal protein S12	RPS12	14.5055	184.035	16.67	1	1	4
Q9BXK1	Krueppel-like factor 16	KLF16	25.4147	183.465	30.16	3	3	4
O95400	CD2 antigen cytoplasmic tail-binding protein 2	CD2BP2	37.6232	178.882	14.08	3	3	3
E9PRG8	Uncharacterized protein C11orf98	C11orf98	14.2251	178.786	26.02	2	3	4
Q86U42	Polyadenylate-binding protein 2	PABPN1	32.729	178.445	15.36	4	4	4
Q6DCA0	AMMECR1-like protein	AMMECR1L	34.4774	178.072	14.52	3	3	3
P56182	Ribosomal RNA processing protein 1 homolog A	RRP1	52.8066	177.223	12.15	4	4	4
Q00403	Transcription initiation factor IIB	GTF2B	34.8106	175.907	13.92	3	3	4
Q13151	Heterogeneous nuclear ribonucleoprotein A0	HNRNPA0	30.8218	175.547	14.1	2	3	5
P05387	60S acidic ribosomal protein P2	RPLP2	11.6578	174.378	13.91	2	2	2
P84103	Serine/arginine-rich splicing factor 3	SRSF3	19.3179	174.373	25.61	3	4	5
P38159	RNA-binding motif protein, X chromosome	RBMX	42.3063	173.95	12.53	5	5	6
Q00325	Phosphate carrier protein, mitochondrial	SLC25A3	40.0687	173.167	7.73	2	2	2
Q49A26	Putative oxidoreductase GLYR1	GLYR1	60.509	171.686	10.31	5	5	5
Q9NWB6	Arginine and glutamate-rich protein 1	ARGLU1	33.1968	169.858	18.32	7	7	7
P40938	Replication factor C subunit 3	RFC3	40.5299	168.523	14.61	4	4	4
O14602	Eukaryotic translation initiation factor 1A, Y-chromosomal	EIF1AY	16.4323	166.242	22.22	3	3	3
Q66PJ3	ADP-ribosylation factor-like protein 6-interacting protein 4	ARL6IP4	44.8882	165.231	11.64	4	4	4
Q9UKV3	Apoptotic chromatin condensation inducer in the nucleus	ACIN1	151.771	165.012	3.95	4	4	4
P60228	Eukaryotic translation initiation factor 3 subunit E	EIF3E	52.1874	164.795	10.56	3	3	3
P61513	60S ribosomal protein L37a	RPL37A	10.2685	163.069	29.35	3	3	4
P62316	Small nuclear ribonucleoprotein Sm D2	SNRPD2	13.5182	162.971	32.2	4	4	4
Q8N5F7	NF-kappa-B-activating protein	NKAP	47.1101	162.723	11.08	3	3	4
Q9UI10	Translation initiation factor eIF-2B subunit delta	EIF2B4	57.5213	161.66	9.94	3	3	3
Q06330	Recombining binding protein suppressor of hairless	RBPJ	55.6015	161.405	11.6	5	5	5
Q99490	Arf-GAP with GTPase, ANK repeat and PH domain-containing protein 2	AGAP2	124.597	161.338	4.45	4	4	4
P62280	40S ribosomal protein S11	RPS11	18.419	160.555	22.78	4	4	4
O75643	U5 small nuclear ribonucleoprotein 200 kDa helicase	SNRNP200	244.353	160.399	2.11	4	4	4
O00139	Kinesin-like protein KIF2A	KIF2A	79.9046	159.021	5.52	4	4	4
P06748	Nucleophosmin	NPM1	32.5548	158.916	11.9	2	2	3
Q92974	Rho guanine nucleotide exchange factor 2	ARHGEF2	111.473	158.667	5.78	3	3	3
P27635	60S ribosomal protein L10	RPL10	24.5879	158.662	11.21	2	2	4
P84098	60S ribosomal protein L19	RPL19	23.4512	157.96	12.76	2	2	3
P01040	Cystatin-A	CSTA	10.9997	156.091	42.86	3	3	3
P14678	Small nuclear ribonucleoprotein-associated proteins B and B'	SNRPB	24.5937	155.426	12.5	3	3	3
Q8NC51	Plasminogen activator inhibitor 1 RNA-binding protein	SERBP1	44.9385	155.041	10.54	3	3	3
P62136	Serine/threonine-protein phosphatase PP1-alpha catalytic subunit	PPP1CA	37.4878	154.197	13.33	4	4	4
O14744	Protein arginine N-methyltransferase 5	PRMT5	72.6376	153.708	9.89	4	4	4
Q96I25	Splicing factor 45	RBM17	44.9339	153.592	12.47	4	4	4
P83731	60S ribosomal protein L24	RPL24	17.7679	153.101	14.01	2	2	3
O00303	Eukaryotic translation initiation factor 3 subunit F	EIF3F	37.5402	152.262	13.45	4	4	4
P07195	L-lactate dehydrogenase B chain	LDHB	36.6151	150.749	11.08	2	3	3
Q9Y3A4	Ribosomal RNA-processing protein 7 homolog A	RRP7A	32.314	147.374	15	3	3	3
Q53GL0	Pleckstrin homology domain-containing family O member 1	PLEKHO1	46.2087	145.498	15.4	4	4	4
P63010	AP-2 complex subunit beta	AP2B1	104.486	144.822	3.84	2	2	3
P62304	Small nuclear ribonucleoprotein E	SNRPE	10.7966	144.378	25	2	2	3
Q9HAF1	Chromatin modification-related protein MEAF6	MEAF6	21.6219	144.164	18.32	2	2	2
Q9Y6V7	Probable ATP-dependent RNA helicase DDX49	DDX49	54.192	143.984	8.7	4	4	4
P61353	60S ribosomal protein L27	RPL27	15.7877	142.811	29.41	3	3	4
Q96KK5	Histone H2A type 1-H	H2AC12	13.8978	141.127	27.34	2	3	4
O43447	Peptidyl-prolyl cis-trans isomerase H	PPIH	19.1956	138.524	32.2	4	4	4
P83876	Thioredoxin-like protein 4A	TXNL4A	16.7752	138.095	25.35	3	3	4
P50991	T-complex protein 1 subunit delta	CCT4	57.8878	137.711	7.98	3	3	3
Q96CT7	Coiled-coil domain-containing protein 124	CCDC124	25.8196	137.518	17.94	3	3	3
Q13185	Chromobox protein homolog 3	CBX3	20.7984	136.653	16.39	2	2	2
P78559	Microtubule-associated protein 1A	MAP1A	305.298	136.287	1.82	3	3	3
P06733	Alpha-enolase	ENO1	47.1393	135.841	6.22	2	2	2
Q86VM9	Zinc finger CCCH domain-containing protein 18	ZC3H18	106.316	135.796	3.36	2	2	2
Q8N8D1	Programmed cell death protein 7	PDCD7	54.6662	134.707	6.8	2	2	2
P46937	Transcriptional coactivator YAP1	YAP1	54.4275	134.43	3.37	1	1	1
Q13310	Polyadenylate-binding protein 4	PABPC4	70.7381	134.345	6.21	1	3	3
Q15428	Splicing factor 3A subunit 2	SF3A2	49.2243	133.794	10.56	3	3	3
Q9BRL6	Serine/arginine-rich splicing factor 8	SRSF8	32.2682	133.702	14.18	2	3	3
P62258	14-3-3 protein epsilon	YWHAE	29.1554	133.48	18.82	2	4	4
P12268	Inosine-5'-monophosphate dehydrogenase 2	IMPDH2	55.7696	133.422	5.25	2	2	2
P62714	Serine/threonine-protein phosphatase 2A catalytic subunit beta isoform	PPP2CB	35.5523	133.289	11	3	3	3
Q9NWT1	p21-activated protein kinase-interacting protein 1	PAK1IP1	43.9359	132.956	4.34	1	1	2
Q8NEJ9	Neuroguidin	NGDN	35.872	132.53	15.56	4	4	4
P53999	Activated RNA polymerase II transcriptional coactivator p15	SUB1	14.3864	132.313	24.41	3	3	4
Q96CW1	AP-2 complex subunit mu	AP2M1	49.623	132.302	10.8	3	3	4
P46779	60S ribosomal protein L28	RPL28	15.7377	131.543	27.74	5	5	5
P31025	Lipocalin-1	LCN1	19.2378	130.342	12.5	2	2	2
P35269	General transcription factor IIF subunit 1	GTF2F1	58.2051	129.727	6.19	2	2	2
Q9H7B4	Histone-lysine N-methyltransferase SMYD3	SMYD3	49.0646	129.628	13.32	4	4	4
Q92522	Histone H1.10	H1-10	22.4735	128.438	21.13	3	3	3
P48729	Casein kinase I isoform alpha	CSNK1A1	38.8899	127.719	14.54	4	4	4
Q969G3	SWI/SNF-related matrix-associated actin-dependent regulator of chromatin subfamily E member 1	SMARCE1	46.6206	126.126	6.81	2	2	2
Q08881	Tyrosine-protein kinase ITK/TSK	ITK	71.7851	125.057	5	3	3	3
Q9BQA1	Methylosome protein 50	WDR77	36.7011	124.985	14.91	3	3	3
Q9Y388	RNA-binding motif protein, X-linked 2	RBMX2	37.3132	124.465	10.87	3	3	3
P36542	ATP synthase subunit gamma, mitochondrial	ATP5F1C	32.9753	124.068	7.72	2	2	2
Q5D862	Filaggrin-2	FLG2	247.928	123.522	1.17	2	2	2
Q15233	Non-POU domain-containing octamer-binding protein	NONO	54.1973	122.948	11.04	4	4	4
Q9UJU2	Lymphoid enhancer-binding factor 1	LEF1	44.1727	122.621	16.54	3	3	3
Q7L2H7	Eukaryotic translation initiation factor 3 subunit M	EIF3M	42.4758	122.58	9.36	4	4	4
P23528	Cofilin-1	CFL1	18.4907	121.748	22.29	2	2	2
Q13112	Chromatin assembly factor 1 subunit B	CHAF1B	61.4542	121.552	4.83	2	2	3
O15371	Eukaryotic translation initiation factor 3 subunit D	EIF3D	63.9324	121.548	12.04	3	3	3
P40429	60S ribosomal protein L13a	RPL13A	23.5624	119.767	16.75	4	4	4
Q13573	SNW domain-containing protein 1	SNW1	61.4565	119.52	5.97	2	2	3
O43660	Pleiotropic regulator 1	PLRG1	57.1581	119.206	16.54	4	4	4
Q15014	Mortality factor 4-like protein 2	MORF4L2	32.2878	119.007	14.58	2	3	3
O60506	Heterogeneous nuclear ribonucleoprotein Q	SYNCRIP	69.5596	118.904	6.1	3	3	3
Q15545	Transcription initiation factor TFIID subunit 7	TAF7	40.2345	118.18	3.44	1	1	1
Q6PJT7	Zinc finger CCCH domain-containing protein 14	ZC3H14	82.8233	117.142	5.98	3	3	3
O43709	Probable 18S rRNA (guanine-N(7))-methyltransferase	BUD23	31.8601	117.068	12.1	2	2	2
Q9UI30	Multifunctional methyltransferase subunit TRM112-like protein	TRMT112	14.1903	115.592	22.4	2	2	2
Q99729	Heterogeneous nuclear ribonucleoprotein A/B	HNRNPAB	36.2024	115.259	7.53	2	2	2
P46776	60S ribosomal protein L27a	RPL27A	16.551	115.166	14.19	2	2	3
Q9Y2Y9	Krueppel-like factor 13	KLF13	31.1605	114.552	12.85	2	2	2
Q92979	Ribosomal RNA small subunit methyltransferase NEP1	EMG1	26.7032	114.255	18.44	3	3	3
P62241	40S ribosomal protein S8	RPS8	24.1902	113.765	11.54	2	2	2
O94992	Protein HEXIM1	HEXIM1	40.5985	113.158	6.13	2	2	2
P83881	60S ribosomal protein L36a	RPL36A	12.4328	113.047	20.75	3	3	3
Q96EP5	DAZ-associated protein 1	DAZAP1	43.3561	112.29	3.93	1	1	1
P78362	SRSF protein kinase 2	SRPK2	77.4782	111.985	6.1	3	3	3
P60866	40S ribosomal protein S20	RPS20	13.3643	111.221	19.33	2	2	3
Q09028	Histone-binding protein RBBP4	RBBP4	47.6261	111.04	3.29	2	2	2
P26038	Moesin	MSN	67.7778	110.494	4.68	2	2	2
O95816	BAG family molecular chaperone regulator 2	BAG2	23.7572	110.433	13.27	2	2	2
P46778	60S ribosomal protein L21	RPL21	18.5531	110.379	19.38	3	3	3
P39019	40S ribosomal protein S19	RPS19	16.0505	109.868	15.17	2	2	2
P31689	DnaJ homolog subfamily A member 1	DNAJA1	44.8395	109.799	9.57	2	2	2
P56134	ATP synthase subunit f, mitochondrial	ATP5MF	10.9107	106.57	25.53	2	2	2
P30050	60S ribosomal protein L12	RPL12	17.8075	106.203	9.09	1	1	2
P61964	WD repeat-containing protein 5	WDR5	36.5655	106.144	12.57	3	3	3
Q9H6F5	Coiled-coil domain-containing protein 86	CCDC86	40.2113	105.982	9.44	3	3	3
P41223	Protein BUD31 homolog	BUD31	16.9886	105.329	25.69	3	3	3
Q92925	SWI/SNF-related matrix-associated actin-dependent regulator of chromatin subfamily D member 2	SMARCD2	58.8836	105.141	6.97	2	2	2
Q13888	General transcription factor IIH subunit 2	GTF2H2	44.3901	104.844	7.59	3	3	3
Q96J01	THO complex subunit 3	THOC3	38.7468	104.771	5.41	2	2	3
Q96QD9	UAP56-interacting factor	FYTTD1	35.7964	104.442	7.55	2	2	2
Q9NUD5	Zinc finger CCHC domain-containing protein 3	ZCCHC3	43.5199	103.96	4.96	2	2	2
O75531	Barrier-to-autointegration factor	BANF1	10.052	103.956	48.31	3	3	3
Q13895	Bystin	BYSL	49.57	102.764	7.32	3	3	3
O75131	Copine-3	CPNE3	60.0921	102.667	4.66	2	2	2
Q8WU68	Splicing factor U2AF 26 kDa subunit	U2AF1L4	25.7272	102.356	16.36	1	2	3
P32121	Beta-arrestin-2	ARRB2	46.0768	102.22	12.71	3	3	3
O75122	CLIP-associating protein 2	CLASP2	140.976	102.22	1.24	1	1	1
Q9NXX6	Non-structural maintenance of chromosomes element 4 homolog A	NSMCE4A	44.2742	102.045	8.57	2	2	2
Q9UBU8	Mortality factor 4-like protein 1	MORF4L1	41.4476	101.708	12.71	2	3	3
Q13889	General transcription factor IIH subunit 3	GTF2H3	34.3556	101.657	11.69	2	2	2
Q13243	Serine/arginine-rich splicing factor 5	SRSF5	31.2453	100.659	9.19	2	2	3
P78549	Endonuclease III-like protein 1	NTHL1	34.3678	100.352	8.33	2	2	2
P05141	ADP/ATP translocase 2	SLC25A5	32.8312	100.327	8.39	2	2	2
Q9Y4Z0	U6 snRNA-associated Sm-like protein LSm4	LSM4	15.3399	100.161	20.86	2	3	4
P12956	X-ray repair cross-complementing protein 6	XRCC6	69.7991	100.085	8.21	3	3	3
P61313	60S ribosomal protein L15	RPL15	24.1311	99.3079	10.29	2	2	2
Q4KMP7	TBC1 domain family member 10B	TBC1D10B	87.1447	98.103	7.3	3	3	3
P60660	Myosin light polypeptide 6	MYL6	16.9191	98.0925	19.21	2	2	3
P42677	40S ribosomal protein S27	RPS27	9.45484	98.0465	29.76	3	3	3
Q9Y2W2	WW domain-binding protein 11	WBP11	69.9539	98.0304	5.77	3	3	3
Q6I9Y2	THO complex subunit 7 homolog	THOC7	23.728	97.8686	13.73	3	3	3
Q9NRX1	RNA-binding protein PNO1	PNO1	27.9069	96.513	11.9	2	2	2
Q14145	Kelch-like ECH-associated protein 1	KEAP1	69.6207	96.0261	5.93	3	3	3
P32119	Peroxiredoxin-2	PRDX2	21.8782	95.5769	14.65	2	2	2
Q8WVK2	U4/U6.U5 small nuclear ribonucleoprotein 27 kDa protein	SNRNP27	18.8489	95.4372	19.35	2	2	2
P53680	AP-2 complex subunit sigma	AP2S1	17.0067	95	10.56	1	1	1
Q9Y4P3	Transducin beta-like protein 2	TBL2	49.7662	94.859	5.82	2	2	2
Q9H6A0	DENN domain-containing protein 2D	DENND2D	53.6377	94.52	3.61	1	1	1
Q07021	Complement component 1 Q subcomponent-binding protein, mitochondrial	C1QBP	31.3426	94.1798	17.38	3	3	3
P63244	Receptor of activated protein C kinase 1	RACK1	35.0546	94.0743	11.04	2	2	2
Q9Y3C1	Nucleolar protein 16	NOP16	21.1751	93.704	16.29	2	2	2
Q9Y448	Small kinetochore-associated protein	KNSTRN	35.4162	93.5353	8.54	2	2	2
P42766	60S ribosomal protein L35	RPL35	14.5426	93.3652	18.7	2	2	2
Q9ULW3	Activator of basal transcription 1	ABT1	31.06	93.2723	16.91	3	3	3
Q99986	Serine/threonine-protein kinase VRK1	VRK1	45.4474	93.0333	6.57	2	2	2
Q9H8G2	Caspase activity and apoptosis inhibitor 1	CAAP1	38.3438	92.9445	6.65	2	2	2
P25311	Zinc-alpha-2-glycoprotein	AZGP1	34.2371	92.54	7.05	1	1	1
O75940	Survival of motor neuron-related-splicing factor 30	SMNDC1	26.6945	92.33	11.34	1	1	1
P06702	Protein S100-A9	S100A9	13.2335	92.2647	24.56	2	2	2
O15182	Centrin-3	CETN3	19.5379	91.9896	19.16	2	2	2
Q00059	Transcription factor A, mitochondrial	TFAM	29.0782	91.2095	8.54	2	2	2
Q9GZL7	Ribosome biogenesis protein WDR12	WDR12	47.6777	91.0287	8.27	3	3	3
P06239	Tyrosine-protein kinase Lck	LCK	57.9639	90.3757	5.7	2	2	2
Q13427	Peptidyl-prolyl cis-trans isomerase G	PPIG	88.5641	90.1811	4.91	3	3	3
P49756	RNA-binding protein 25	RBM25	100.124	89.8827	4.51	3	3	3
Q15369	Elongin-C	ELOC	12.465	89.45	17.86	1	1	1
Q96IZ7	Serine/Arginine-related protein 53	RSRC1	38.6544	88.988	8.98	2	2	2
P62424	60S ribosomal protein L7a	RPL7A	29.977	88.8247	10.53	3	3	3
Q6P5R6	60S ribosomal protein L22-like 1	RPL22L1	14.5976	88.0434	19.67	2	2	2
Q14739	Delta(14)-sterol reductase LBR	LBR	70.658	87.3674	3.74	2	2	2
Q9HCM4	Band 4.1-like protein 5	EPB41L5	81.8049	87.3151	2.18	1	1	2
P05089	Arginase-1	ARG1	34.7133	86.84	3.73	1	1	1
P47914	60S ribosomal protein L29	RPL29	17.7411	85.3004	14.47	2	2	2
Q07666	KH domain-containing, RNA-binding, signal transduction-associated protein 1	KHDRBS1	48.1972	85.2238	7.67	2	2	2
Q9NPJ6	Mediator of RNA polymerase II transcription subunit 4	MED4	29.7269	84.8333	11.11	2	2	2
Q9HDC5	Junctophilin-1	JPH1	71.6415	84.45	1.82	1	1	1
P35268	60S ribosomal protein L22	RPL22	14.7778	84.0264	14.84	2	2	2
Q9P1Y6	PHD and RING finger domain-containing protein 1	PHRF1	178.557	83.99	1.21	1	1	1
O94906	Pre-mRNA-processing factor 6	PRPF6	106.858	83.81	1.59	1	1	1
Q8TBB5	Kelch domain-containing protein 4	KLHDC4	57.8554	83.5191	6.54	3	3	3
P15153	Ras-related C3 botulinum toxin substrate 2	RAC2	21.4151	83.16	8.85	1	1	1
P39748	Flap endonuclease 1	FEN1	42.5661	83.051	11.05	3	3	3
O75475	PC4 and SFRS1-interacting protein	PSIP1	60.0667	82.8327	4.53	2	2	2
Q8TBZ6	tRNA methyltransferase 10 homolog A	TRMT10A	39.694	82.34	3.83	1	1	1
Q9NVI7	ATPase family AAA domain-containing protein 3A	ATAD3A	71.3247	82.178	3.47	2	2	2
Q9ULX3	RNA-binding protein NOB1	NOB1	46.6458	81.8547	7.77	2	2	2
O95782	AP-2 complex subunit alpha-1	AP2A1	107.478	81.7725	2.46	2	2	2
P55209	Nucleosome assembly protein 1-like 1	NAP1L1	45.3459	81.49	4.35	1	1	1
P00338	L-lactate dehydrogenase A chain	LDHA	36.6654	81.4514	6.33	1	2	2
P32780	General transcription factor IIH subunit 1	GTF2H1	61.9926	81.4301	7.66	2	2	2
Q9BRS2	Serine/threonine-protein kinase RIO1	RIOK1	65.5417	81.37	2.11	1	1	1
Q96GM8	Target of EGR1 protein 1	TOE1	56.512	81.176	5.1	2	2	2
Q5VWG9	Transcription initiation factor TFIID subunit 3	TAF3	103.517	81.1504	3.01	2	2	2
Q7LGA3	Heparan sulfate 2-O-sulfotransferase 1	HS2ST1	41.8544	81.0203	8.15	2	2	2
Q7L4I2	Arginine/serine-rich coiled-coil protein 2	RSRC2	50.5293	80.84	2.76	1	1	1
O60884	DnaJ homolog subfamily A member 2	DNAJA2	45.7166	80.6789	7.04	2	2	2
Q9UGN5	Poly [ADP-ribose] polymerase 2	PARP2	66.1636	80.34	2.23	1	1	1
P19105	Myosin regulatory light chain 12A	MYL12A	19.7815	80.2273	12.87	2	2	2
P30153	Serine/threonine-protein phosphatase 2A 65 kDa regulatory subunit A alpha isoform	PPP2R1A	65.2669	79.9007	6.11	2	2	2
Q00839	Heterogeneous nuclear ribonucleoprotein U	HNRNPU	90.528	79.63	1.82	1	1	1
O60762	Dolichol-phosphate mannosyltransferase subunit 1	DPM1	29.6158	79.59	4.23	1	1	1
Q9BU64	Centromere protein O	CENPO	33.7645	79.28	5	1	1	1
Q8WY22	BRI3-binding protein	BRI3BP	27.8178	79.06	6.77	1	1	1
P0C0S5	Histone H2A.Z	H2AZ1	13.5446	78.7678	25.78	2	3	3
Q14331	Protein FRG1	FRG1	29.1541	78.5018	15.12	3	3	3
P17096	High mobility group protein HMG-I/HMG-Y	HMGA1	11.6691	77.4582	14.95	2	2	2
Q96S94	Cyclin-L2	CCNL2	58.1115	77.24	4.04	1	1	1
Q8IYU8	Calcium uptake protein 2, mitochondrial	MICU2	49.6344	76.94	3.92	1	1	1
O00148	ATP-dependent RNA helicase DDX39A	DDX39A	49.098	76.85	2.34	1	1	1
Q71F23	Centromere protein U	CENPU	47.4925	76.698	5.74	2	2	2
P62857	40S ribosomal protein S28	RPS28	7.8362	76.69	13.04	1	1	2
P11908	Ribose-phosphate pyrophosphokinase 2	PRPS2	34.747	76.68	5.35	1	1	1
P81605	Dermcidin	DCD	11.2768	76.3324	17.27	2	2	2
Q9NS86	LanC-like protein 2	LANCL2	50.8214	76.0087	5.56	2	2	2
Q9NZM5	Ribosome biogenesis protein NOP53	NOP53	54.3564	75.92	3.77	1	1	1
P31151	Protein S100-A7	S100A7	11.4636	75.8238	21.78	2	2	2
Q14CB8	Rho GTPase-activating protein 19	ARHGAP19	55.7212	75.7648	4.86	2	2	2
Q8IV48	3'-5' exoribonuclease 1	ERI1	40.0382	75.6489	8.02	2	2	2
Q13613	Myotubularin-related protein 1	MTMR1	74.6305	74.938	5.71	3	3	3
Q86SX3	Tubulin epsilon and delta complex protein 1	TEDC1	54.1969	74.8451	6.46	2	2	2
Q5VTL8	Pre-mRNA-splicing factor 38B	PRPF38B	64.4292	74.522	4.58	2	2	2
Q08554	Desmocollin-1	DSC1	99.9238	74.42	2.24	1	1	1
P55769	NHP2-like protein 1	SNU13	14.1646	73.5483	17.97	2	2	2
P41208	Centrin-2	CETN2	19.7259	73.3402	12.79	2	2	2
P50990	T-complex protein 1 subunit theta	CCT8	59.5825	73.3	2.55	1	1	1
Q8N0Y2	Zinc finger protein 444	ZNF444	35.1817	72.97	4.59	1	1	1
Q9Y450	HBS1-like protein	HBS1L	75.4256	72.7522	3.51	2	2	2
Q96EE3	Nucleoporin SEH1	SEH1L	39.6234	72.73	6.11	1	1	1
Q86Y79	Probable peptidyl-tRNA hydrolase	PTRH1	22.9221	72.5409	16.36	2	2	2
P46777	60S ribosomal protein L5	RPL5	34.3407	72.3261	7.41	2	2	2
Q9NVF7	F-box only protein 28	FBXO28	41.1234	72.3	3.8	1	1	1
Q9Y3B4	Splicing factor 3B subunit 6	SF3B6	14.5756	71.76	9.6	1	1	1
Q8IYL3	UPF0688 protein C1orf174	C1orf174	25.9607	71.63	5.76	1	1	1
P49761	Dual specificity protein kinase CLK3	CLK3	73.4691	71.47	2.82	1	1	1
Q12872	Splicing factor, suppressor of white-apricot homolog	SFSWAP	104.758	71.24	1.58	1	1	1
P04075	Fructose-bisphosphate aldolase A	ALDOA	39.3953	71.12	5.49	1	1	1
Q9BRP1	Programmed cell death protein 2-like	PDCD2L	39.3912	70.94	3.35	1	1	1
P84090	Enhancer of rudimentary homolog	ERH	12.251	70.8771	16.35	2	2	2
Q6P087	Mitochondrial mRNA pseudouridine synthase RPUSD3	RPUSD3	38.4368	70.8722	10.83	3	3	3
Q9NYV4	Cyclin-dependent kinase 12	CDK12	164.054	70.38	0.87	1	1	1
Q99755	Phosphatidylinositol 4-phosphate 5-kinase type-1 alpha	PIP5K1A	62.5936	70.09	1.78	1	1	1
P62854	40S ribosomal protein S26	RPS26	13.0071	70.0771	20.87	2	2	2
O43813	Glutathione S-transferase LANCL1	LANCL1	45.2536	69.7376	5.76	2	2	2
Q96TA2	ATP-dependent zinc metalloprotease YME1L1	YME1L1	86.4009	69.6704	3.49	2	2	2
Q9Y5J1	U3 small nucleolar RNA-associated protein 18 homolog	UTP18	61.9644	69.4309	6.12	2	2	2
P42167	Lamina-associated polypeptide 2, isoforms beta/gamma	TMPO	50.6395	69.39	3.52	1	1	1
Q9NRC8	NAD-dependent protein deacetylase sirtuin-7	SIRT7	44.8704	69.01	3.75	1	1	1
Q9H5U6	rRNA N6-adenosine-methyltransferase ZCCHC4	ZCCHC4	58.9713	68.6066	3.7	2	2	2
P62899	60S ribosomal protein L31	RPL31	14.4539	67.7876	18.4	2	2	2
Q9Y285	Phenylalanine--tRNA ligase alpha subunit	FARSA	57.5275	67.45	2.17	1	1	1
Q92558	Wiskott-Aldrich syndrome protein family member 1	WASF1	61.6139	67.15	2.33	1	1	1
Q9NSI2	Protein FAM207A	FAM207A	25.4408	66.636	11.3	2	2	2
Q02413	Desmoglein-1	DSG1	113.676	66.6041	3.62	2	2	2
Q8N3C7	CAP-Gly domain-containing linker protein 4	CLIP4	76.2686	65.79	1.56	1	1	1
P13796	Plastin-2	LCP1	70.2439	65.6469	3.83	2	2	2
P07737	Profilin-1	PFN1	15.0446	65.5644	21.43	2	2	2
Q9Y3U8	60S ribosomal protein L36	RPL36	12.2459	65.52	10.48	1	1	1
Q9H8M2	Bromodomain-containing protein 9	BRD9	66.9584	65.34	1.84	1	1	1
Q99873	Protein arginine N-methyltransferase 1	PRMT1	42.4339	64.85	3.23	1	1	1
P62888	60S ribosomal protein L30	RPL30	12.7757	64.7488	10.43	1	1	2
P62851	40S ribosomal protein S25	RPS25	13.7337	64.4483	14.4	2	2	2
P30419	Glycylpeptide N-tetradecanoyltransferase 1	NMT1	56.7699	64.43	2.82	1	1	1
P08579	U2 small nuclear ribonucleoprotein B''	SNRPB2	25.4701	64.4093	8	1	1	2
P62906	60S ribosomal protein L10a	RPL10A	24.8155	64.0316	7.37	2	2	2
P62318	Small nuclear ribonucleoprotein Sm D3	SNRPD3	13.9073	63.85	7.94	1	1	1
Q7L2Z9	Centromere protein Q	CENPQ	30.5761	63.81	5.6	1	1	1
Q9BY77	Polymerase delta-interacting protein 3	POLDIP3	46.0605	63.6494	6.18	2	2	2
Q8N1N4	Keratin, type II cytoskeletal 78	KRT78	56.8305	63.58	2.31	1	1	1
Q659C4	La-related protein 1B	LARP1B	105.257	63.47	1.53	1	1	1
Q5HYJ3	Protein FAM76B	FAM76B	38.6833	63.1717	7.37	2	2	2
P14868	Aspartate--tRNA ligase, cytoplasmic	DARS1	57.1	63.1382	5.99	2	2	2
Q9H0A0	RNA cytidine acetyltransferase	NAT10	115.657	62.7336	1.85	1	2	2
Q08J23	RNA cytosine C(5)-methyltransferase NSUN2	NSUN2	86.4158	62.24	2.35	1	1	1
Q5T3I0	G patch domain-containing protein 4	GPATCH4	50.3508	61.62	3.36	1	1	1
Q9UER7	Death domain-associated protein 6	DAXX	81.3229	61.49	2.43	1	1	1
P62861	40S ribosomal protein S30	FAU	6.64382	61.3379	25.42	2	2	2
P28288	ATP-binding cassette sub-family D member 3	ABCD3	75.4276	61.28	1.82	1	1	1
Q9NQZ2	Something about silencing protein 10	UTP3	54.5251	60.9316	5.22	2	2	2
P18583	Protein SON	SON	263.664	60.9201	0.78	2	2	2
P52434	DNA-directed RNA polymerases I, II, and III subunit RPABC3	POLR2H	17.1324	60.77	8.67	1	1	1
Q9NZI8	Insulin-like growth factor 2 mRNA-binding protein 1	IGF2BP1	63.4412	60.51	2.43	1	1	1
Q9BXS5	AP-1 complex subunit mu-1	AP1M1	48.5561	59.8868	6.86	2	2	2
O43822	Cilia- and flagella-associated protein 410	CFAP410	28.3226	59.43	4.3	1	1	1
Q13867	Bleomycin hydrolase	BLMH	52.528	59.25	2.42	1	1	1
P84022	Mothers against decapentaplegic homolog 3	SMAD3	48.0498	59.19	3.06	1	1	1
P49458	Signal recognition particle 9 kDa protein	SRP9	10.1051	59.08	12.79	1	1	1
P29372	DNA-3-methyladenine glycosylase	MPG	32.8478	58.87	5.03	1	1	1
P11171	Protein 4.1	EPB41	96.9573	58.6	1.85	1	1	1
O43663	Protein regulator of cytokinesis 1	PRC1	71.5616	58.54	2.1	1	1	1
Q8NBT0	POC1 centriolar protein homolog A	POC1A	44.9804	58.22	6.39	1	1	1
Q9HB19	Pleckstrin homology domain-containing family A member 2	PLEKHA2	47.225	58.14	2.59	1	1	1
P38646	Stress-70 protein, mitochondrial	HSPA9	73.6348	57.95	1.77	1	1	1
P04818	Thymidylate synthase	TYMS	35.6932	56.87	3.51	1	1	1
P10599	Thioredoxin	TXN	11.7297	56.68	12.38	1	1	1
P24941	Cyclin-dependent kinase 2	CDK2	33.908	56.42	3.36	1	1	1
Q8WXA9	Splicing regulatory glutamine/lysine-rich protein 1	SREK1	59.345	56.35	1.97	1	1	1
P09211	Glutathione S-transferase P	GSTP1	23.341	56.32	7.14	1	1	1
P61026	Ras-related protein Rab-10	RAB10	22.5266	56.26	5.5	1	1	1
P63151	Serine/threonine-protein phosphatase 2A 55 kDa regulatory subunit B alpha isoform	PPP2R2A	51.6595	55.975	4.92	2	2	2
P29508	Serpin B3	SERPINB3	44.5365	55.9747	5.64	2	2	2
Q5JVF3	PCI domain-containing protein 2	PCID2	45.9998	55.84	3.01	1	1	1
Q05048	Cleavage stimulation factor subunit 1	CSTF1	48.3267	55.24	3.71	1	1	1
Q9Y3I0	RNA-splicing ligase RtcB homolog	RTCB	55.1749	54.77	2.18	1	1	1
O43395	U4/U6 small nuclear ribonucleoprotein Prp3	PRPF3	77.4809	54.58	1.02	1	1	1
Q8IZP0	Abl interactor 1	ABI1	55.0467	54.46	2.95	1	1	1
Q9UQ88	Cyclin-dependent kinase 11A	CDK11A	91.3055	54.16	2.17	1	1	1
Q9Y324	rRNA-processing protein FCF1 homolog	FCF1	23.3542	54.14	4.55	1	1	1
Q9UGU5	HMG domain-containing protein 4	HMGXB4	65.6712	54.07	2.83	1	1	1
Q12894	Interferon-related developmental regulator 2	IFRD2	54.7794	53.97	1.78	1	1	1
A8MWD9	Putative small nuclear ribonucleoprotein G-like protein 15	SNRPGP15	8.53845	53.44	15.79	1	1	1
Q9UNP9	Peptidyl-prolyl cis-trans isomerase E	PPIE	33.4096	53.15	4.98	1	1	1
P62910	60S ribosomal protein L32	RPL32	15.8498	52.66	10.37	1	1	1
P17987	T-complex protein 1 subunit alpha	TCP1	60.3056	52.64	1.98	1	1	1
P14373	Zinc finger protein RFP	TRIM27	58.4518	52.6	2.73	1	1	1
Q8NAV1	Pre-mRNA-splicing factor 38A	PRPF38A	37.4534	51.94	3.21	1	1	1
P00558	Phosphoglycerate kinase 1	PGK1	44.5861	51.82	4.32	1	1	1
P51531	Probable global transcription activator SNF2L2	SMARCA2	181.166	51.48	0.75	1	1	1
Q5C9Z4	Nucleolar MIF4G domain-containing protein 1	NOM1	96.1976	51.36	1.63	1	1	1
Q9NP64	Nucleolar protein of 40 kDa	ZCCHC17	27.5522	51.21	5.81	1	1	1
Q7RTV0	PHD finger-like domain-containing protein 5A	PHF5A	12.397	51.06	7.27	1	1	1
Q56VL3	OCIA domain-containing protein 2	OCIAD2	16.9426	51.02	8.44	1	1	1
O00425	Insulin-like growth factor 2 mRNA-binding protein 3	IGF2BP3	63.6656	50.73	2.42	1	1	1
O43491	Band 4.1-like protein 2	EPB41L2	112.519	50.55	1.59	1	1	1
Q9Y3C6	Peptidyl-prolyl cis-trans isomerase-like 1	PPIL1	18.2251	50.53	8.43	1	1	1
Q9BRT6	Protein LLP homolog	LLPH	15.2154	50.42	12.4	1	1	1
Q13206	Probable ATP-dependent RNA helicase DDX10	DDX10	100.825	50.42	1.03	1	1	1
Q5SSJ5	Heterochromatin protein 1-binding protein 3	HP1BP3	61.1693	50.23	1.99	1	1	1
Q13148	TAR DNA-binding protein 43	TARDBP	44.7113	50.11	2.9	1	1	1
Q9BZE4	Nucleolar GTP-binding protein 1	GTPBP4	73.9178	49.79	2.37	1	1	1
P33316	Deoxyuridine 5'-triphosphate nucleotidohydrolase, mitochondrial	DUT	26.5466	49.59	6.75	1	1	1
P08621	U1 small nuclear ribonucleoprotein 70 kDa	SNRNP70	51.5258	49.44	2.29	1	1	1
Q9GZV4	Eukaryotic translation initiation factor 5A-2	EIF5A2	16.7822	49.42	7.84	1	1	1
Q96MG7	Non-structural maintenance of chromosomes element 3 homolog	NSMCE3	34.2868	49.398	8.55	2	2	2
Q6P2Q9	Pre-mRNA-processing-splicing factor 8	PRPF8	273.427	49.32	0.9	1	1	1
O43586	Proline-serine-threonine phosphatase-interacting protein 1	PSTPIP1	47.5616	49.3	4.33	1	1	1
Q9UJT0	Tubulin epsilon chain	TUBE1	52.8978	49.18	2.53	1	1	1
Q00535	Cyclin-dependent-like kinase 5	CDK5	33.2832	49.0506	7.53	2	2	2
P17028	Zinc finger protein 24	ZNF24	42.1291	49.01	2.72	1	1	1
O75367	Core histone macro-H2A.1	MACROH2A1	39.5925	48.86	2.96	1	1	1
P50613	Cyclin-dependent kinase 7	CDK7	39.0135	48.62	4.34	1	1	1
P12273	Prolactin-inducible protein	PIP	16.5618	48.54	10.96	1	1	1
O14979	Heterogeneous nuclear ribonucleoprotein D-like	HNRNPDL	46.4091	48.43	3.81	1	1	1
Q9NY93	Probable ATP-dependent RNA helicase DDX56	DDX56	61.551	48.36	2.74	1	1	1
Q96JP5	E3 ubiquitin-protein ligase ZFP91	ZFP91	63.4057	48.2	4.39	1	1	1
P51858	Hepatoma-derived growth factor	HDGF	26.7719	48.04	7.08	1	1	1
P62273	40S ribosomal protein S29	RPS29	6.6723	47.96	19.64	1	1	1
O00182	Galectin-9	LGALS9	39.4929	47.89	3.94	1	1	1
Q9H5V9	UPF0428 protein CXorf56	CXorf56	25.608	47.42	4.5	1	1	1
P49757	Protein numb homolog	NUMB	70.7594	47.03	1.54	1	1	1
Q9BVJ6	U3 small nucleolar RNA-associated protein 14 homolog A	UTP14A	87.9241	47	1.56	1	1	1
P50750	Cyclin-dependent kinase 9	CDK9	42.7502	46.89	2.96	1	1	1
A0JLT2	Mediator of RNA polymerase II transcription subunit 19	MED19	26.2565	46.81	10.25	1	1	1
Q9GZS3	WD repeat-containing protein 61	WDR61	33.5598	46.75	3.28	1	1	1
P47756	F-actin-capping protein subunit beta	CAPZB	31.3308	46.58	3.61	1	1	1
O00488	Zinc finger protein 593	ZNF593	15.1897	46.53	14.93	1	1	1
Q6P1J9	Parafibromin	CDC73	60.5391	46.44	1.88	1	1	1
P20226	TATA-box-binding protein	TBP	37.6745	46.09	2.95	1	1	1
P48730	Casein kinase I isoform delta	CSNK1D	47.3002	45.97	3.13	1	1	1
A4D1E9	GTP-binding protein 10	GTPBP10	42.9056	45.78	2.33	1	1	1
O60880	SH2 domain-containing protein 1A	SH2D1A	14.1783	45.74	10.94	1	1	1
Q9BWJ5	Splicing factor 3B subunit 5	SF3B5	10.1288	45.5	10.47	1	1	1
Q9H307	Pinin	PNN	81.579	45.36	1.67	1	1	1
Q86UY6	N-alpha-acetyltransferase 40	NAA40	27.1761	45.31	5.06	1	1	1
P14618	Pyruvate kinase PKM	PKM	57.9	45.14	2.64	1	1	1
Q96S15	GATOR complex protein WDR24	WDR24	88.1499	44.73	1.39	1	1	1
Q6NXT2	Histone H3.3C	H3-5	15.2044	44.43	5.19	1	1	1
Q9Y6W5	Wiskott-Aldrich syndrome protein family member 2	WASF2	54.2504	44.43	3.82	1	1	1
Q9NV56	MRG/MORF4L-binding protein	MRGBP	22.403	44.28	6.37	1	1	1
Q96T88	E3 ubiquitin-protein ligase UHRF1	UHRF1	89.757	43.95	1.26	1	1	1
Q99661	Kinesin-like protein KIF2C	KIF2C	81.2612	43.79	1.79	1	1	1
Q86X95	Corepressor interacting with RBPJ 1	CIR1	52.2813	43.73	2.67	1	1	1
Q9Y5B6	PAX3- and PAX7-binding protein 1	PAXBP1	104.739	43.65	1.31	1	1	1
P55084	Trifunctional enzyme subunit beta, mitochondrial	HADHB	51.2615	43.37	2.32	1	1	1
O75821	Eukaryotic translation initiation factor 3 subunit G	EIF3G	35.5889	43.35	2.81	1	1	1
Q14562	ATP-dependent RNA helicase DHX8	DHX8	139.227	43.32	1.89	1	1	1
P62937	Peptidyl-prolyl cis-trans isomerase A	PPIA	18.0009	43.22	5.45	1	1	1
P00492	Hypoxanthine-guanine phosphoribosyltransferase	HPRT1	24.5636	43.21	4.59	1	1	1
P78371	T-complex protein 1 subunit beta	CCT2	57.4521	43.12	2.24	1	1	1
Q86VY4	Testis-specific Y-encoded-like protein 5	TSPYL5	45.116	42.8	3.6	1	1	1
P19387	DNA-directed RNA polymerase II subunit RPB3	POLR2C	31.4217	42.49	5.09	1	1	1
P50914	60S ribosomal protein L14	RPL14	23.417	42.34	5.58	1	1	1
Q16514	Transcription initiation factor TFIID subunit 12	TAF12	17.9132	42.29	6.83	1	1	1
Q99623	Prohibitin-2	PHB2	33.2759	42.2	3.68	1	1	1
Q9UK45	U6 snRNA-associated Sm-like protein LSm7	LSM7	11.595	42.17	5.83	1	1	1
O60832	H/ACA ribonucleoprotein complex subunit DKC1	DKC1	57.6378	41.88	3.89	1	1	1
Q92572	AP-3 complex subunit sigma-1	AP3S1	21.7181	41.7	7.77	1	1	1
P04844	Dolichyl-diphosphooligosaccharide--protein glycosyltransferase subunit 2	RPN2	69.241	41.65	2.06	1	1	1
Q5T749	Keratinocyte proline-rich protein	KPRP	64.0932	41.56	1.04	1	1	1
Q9H0U3	Magnesium transporter protein 1	MAGT1	38.0114	41.4	2.99	1	1	1
P60468	Protein transport protein Sec61 subunit beta	SEC61B	9.9681	41.25	15.63	1	1	1
P55010	Eukaryotic translation initiation factor 5	EIF5	49.1918	41.06	3.48	1	1	1
Q9NSY1	BMP-2-inducible protein kinase	BMP2K	129.091	40.96	1.46	1	1	1
P26641	Elongation factor 1-gamma	EEF1G	50.0871	40.78	2.29	1	1	1
P56537	Eukaryotic translation initiation factor 6	EIF6	26.5822	40.69	9.8	1	1	1
P63167	Dynein light chain 1, cytoplasmic	DYNLL1	10.3591	40.41	12.36	1	1	1
Q9NWU5	39S ribosomal protein L22, mitochondrial	MRPL22	23.6256	40.39	6.31	1	1	1
Q99714	3-hydroxyacyl-CoA dehydrogenase type-2	HSD17B10	26.9061	40.15	7.66	1	1	1
P49411	Elongation factor Tu, mitochondrial	TUFM	49.5102	39.9	4.2	1	1	1
Q8IWX8	Calcium homeostasis endoplasmic reticulum protein	CHERP	103.637	39.67	1.97	1	1	1
Q6IPU0	Centromere protein P	CENPP	33.1441	39.63	3.47	1	1	1
Q9Y2X9	Zinc finger protein 281	ZNF281	96.8547	39.45	1.45	1	1	1
Q8WUQ7	Cactin	CACTIN	88.6475	39.22	1.98	1	1	1
Q5VV52	Zinc finger protein 691	ZNF691	35.787	39.13	4.13	1	1	1
Q9UM00	Calcium load-activated calcium channel	TMCO1	27.0614	38.78	6.28	1	1	1
O00541	Pescadillo homolog	PES1	67.96	38.54	3.06	1	1	1
Q86TN4	tRNA 2'-phosphotransferase 1	TRPT1	27.7246	38.42	9.09	1	1	1
A6NMY6	Putative annexin A2-like protein	ANXA2P2	38.6348	38.4	3.24	1	1	1
O43776	Asparagine--tRNA ligase, cytoplasmic	NARS1	62.9025	38.22	1.46	1	1	1
Q9Y5X2	Sorting nexin-8	SNX8	52.5361	38.18	3.01	1	1	1
Q9NQ55	Suppressor of SWI4 1 homolog	PPAN	53.1608	38.08	2.54	1	1	1
O95319	CUGBP Elav-like family member 2	CELF2	54.2501	37.98	3.15	1	1	1
O15372	Eukaryotic translation initiation factor 3 subunit H	EIF3H	39.9051	37.95	5.4	1	1	1
O75449	Katanin p60 ATPase-containing subunit A1	KATNA1	55.9293	37.95	2.04	1	1	1
Q15366	Poly(rC)-binding protein 2	PCBP2	38.5556	37.91	3.01	1	1	1
Q6ZUT1	Uncharacterized protein NKAPD1	NKAPD1	34.0892	37.84	3.42	1	1	1
P26196	Probable ATP-dependent RNA helicase DDX6	DDX6	54.3823	37.8	1.24	1	1	1
Q6DKI1	60S ribosomal protein L7-like 1	RPL7L1	29.6506	37.77	3.92	1	1	1
P67936	Tropomyosin alpha-4 chain	TPM4	28.5045	37.76	4.03	1	1	1
P62195	26S proteasome regulatory subunit 8	PSMC5	45.5971	37.74	3.2	1	1	1
Q14232	Translation initiation factor eIF-2B subunit alpha	EIF2B1	33.6908	37.63	2.95	1	1	1
Q9Y295	Developmentally-regulated GTP-binding protein 1	DRG1	40.5168	37.4	2.72	1	1	1
P07305	Histone H1.0	H1-0	20.8502	37.12	6.7	1	1	1
Q5VSY0	G kinase-anchoring protein 1	GKAP1	42.0526	37.06	3.55	1	1	1
Q9BQ75	Protein CMSS1	CMSS1	31.864	37.04	2.15	1	1	1
O60870	DNA/RNA-binding protein KIN17	KIN	45.3454	37	2.04	1	1	1
P78346	Ribonuclease P protein subunit p30	RPP30	29.3027	36.77	3.36	1	1	1
Q15365	Poly(rC)-binding protein 1	PCBP1	37.4739	36.71	3.65	1	1	1
Q96P63	Serpin B12	SERPINB12	46.2471	36.65	3.95	1	1	1
Q92608	Dedicator of cytokinesis protein 2	DOCK2	211.812	36.57	0.93	1	1	1
P49848	Transcription initiation factor TFIID subunit 6	TAF6	72.6229	36.5	1.62	1	1	1
P35251	Replication factor C subunit 1	RFC1	128.175	36.47	0.96	1	1	1
P06493	Cyclin-dependent kinase 1	CDK1	34.0739	36.47	5.05	1	1	1
Q9NZ01	Very-long-chain enoyl-CoA reductase	TECR	36.0108	36.29	2.92	1	1	1
P09874	Poly [ADP-ribose] polymerase 1	PARP1	113.012	36.16	1.08	1	1	1
Q8TBK6	Zinc finger CCHC domain-containing protein 10	ZCCHC10	20.9541	35.82	7.29	1	1	1
Q9Y2K7	Lysine-specific demethylase 2A	KDM2A	132.708	35.73	1.29	1	1	1
P14923	Junction plakoglobin	JUP	81.6927	35.56	2.95	1	1	1
Q9Y314	Nitric oxide synthase-interacting protein	NOSIP	33.151	35.32	4.98	1	1	1
A6NHN6	Nuclear pore complex-interacting protein family member B15	NPIPB15	51.2346	35.27	1.58	1	1	1
O75909	Cyclin-K	CCNK	64.1987	35.16	2.76	1	1	1
P78406	mRNA export factor	RAE1	40.9419	35.12	1.36	1	1	1
Q7Z417	Nuclear fragile X mental retardation-interacting protein 2	NUFIP2	76.0747	35.12	2.45	1	1	1
Q0VAM2	Ras-GEF domain-containing family member 1B	RASGEF1B	55.3239	34.91	1.27	1	1	1
P69905	Hemoglobin subunit alpha	HBA1	15.2479	34.76	10.56	1	1	1
Q96S44	EKC/KEOPS complex subunit TP53RK	TP53RK	28.1428	34.68	2.77	1	1	1
Q9BRX2	Protein pelota homolog	PELO	43.332	34.59	3.64	1	1	1
Q99496	E3 ubiquitin-protein ligase RING2	RNF2	37.6316	34.41	5.06	1	1	1
A0A1B0GUS4	Ubiquitin-conjugating enzyme E2 L5	UBE2L5	17.8642	33.96	14.29	1	1	1
Q02040	A-kinase anchor protein 17A	AKAP17A	80.6859	33.5	1.01	1	1	1
O00566	U3 small nucleolar ribonucleoprotein protein MPP10	MPHOSPH10	78.8157	33.42	2.79	1	1	1
Q9P016	Thymocyte nuclear protein 1	THYN1	25.681	33.29	4.44	1	1	1
Q92796	Disks large homolog 3	DLG3	90.2576	33.13	1.96	1	1	1
Q8WYH8	Inhibitor of growth protein 5	ING5	27.7327	32.93	2.5	1	1	1
Q9H6P5	Threonine aspartase 1	TASP1	44.4272	32.48	2.62	1	1	1
Q02543	60S ribosomal protein L18a	RPL18A	20.7489	32.39	5.68	1	1	1
Q8WUA2	Peptidyl-prolyl cis-trans isomerase-like 4	PPIL4	57.1895	32.3	1.63	1	1	1
Q9NUL3	Double-stranded RNA-binding protein Staufen homolog 2	STAU2	62.5693	32.3	2.63	1	1	1
Q9NW64	Pre-mRNA-splicing factor RBM22	RBM22	46.8654	32.05	1.43	1	1	1
Q13523	Serine/threonine-protein kinase PRP4 homolog	PRPF4B	116.916	31.68	1.19	1	1	1
O14776	Transcription elongation regulator 1	TCERG1	123.823	31.55	0.73	1	1	1
Q9BQ61	Telomerase RNA component interacting RNase	TRIR	18.4082	31.44	7.95	1	1	1
Q12834	Cell division cycle protein 20 homolog	CDC20	54.6886	31.17	1.6	1	1	1
Q9Y4X4	Krueppel-like factor 12	KLF12	44.2122	29.45	3.98	1	1	1
Q9H4L5	Oxysterol-binding protein-related protein 3	OSBPL3	101.16	29.15	1.58	1	1	1

## Sheet: ZD038GI_Biotin_D_S_MS
Accession	Protein names	Gene names	MW [kDa]	Protein score	Sequence coverage (%)	# Unique Peptides	# Peptides	# PSMs
P13645	Keratin, type I cytoskeletal 10	KRT10	58.7917	1383.43	45.38	23	26	32
P04264	Keratin, type II cytoskeletal 1	KRT1	65.999	1375.32	41.93	20	23	30
P35527	Keratin, type I cytoskeletal 9	KRT9	62.0268	1299.46	51.36	19	20	26
P35908	Keratin, type II cytoskeletal 2 epidermal	KRT2	65.3932	1080.63	50.08	20	23	25
Q01130	Serine/arginine-rich splicing factor 2	SRSF2	25.4612	948.268	30.32	6	6	22
P62263	40S ribosomal protein S14	RPS14	16.2625	811.386	36.42	5	5	14
P62841	40S ribosomal protein S15	RPS15	17.0292	707.35	47.59	6	6	21
P62081	40S ribosomal protein S7	RPS7	22.1133	682.849	45.36	8	8	22
O43809	Cleavage and polyadenylation specificity factor subunit 5	NUDT21	26.2107	668.433	44.05	11	11	18
P61247	40S ribosomal protein S3a	RPS3A	29.9257	661.993	34.47	9	9	16
Q8WXX5	DnaJ homolog subfamily C member 9	DNAJC9	29.8911	654.056	43.85	10	10	14
P08708	40S ribosomal protein S17	RPS17	15.5404	647.254	55.56	7	7	13
Q9Y294	Histone chaperone ASF1A	ASF1A	22.9541	645.172	44.12	6	6	11
P20290	Transcription factor BTF3	BTF3	22.1544	642.496	45.63	4	4	9
P62244	40S ribosomal protein S15a	RPS15A	14.83	615.004	45.38	5	5	12
P23396	40S ribosomal protein S3	RPS3	26.6714	566.301	52.67	12	12	18
Q07955	Serine/arginine-rich splicing factor 1	SRSF1	27.7278	556.712	36.29	10	11	18
O60814	Histone H2B type 1-K	H2BC12	13.8816	537.01	47.62	1	6	15
P06899	Histone H2B type 1-J	H2BC11	13.8956	518.698	46.83	1	6	14
P46782	40S ribosomal protein S5	RPS5	22.8621	508.511	35.78	7	7	15
Q96HS1	Serine/threonine-protein phosphatase PGAM5, mitochondrial	PGAM5	31.9846	497.812	40.14	11	11	15
P62847	40S ribosomal protein S24	RPS24	15.4134	446.486	39.85	6	6	14
P09651	Heterogeneous nuclear ribonucleoprotein A1	HNRNPA1	38.7231	440.825	25.54	5	7	10
P62805	Histone H4	H4C1	11.3604	440.1	51.46	6	6	10
Q86V81	THO complex subunit 4	ALYREF	26.8716	429.181	25.29	4	4	6
P62750	60S ribosomal protein L23a	RPL23A	17.6841	424.309	49.36	10	10	14
Q9UNQ2	Probable dimethyladenosine transferase	DIMT1	35.2141	409.193	31.31	8	8	11
P62753	40S ribosomal protein S6	RPS6	28.663	394.067	21.69	5	5	11
Q9Y5S9	RNA-binding protein 8A	RBM8A	19.8767	378.756	49.43	5	5	9
O00422	Histone deacetylase complex subunit SAP18	SAP18	17.55	351.165	45.75	7	7	9
Q15717	ELAV-like protein 1	ELAVL1	36.0692	350.418	23.31	6	6	6
P16401	Histone H1.5	H1-5	22.5665	348.328	29.65	6	7	9
P27348	14-3-3 protein theta	YWHAQ	27.7468	343.069	42.04	5	9	9
P46783	40S ribosomal protein S10	RPS10	18.8859	328.45	32.73	5	5	9
Q9NV31	U3 small nucleolar ribonucleoprotein protein IMP3	IMP3	21.8366	323.827	47.28	7	7	9
P62249	40S ribosomal protein S16	RPS16	16.435	321.496	41.1	7	7	10
P62701	40S ribosomal protein S4, X isoform	RPS4X	29.5791	317.302	33.46	4	9	12
P18621	60S ribosomal protein L17	RPL17	21.3833	314.092	35.33	7	7	9
P37108	Signal recognition particle 14 kDa protein	SRP14	14.5608	309.904	34.56	6	6	7
Q8TD47	40S ribosomal protein S4, Y isoform 2	RPS4Y2	29.2769	301.993	29.66	2	7	10
Q13765	Nascent polypeptide-associated complex subunit alpha	NACA	23.3697	295.567	25.58	4	4	5
O95777	U6 snRNA-associated Sm-like protein LSm8	LSM8	10.3963	294.36	46.88	3	3	5
P61326	Protein mago nashi homolog	MAGOH	17.1528	291.098	43.84	1	5	7
P63173	60S ribosomal protein L38	RPL38	8.21273	286.606	35.71	4	4	7
P15880	40S ribosomal protein S2	RPS2	31.3046	283.421	24.23	6	6	9
P10412	Histone H1.4	H1-4	21.852	282.218	30.59	3	7	9
P08865	40S ribosomal protein SA	RPSA	32.8334	280.179	20	4	4	5
Q96A72	Protein mago nashi homolog 2	MAGOHB	17.2649	279.03	43.92	1	5	7
P46781	40S ribosomal protein S9	RPS9	22.5776	277.841	30.93	7	7	7
O75934	Pre-mRNA-splicing factor SPF27	BCAS2	26.115	274.842	37.33	6	6	6
Q96EY4	Translation machinery-associated protein 16	TMA16	23.8494	266.998	24.14	4	4	6
P16402	Histone H1.3	H1-3	22.3363	264.438	30.32	4	8	9
P83731	60S ribosomal protein L24	RPL24	17.7679	261.117	23.57	4	4	6
Q86YZ3	Hornerin	HRNR	282.228	257.8	10.21	5	5	6
P02533	Keratin, type I cytoskeletal 14	KRT14	51.5294	252.763	9.96	3	6	7
P16403	Histone H1.2	H1-2	21.3517	252.226	28.17	2	7	8
P62913	60S ribosomal protein L11	RPL11	20.2396	247.22	27.53	4	4	7
Q9UHX1	Poly(U)-binding-splicing factor PUF60	PUF60	59.8376	239.282	16.28	5	5	7
P62241	40S ribosomal protein S8	RPS8	24.1902	239.197	30.77	6	6	9
P09661	U2 small nuclear ribonucleoprotein A'	SNRPA1	28.3981	237.36	28.24	5	5	6
P32969	60S ribosomal protein L9	RPL9	21.8498	230.486	34.9	4	4	5
P62306	Small nuclear ribonucleoprotein F	SNRPF	9.71878	226.311	33.72	3	3	6
Q9BXK1	Krueppel-like factor 16	KLF16	25.4147	225.493	14.68	2	2	3
P41208	Centrin-2	CETN2	19.7259	224.646	31.98	4	4	4
P61353	60S ribosomal protein L27	RPL27	15.7877	219.862	35.29	4	4	6
P48047	ATP synthase subunit O, mitochondrial	ATP5PO	23.2627	219.566	25.35	4	4	6
Q14331	Protein FRG1	FRG1	29.1541	217.836	20.93	5	5	5
Q96CT7	Coiled-coil domain-containing protein 124	CCDC124	25.8196	217.809	26.91	6	6	6
O75940	Survival of motor neuron-related-splicing factor 30	SMNDC1	26.6945	216.214	25.21	3	3	3
P24941	Cyclin-dependent kinase 2	CDK2	33.908	215.008	29.87	5	6	7
P62269	40S ribosomal protein S18	RPS18	17.7079	212.581	37.5	7	7	7
Q99459	Cell division cycle 5-like protein	CDC5L	92.1937	211.567	7.11	4	4	4
P05387	60S acidic ribosomal protein P2	RPLP2	11.6578	210.683	27.83	2	2	3
P62277	40S ribosomal protein S13	RPS13	17.2117	209.9	19.87	4	4	7
P08579	U2 small nuclear ribonucleoprotein B''	SNRPB2	25.4701	208.265	18.22	3	3	4
Q8IYB3	Serine/arginine repetitive matrix protein 1	SRRM1	102.274	207.999	6.53	2	2	3
P62314	Small nuclear ribonucleoprotein Sm D1	SNRPD1	13.2734	206.152	28.57	3	3	5
Q9BU76	Multiple myeloma tumor-associated protein 2	MMTAG2	29.3939	203.003	26.24	6	6	6
Q92979	Ribosomal RNA small subunit methyltransferase NEP1	EMG1	26.7032	202.673	25.82	4	4	4
Q9NRX1	RNA-binding protein PNO1	PNO1	27.9069	201.786	29.76	6	6	6
Q02978	Mitochondrial 2-oxoglutarate/malate carrier protein	SLC25A11	34.0399	199.937	18.15	5	5	5
Q9HAF1	Chromatin modification-related protein MEAF6	MEAF6	21.6219	199.806	18.32	3	3	5
P62266	40S ribosomal protein S23	RPS23	15.7977	199.688	30.07	4	4	6
P62304	Small nuclear ribonucleoprotein E	SNRPE	10.7966	198.814	25	2	2	5
P62310	U6 snRNA-associated Sm-like protein LSm3	LSM3	11.838	198.253	32.35	2	2	3
P18124	60S ribosomal protein L7	RPL7	29.2072	197.741	18.55	5	5	6
Q99714	3-hydroxyacyl-CoA dehydrogenase type-2	HSD17B10	26.9061	196.962	21.84	3	3	3
Q9Y6A4	Cilia- and flagella-associated protein 20	CFAP20	22.76	195.243	26.94	4	4	4
P27635	60S ribosomal protein L10	RPL10	24.5879	190.757	14.02	3	3	6
P0DN76	Splicing factor U2AF 35 kDa subunit-like protein	U2AF1L5	27.8545	190.098	17.92	3	3	4
Q86W42	THO complex subunit 6 homolog	THOC6	37.511	189.62	13.2	3	4	5
P04406	Glyceraldehyde-3-phosphate dehydrogenase	GAPDH	36.0304	186.39	17.61	3	3	3
P62861	40S ribosomal protein S30	FAU	6.64382	186.112	40.68	4	4	7
P53680	AP-2 complex subunit sigma	AP2S1	17.0067	185.51	16.2	2	2	3
P61254	60S ribosomal protein L26	RPL26	17.2475	184.975	24.83	6	6	8
Q86UY6	N-alpha-acetyltransferase 40	NAA40	27.1761	181.11	22.78	4	4	5
Q9Y383	Putative RNA-binding protein Luc7-like 2	LUC7L2	46.4856	180.838	11.99	3	4	7
P63104	14-3-3 protein zeta/delta	YWHAZ	27.7277	179.634	32.24	3	7	7
Q00403	Transcription initiation factor IIB	GTF2B	34.8106	178.338	20.25	4	4	4
Q9Y333	U6 snRNA-associated Sm-like protein LSm2	LSM2	10.8276	176.228	31.58	2	2	3
P39019	40S ribosomal protein S19	RPS19	16.0505	175.434	41.38	6	6	6
Q6UN15	Pre-mRNA 3'-end-processing factor FIP1	FIP1L1	66.4865	175.174	14.81	5	5	5
P84098	60S ribosomal protein L19	RPL19	23.4512	175.067	23.98	5	5	6
P42677	40S ribosomal protein S27	RPS27	9.45484	171.714	29.76	3	3	5
P78362	SRSF protein kinase 2	SRPK2	77.4782	170.461	7.85	4	4	5
P13647	Keratin, type II cytoskeletal 5	KRT5	62.34	166.263	7.8	2	5	6
P12236	ADP/ATP translocase 3	SLC25A6	32.8452	164.794	16.11	1	5	5
Q9Y3C1	Nucleolar protein 16	NOP16	21.1751	162.611	26.4	3	3	3
O95816	BAG family molecular chaperone regulator 2	BAG2	23.7572	162.602	17.54	3	3	3
P62424	60S ribosomal protein L7a	RPL7A	29.977	161.829	12.41	3	3	4
P62316	Small nuclear ribonucleoprotein Sm D2	SNRPD2	13.5182	160.306	38.14	4	4	5
Q66PJ3	ADP-ribosylation factor-like protein 6-interacting protein 4	ARL6IP4	44.8882	160.008	8.31	2	2	3
P60660	Myosin light polypeptide 6	MYL6	16.9191	159.114	39.07	5	5	5
Q8IZQ5	Selenoprotein H	SELENOH	13.4461	158.764	25.41	3	3	4
P05141	ADP/ATP translocase 2	SLC25A5	32.8312	157.912	16.11	1	5	5
P01040	Cystatin-A	CSTA	10.9997	157.708	30.61	2	2	2
P53999	Activated RNA polymerase II transcriptional coactivator p15	SUB1	14.3864	156.662	34.65	4	4	6
Q96KK5	Histone H2A type 1-H	H2AC12	13.8978	156.246	32.81	1	4	6
P84103	Serine/arginine-rich splicing factor 3	SRSF3	19.3179	155.986	30.49	4	5	6
Q9NVP2	Histone chaperone ASF1B	ASF1B	22.4191	155.812	19.8	3	3	4
Q9NV56	MRG/MORF4L-binding protein	MRGBP	22.403	155.265	13.73	2	2	2
P40429	60S ribosomal protein L13a	RPL13A	23.5624	154.622	17.24	4	4	4
Q5HYJ3	Protein FAM76B	FAM76B	38.6833	154.606	9.14	2	2	3
P08311	Cathepsin G	CTSG	28.8191	152.656	12.16	3	3	4
O75494	Serine/arginine-rich splicing factor 10	SRSF10	31.2818	150.192	14.89	4	4	4
P09012	U1 small nuclear ribonucleoprotein A	SNRPA	31.2592	149.641	6.38	1	1	2
P23528	Cofilin-1	CFL1	18.4907	149.565	22.29	2	2	3
Q6P5R6	60S ribosomal protein L22-like 1	RPL22L1	14.5976	148.756	25.41	3	3	3
Q9UQ35	Serine/arginine repetitive matrix protein 2	SRRM2	299.438	147.201	1.24	2	2	2
P63000	Ras-related C3 botulinum toxin substrate 1	RAC1	21.4362	146.365	16.15	2	2	2
P61513	60S ribosomal protein L37a	RPL37A	10.2685	146.341	36.96	3	3	4
P83876	Thioredoxin-like protein 4A	TXNL4A	16.7752	146.24	25.35	3	3	5
P62714	Serine/threonine-protein phosphatase 2A catalytic subunit beta isoform	PPP2CB	35.5523	144.528	11	3	3	3
A0A075B6S2	Immunoglobulin kappa variable 2D-29	IGKV2D-29	13.1347	144.229	16.67	2	2	4
Q13242	Serine/arginine-rich splicing factor 9	SRSF9	25.5264	143.01	20.81	4	5	5
P22626	Heterogeneous nuclear ribonucleoproteins A2/B1	HNRNPA2B1	37.4067	142.028	10.48	2	4	6
Q96DI7	U5 small nuclear ribonucleoprotein 40 kDa protein	SNRNP40	39.2857	141.73	15.41	3	4	4
Q5BKY9	Protein FAM133B	FAM133B	28.3679	141.514	20.65	3	3	4
Q16629	Serine/arginine-rich splicing factor 7	SRSF7	27.35	141.319	12.61	2	3	5
P02768	Albumin	ALB	69.3215	141.009	2.46	2	2	3
Q86Y79	Probable peptidyl-tRNA hydrolase	PTRH1	22.9221	140.427	23.36	3	3	4
Q02878	60S ribosomal protein L6	RPL6	32.7076	139.587	13.54	3	3	3
P14678	Small nuclear ribonucleoprotein-associated proteins B and B'	SNRPB	24.5937	139.226	18.33	4	4	4
P46776	60S ribosomal protein L27a	RPL27A	16.551	138.23	14.19	2	2	4
Q15369	Elongin-C	ELOC	12.465	136.23	17.86	1	1	1
Q9BRT6	Protein LLP homolog	LLPH	15.2154	135.399	12.4	1	1	3
P06702	Protein S100-A9	S100A9	13.2335	135.258	37.72	3	3	3
P35268	60S ribosomal protein L22	RPL22	14.7778	134.52	23.44	3	3	4
Q8WVK2	U4/U6.U5 small nuclear ribonucleoprotein 27 kDa protein	SNRNP27	18.8489	134.4	29.03	3	3	3
P26373	60S ribosomal protein L13	RPL13	24.2465	134.215	14.22	3	3	4
P36542	ATP synthase subunit gamma, mitochondrial	ATP5F1C	32.9753	133.596	14.43	4	4	4
O14602	Eukaryotic translation initiation factor 1A, Y-chromosomal	EIF1AY	16.4323	133.206	14.58	2	2	2
P83881	60S ribosomal protein L36a	RPL36A	12.4328	131.608	19.81	3	3	3
P47756	F-actin-capping protein subunit beta	CAPZB	31.3308	130.472	9.75	2	2	2
O15182	Centrin-3	CETN3	19.5379	130.426	19.16	2	2	2
Q9NX58	Cell growth-regulating nucleolar protein	LYAR	43.5879	130.246	9.23	3	3	4
Q13151	Heterogeneous nuclear ribonucleoprotein A0	HNRNPA0	30.8218	128.262	7.54	1	2	3
Q92522	Histone H1.10	H1-10	22.4735	127.686	23	4	4	4
P60709	Actin, cytoplasmic 1	ACTB	41.7097	127.196	8.27	2	2	3
P62136	Serine/threonine-protein phosphatase PP1-alpha catalytic subunit	PPP1CA	37.4878	127.062	14.85	4	4	4
P63220	40S ribosomal protein S21	RPS21	9.10557	126.672	30.12	2	2	2
P62829	60S ribosomal protein L23	RPL23	14.8561	125.389	16.43	2	2	5
P46779	60S ribosomal protein L28	RPL28	15.7377	125.192	34.31	5	5	5
P62280	40S ribosomal protein S11	RPS11	18.419	124.435	16.46	4	4	5
P06493	Cyclin-dependent kinase 1	CDK1	34.0739	122.988	17.51	3	4	4
P46778	60S ribosomal protein L21	RPL21	18.5531	122.326	19.38	3	3	5
Q8N684	Cleavage and polyadenylation specificity factor subunit 7	CPSF7	52.0183	121.906	9.34	4	4	4
P62258	14-3-3 protein epsilon	YWHAE	29.1554	121.715	14.51	1	4	4
Q96SB4	SRSF protein kinase 1	SRPK1	74.2784	121.371	7.48	4	4	4
Q8IUE6	Histone H2A type 2-B	H2AC21	13.9868	121.13	35.38	2	4	4
P62917	60S ribosomal protein L8	RPL8	28.0073	120.399	13.23	3	3	3
Q96C57	Protein CUSTOS	CUSTOS	28.1535	120.075	21.76	3	3	3
Q5D862	Filaggrin-2	FLG2	247.928	120.007	1.97	3	3	3
P25398	40S ribosomal protein S12	RPS12	14.5055	118.552	16.67	1	1	2
Q00535	Cyclin-dependent-like kinase 5	CDK5	33.2832	118.42	18.49	4	5	5
P62851	40S ribosomal protein S25	RPS25	13.7337	117.09	16.8	2	2	3
Q96S44	EKC/KEOPS complex subunit TP53RK	TP53RK	28.1428	115.652	8.3	1	1	2
P07437	Tubulin beta chain	TUBB	49.639	115.113	11.49	3	3	3
Q04917	14-3-3 protein eta	YWHAH	28.201	114.713	15.85	1	4	4
P63241	Eukaryotic translation initiation factor 5A-1	EIF5A	16.8214	113.909	22.73	2	2	2
P60866	40S ribosomal protein S20	RPS20	13.3643	113.56	19.33	2	2	3
P05109	Protein S100-A8	S100A8	10.8276	112.59	11.83	1	1	2
Q05519	Serine/arginine-rich splicing factor 11	SRSF11	53.5102	112.526	10.74	3	3	3
Q00325	Phosphate carrier protein, mitochondrial	SLC25A3	40.0687	111.774	7.73	2	2	2
Q71F23	Centromere protein U	CENPU	47.4925	109.964	9.81	3	3	3
Q9BQE3	Tubulin alpha-1C chain	TUBA1C	49.8635	109.933	6.46	2	2	2
P20042	Eukaryotic translation initiation factor 2 subunit 2	EIF2S2	38.3644	109.877	6.61	2	2	2
P41091	Eukaryotic translation initiation factor 2 subunit 3	EIF2S3	51.0772	109.404	7.2	3	3	3
P17096	High mobility group protein HMG-I/HMG-Y	HMGA1	11.6691	108.098	14.95	2	2	3
P62995	Transformer-2 protein homolog beta	TRA2B	33.6456	107.734	8.68	1	2	2
Q13889	General transcription factor IIH subunit 3	GTF2H3	34.3556	106.265	16.23	3	3	3
Q2NL82	Pre-rRNA-processing protein TSR1 homolog	TSR1	91.7519	104.928	3.36	2	2	3
Q9Y3Y2	Chromatin target of PRMT1 protein	CHTOP	26.3803	103.701	5.24	1	1	2
O43447	Peptidyl-prolyl cis-trans isomerase H	PPIH	19.1956	103.472	16.38	2	3	3
Q9BX40	Protein LSM14 homolog B	LSM14B	42.0453	102.801	9.87	2	2	2
Q13247	Serine/arginine-rich splicing factor 6	SRSF6	39.5634	100.928	11.63	3	4	4
P31943	Heterogeneous nuclear ribonucleoprotein H	HNRNPH1	49.1984	100.9	11.14	3	3	3
Q9Y224	RNA transcription, translation and transport factor protein	RTRAF	28.0507	99.6363	13.93	2	2	2
Q49A26	Putative oxidoreductase GLYR1	GLYR1	60.509	98.1	2.35	1	1	1
O14579	Coatomer subunit epsilon	COPE	34.4603	97.2879	19.81	3	3	3
Q9UPN3	Microtubule-actin cross-linking factor 1, isoforms 1/2/3/5	MACF1	837.787	97.09	0.26	1	1	1
P61313	60S ribosomal protein L15	RPL15	24.1311	96.7161	20.1	4	4	4
Q15014	Mortality factor 4-like protein 2	MORF4L2	32.2878	95.8456	10.42	2	2	2
P42766	60S ribosomal protein L35	RPL35	14.5426	95.4886	18.7	2	2	3
O95639	Cleavage and polyadenylation specificity factor subunit 4	CPSF4	30.2346	95.3781	14.87	2	2	2
Q9Y4Z0	U6 snRNA-associated Sm-like protein LSm4	LSM4	15.3399	95.3021	20.86	2	3	3
Q13185	Chromobox protein homolog 3	CBX3	20.7984	95.03	8.74	1	1	1
P35659	Protein DEK	DEK	42.6479	94.8892	10.13	3	3	3
P07910	Heterogeneous nuclear ribonucleoproteins C1/C2	HNRNPC	33.6495	92.8662	8.17	2	2	2
O43290	U4/U6.U5 tri-snRNP-associated protein 1	SART1	90.2003	92.63	2.5	1	1	1
P11908	Ribose-phosphate pyrophosphokinase 2	PRPS2	34.747	91.76	5.35	1	1	1
P84090	Enhancer of rudimentary homolog	ERH	12.251	91.4962	26.92	3	3	3
E9PRG8	Uncharacterized protein C11orf98	C11orf98	14.2251	90.5123	21.14	3	3	3
Q86U42	Polyadenylate-binding protein 2	PABPN1	32.729	90.3291	6.86	2	2	2
Q8IY81	pre-rRNA 2'-O-ribose RNA methyltransferase FTSJ3	FTSJ3	96.4992	90.3053	3.54	2	2	2
P62854	40S ribosomal protein S26	RPS26	13.0071	90.0303	26.96	3	3	4
Q16630	Cleavage and polyadenylation specificity factor subunit 6	CPSF6	59.1734	90.01	2.54	1	1	1
Q9Y4Y9	U6 snRNA-associated Sm-like protein LSm5	LSM5	9.93113	89.8521	20.88	1	1	2
Q13595	Transformer-2 protein homolog alpha	TRA2A	32.6691	89.3866	8.16	1	2	2
P81605	Dermcidin	DCD	11.2768	88.3165	20	2	2	2
O43583	Density-regulated protein	DENR	22.0781	88.2556	13.13	2	2	2
Q14498	RNA-binding protein 39	RBM39	59.3427	88.2	3.21	1	1	1
Q9BWJ5	Splicing factor 3B subunit 5	SF3B5	10.1288	87.8583	25.58	2	2	3
Q9Y3U8	60S ribosomal protein L36	RPL36	12.2459	87.5421	10.48	1	1	2
P68104	Elongation factor 1-alpha 1	EEF1A1	50.1091	87.3914	11.26	3	3	3
Q9Y2W2	WW domain-binding protein 11	WBP11	69.9539	87.0639	4.37	2	2	2
Q6DKI1	60S ribosomal protein L7-like 1	RPL7L1	29.6506	86.7958	7.84	2	2	2
P0CG48	Polyubiquitin-C	UBC	76.9915	86.5565	32.85	2	2	2
P62273	40S ribosomal protein S29	RPS29	6.6723	85.3833	19.64	1	1	2
Q9Y3D9	28S ribosomal protein S23, mitochondrial	MRPS23	21.7573	85.1455	13.68	2	2	2
Q13428	Treacle protein	TCOF1	152.015	85.1321	1.75	2	2	2
Q8WVD3	E3 ubiquitin-protein ligase RNF138	RNF138	28.1742	85.0418	14.29	2	2	2
P50914	60S ribosomal protein L14	RPL14	23.417	84.8254	8.37	2	2	2
P62899	60S ribosomal protein L31	RPL31	14.4539	84.7067	25.6	3	3	3
O43670	BUB3-interacting and GLEBS motif-containing protein ZNF207	ZNF207	50.7171	83.6024	5.23	2	2	2
Q08170	Serine/arginine-rich splicing factor 4	SRSF4	56.6453	82.6534	7.49	2	3	3
Q07021	Complement component 1 Q subcomponent-binding protein, mitochondrial	C1QBP	31.3426	82.5414	9.57	2	2	2
Q9UI30	Multifunctional methyltransferase subunit TRM112-like protein	TRMT112	14.1903	82.35	11.2	1	1	1
P62318	Small nuclear ribonucleoprotein Sm D3	SNRPD3	13.9073	81.8665	15.08	2	2	2
Q8IYL3	UPF0688 protein C1orf174	C1orf174	25.9607	80.89	5.76	1	1	1
P0C0S5	Histone H2A.Z	H2AZ1	13.5446	80.8515	23.44	1	3	3
Q9Y3B4	Splicing factor 3B subunit 6	SF3B6	14.5756	80.5376	20.8	2	2	2
P52434	DNA-directed RNA polymerases I, II, and III subunit RPABC3	POLR2H	17.1324	80.3206	16	2	2	2
P49458	Signal recognition particle 9 kDa protein	SRP9	10.1051	79.6351	22.09	2	2	2
P56134	ATP synthase subunit f, mitochondrial	ATP5MF	10.9107	79.08	13.83	1	1	1
Q96MN5	Transcription elongation factor A N-terminal and central domain-containing protein 2	TCEANC2	24.1351	78.9582	15.38	3	3	3
A8MWD9	Putative small nuclear ribonucleoprotein G-like protein 15	SNRPGP15	8.53845	78.8915	15.79	1	1	2
P63208	S-phase kinase-associated protein 1	SKP1	18.6462	78.6276	15.34	2	2	2
O75607	Nucleoplasmin-3	NPM3	19.3314	77.88	8.99	1	1	1
P07737	Profilin-1	PFN1	15.0446	77.1494	17.14	2	2	2
Q9BQ75	Protein CMSS1	CMSS1	31.864	76.5999	9.68	3	3	3
Q86UE4	Protein LYRIC	MTDH	63.7988	76.36	2.75	1	1	1
P30050	60S ribosomal protein L12	RPL12	17.8075	76.2262	14.55	2	2	2
Q9Y3C6	Peptidyl-prolyl cis-trans isomerase-like 1	PPIL1	18.2251	75.4436	18.67	2	2	2
P56270	Myc-associated zinc finger protein	MAZ	48.5764	75.327	3.77	2	2	2
P41223	Protein BUD31 homolog	BUD31	16.9886	75.1865	20.83	2	2	2
P12273	Prolactin-inducible protein	PIP	16.5618	74.72	8.22	1	1	1
P82979	SAP domain-containing ribonucleoprotein	SARNP	23.6564	74.31	9.05	1	1	1
Q86TN4	tRNA 2'-phosphotransferase 1	TRPT1	27.7246	74.2323	16.21	3	3	3
Q8WY22	BRI3-binding protein	BRI3BP	27.8178	73.18	6.77	1	1	1
P62888	60S ribosomal protein L30	RPL30	12.7757	72.5784	14.78	2	2	2
P55769	NHP2-like protein 1	SNU13	14.1646	72.5765	17.97	2	2	2
O43684	Mitotic checkpoint protein BUB3	BUB3	37.1312	72.0747	10.37	3	3	3
Q9NSI2	Protein FAM207A	FAM207A	25.4408	70.975	11.3	2	2	2
Q07020	60S ribosomal protein L18	RPL18	21.6211	70.91	6.91	1	1	1
Q6IPU0	Centromere protein P	CENPP	33.1441	70.6691	6.6	2	2	2
P07195	L-lactate dehydrogenase B chain	LDHB	36.6151	69.88	4.49	1	1	1
P00338	L-lactate dehydrogenase A chain	LDHA	36.6654	69.12	4.52	1	1	1
P19105	Myosin regulatory light chain 12A	MYL12A	19.7815	68.9955	12.28	2	2	2
Q9H5V9	UPF0428 protein CXorf56	CXorf56	25.608	68.1089	10.81	2	2	2
Q9H0U3	Magnesium transporter protein 1	MAGT1	38.0114	67.1878	5.67	2	2	2
P32119	Peroxiredoxin-2	PRDX2	21.8782	67.0802	9.09	2	2	2
P17026	Zinc finger protein 22	ZNF22	25.8989	67	5.8	1	1	1
P49792	E3 SUMO-protein ligase RanBP2	RANBP2	357.974	66.7673	0.4	1	2	2
P78559	Microtubule-associated protein 1A	MAP1A	305.298	65.81	0.64	1	1	1
Q9BRJ6	Uncharacterized protein C7orf50	C7orf50	22.0698	65.25	10.82	1	1	1
P62826	GTP-binding nuclear protein Ran	RAN	24.4076	63.5871	11.57	2	2	2
Q9Y448	Small kinetochore-associated protein	KNSTRN	35.4162	62.87	4.43	1	1	1
Q9UPT8	Zinc finger CCCH domain-containing protein 4	ZC3H4	140.169	62.86	1.69	1	1	1
Q96AG4	Leucine-rich repeat-containing protein 59	LRRC59	34.9089	62.1343	8.14	2	2	2
O60762	Dolichol-phosphate mannosyltransferase subunit 1	DPM1	29.6158	61.79	4.23	1	1	1
P43243	Matrin-3	MATR3	94.5648	61.43	1.65	1	1	1
P61978	Heterogeneous nuclear ribonucleoprotein K	HNRNPK	50.9444	61.39	2.59	1	1	1
Q8TBK6	Zinc finger CCHC domain-containing protein 10	ZCCHC10	20.9541	60.97	7.29	1	1	1
Q9Y2W1	Thyroid hormone receptor-associated protein 3	THRAP3	108.601	60.87	1.15	1	1	1
P17844	Probable ATP-dependent RNA helicase DDX5	DDX5	69.1047	60.75	1.95	1	1	1
Q9Y314	Nitric oxide synthase-interacting protein	NOSIP	33.151	60.52	4.98	1	1	1
P56537	Eukaryotic translation initiation factor 6	EIF6	26.5822	60.48	5.71	1	1	1
Q9NWU5	39S ribosomal protein L22, mitochondrial	MRPL22	23.6256	60.46	6.31	1	1	1
P10599	Thioredoxin	TXN	11.7297	60.35	12.38	1	1	1
Q92572	AP-3 complex subunit sigma-1	AP3S1	21.7181	60.1177	12.44	2	2	2
Q9NP64	Nucleolar protein of 40 kDa	ZCCHC17	27.5522	60.0422	11.2	2	2	2
O14735	CDP-diacylglycerol--inositol 3-phosphatidyltransferase	CDIPT	23.5231	59.99	6.1	1	1	1
P05388	60S acidic ribosomal protein P0	RPLP0	34.2518	59.19	3.15	1	1	1
Q9UM00	Calcium load-activated calcium channel	TMCO1	27.0614	58.99	6.28	1	1	1
P31151	Protein S100-A7	S100A7	11.4636	58.528	21.78	2	2	2
P19388	DNA-directed RNA polymerases I, II, and III subunit RPABC1	POLR2E	24.5357	58.35	8.1	1	1	1
P05114	Non-histone chromosomal protein HMG-14	HMGN1	10.6526	58.28	13	1	1	1
Q8NC51	Plasminogen activator inhibitor 1 RNA-binding protein	SERBP1	44.9385	57.74	3.92	1	1	1
P10242	Transcriptional activator Myb	MYB	72.2961	57.34	2.03	1	1	1
Q6I9Y2	THO complex subunit 7 homolog	THOC7	23.728	57.2875	9.8	2	2	2
Q969E8	Pre-rRNA-processing protein TSR2 homolog	TSR2	20.8809	56.42	6.28	1	1	1
O00182	Galectin-9	LGALS9	39.4929	56.38	3.94	1	1	1
Q9UBX3	Mitochondrial dicarboxylate carrier	SLC25A10	31.2623	56.2911	5.57	2	2	2
P51531	Probable global transcription activator SNF2L2	SMARCA2	181.166	56.16	0.63	1	1	1
P41567	Eukaryotic translation initiation factor 1	EIF1	12.7246	55.92	15.04	1	1	1
P45973	Chromobox protein homolog 5	CBX5	22.2111	55.46	5.76	1	1	1
Q06830	Peroxiredoxin-1	PRDX1	22.0963	55.2583	9.05	2	2	2
Q5VSP4	Putative lipocalin 1-like protein 1	LCN1P1	17.907	54.95	6.79	1	1	1
Q8WYH8	Inhibitor of growth protein 5	ING5	27.7327	54.92	5	1	1	1
O75531	Barrier-to-autointegration factor	BANF1	10.052	54.8124	40.45	2	2	2
Q15370	Elongin-B	ELOB	13.1246	53.445	16.1	2	2	2
Q96K17	Transcription factor BTF3 homolog 4	BTF3L4	17.26	52.9	16.46	1	1	1
Q13523	Serine/threonine-protein kinase PRP4 homolog	PRPF4B	116.916	52.1592	2.09	2	2	2
Q96DA0	Zymogen granule protein 16 homolog B	ZG16B	22.7246	51.88	7.69	1	1	1
Q8IWS0	PHD finger protein 6	PHF6	41.264	51.76	4.38	1	1	1
Q9BRU9	rRNA-processing protein UTP23 homolog	UTP23	28.3843	51.52	8.84	1	1	1
P18583	Protein SON	SON	263.664	51.14	0.62	1	1	1
Q00059	Transcription factor A, mitochondrial	TFAM	29.0782	50.61	4.07	1	1	1
P40937	Replication factor C subunit 5	RFC5	38.4722	50.3365	7.06	2	2	2
P60468	Protein transport protein Sec61 subunit beta	WDR24	9.9681	50.14	15.63	1	1	1
Q9NQ29	Putative RNA-binding protein Luc7-like 1	LUC7L	43.7013	50.0183	5.66	1	2	2
O14880	Microsomal glutathione S-transferase 3	MGST3	16.5056	49.62	9.21	1	1	1
P31944	Caspase-14	CASP14	27.662	49.6	4.55	1	1	1
P07305	Histone H1.0	H1-0	20.8502	49.6	6.7	1	1	1
P36402	Transcription factor 7	TCF7	41.6157	49.25	2.86	1	1	1
O60880	SH2 domain-containing protein 1A	SH2D1A	14.1783	48.86	10.94	1	1	1
Q13243	Serine/arginine-rich splicing factor 5	SRSF5	31.2453	48.79	4.04	1	1	1
Q8IXM2	Chromatin complexes subunit BAP18	BAP18	17.8893	48.61	11.63	1	1	1
Q15287	RNA-binding protein with serine-rich domain 1	RNPS1	34.1877	48.41	4.92	1	1	1
P0CG40	Transcription factor Sp9	SP9	48.8846	48.34	4.34	1	1	1
Q96IX5	ATP synthase membrane subunit DAPIT, mitochondrial	ATP5MD	6.45337	48.08	25.86	1	1	1
O60828	Polyglutamine-binding protein 1	PQBP1	30.454	47.8524	9.06	2	2	2
Q9H944	Mediator of RNA polymerase II transcription subunit 20	MED20	23.2064	47.64	9.43	1	1	1
O75643	U5 small nuclear ribonucleoprotein 200 kDa helicase	SNRNP200	244.353	47.35	0.75	1	1	1
Q92974	Rho guanine nucleotide exchange factor 2	ARHGEF2	111.473	46.66	2.03	1	1	1
P61026	Ras-related protein Rab-10	RAB10	22.5266	46.55	5.5	1	1	1
Q9NPA8	Transcription and mRNA export factor ENY2	ENY2	11.5213	46.53	16.83	1	1	1
Q02413	Desmoglein-1	DSG1	113.676	46.529	3.34	2	2	2
Q9UBQ5	Eukaryotic translation initiation factor 3 subunit K	EIF3K	25.0434	46.38	6.42	1	1	1
Q02543	60S ribosomal protein L18a	RPL18A	20.7489	46.2756	9.09	2	2	2
P48741	Putative heat shock 70 kDa protein 7	HSPA7	40.2196	46.2	3.54	1	1	1
P41227	N-alpha-acetyltransferase 10	NAA10	26.4419	46.1505	11.49	2	2	2
P63167	Dynein light chain 1, cytoplasmic	DYNLL1	10.3591	45.97	12.36	1	1	1
P05204	Non-histone chromosomal protein HMG-17	HMGN2	9.38706	45.58	10	1	1	1
P48729	Casein kinase I isoform alpha	CSNK1A1	38.8899	45.39	2.97	1	1	1
O75947	ATP synthase subunit d, mitochondrial	ATP5PD	18.4795	45.33	10.56	1	1	1
P60953	Cell division control protein 42 homolog	CDC42	21.245	45.29	8.9	1	1	1
O95232	Luc7-like protein 3	LUC7L3	51.4351	44.53	2.55	1	1	1
Q9UFW8	CGG triplet repeat-binding protein 1	CGGBP1	18.8086	44.32	8.38	1	1	1
Q9NPD3	Exosome complex component RRP41	EXOSC4	26.3665	44.13	3.27	1	1	1
Q16560	U11/U12 small nuclear ribonucleoprotein 35 kDa protein	SNRNP35	29.4324	43.47	5.69	1	1	1
O00488	Zinc finger protein 593	ZNF593	15.1897	43.41	14.93	1	1	1
Q9NZ01	Very-long-chain enoyl-CoA reductase	TECR	36.0108	43.21	2.92	1	1	1
P15259	Phosphoglycerate mutase 2	PGAM2	28.7478	43.17	5.53	1	1	1
Q9NX00	Transmembrane protein 160	TMEM160	19.645	42.1	6.91	1	1	1
Q9BVS4	Serine/threonine-protein kinase RIO2	RIOK2	63.2432	42.05	2.9	1	1	1
Q96BD8	Spindle and kinetochore-associated protein 1	SKA1	29.4654	41.86	5.49	1	1	1
Q9UNZ5	Leydig cell tumor 10 kDa protein homolog	C19orf53	10.5701	41.6	9.09	1	1	1
Q96I25	Splicing factor 45	RBM17	44.9339	41.4	2.99	1	1	1
P00403	Cytochrome c oxidase subunit 2	MT-CO2	25.5482	41.29	4.41	1	1	1
Q99623	Prohibitin-2	PHB2	33.2759	41.25	3.68	1	1	1
Q6NXT2	Histone H3.3C	H3-5	15.2044	41.24	6.67	1	1	1
Q9Y3E1	Hepatoma-derived growth factor-related protein 3	HDGFL3	22.606	41.23	7.39	1	1	1
O95475	Homeobox protein SIX6	SIX6	27.6703	40.98	5.28	1	1	1
Q53GS9	U4/U6.U5 tri-snRNP-associated protein 2	USP39	65.3397	40.96	2.65	1	1	1
Q96S15	GATOR complex protein WDR24	WDR24	88.1499	40.73	1.39	1	1	1
Q8IY37	Probable ATP-dependent RNA helicase DHX37	DHX37	129.464	40.71	1.12	1	1	1
Q92558	Wiskott-Aldrich syndrome protein family member 1	WASF1	61.6139	40.34	2.33	1	1	1
O95926	Pre-mRNA-splicing factor SYF2	SYF2	28.7048	40.19	4.53	1	1	1
P18077	60S ribosomal protein L35a	RPL35A	12.5298	40.04	8.18	1	1	1
Q9HBM6	Transcription initiation factor TFIID subunit 9B	TAF9B	27.6044	39.91	4.38	1	1	1
O00217	NADH dehydrogenase [ubiquinone] iron-sulfur protein 8, mitochondrial	NDUFS8	23.6896	39.77	4.29	1	1	1
Q9BTD8	RNA-binding protein 42	RBM42	50.382	39.49	2.08	1	1	1
P0DP25	Calmodulin-3	CALM3	16.8268	39.22	8.72	1	1	1
P54132	Bloom syndrome protein	BLM	158.901	38.95	1.62	1	1	1
P63244	Receptor of activated protein C kinase 1	RACK1	35.0546	38.69	3.15	1	1	1
Q9ULC4	Malignant T-cell-amplified sequence 1	MCTS1	20.5418	38.38	9.39	1	1	1
Q8WUW1	Protein BRICK1	BRK1	8.73946	38.21	14.67	1	1	1
A0JLT2	Mediator of RNA polymerase II transcription subunit 19	MED19	26.2565	38.08	10.25	1	1	1
P61927	60S ribosomal protein L37	RPL37	11.0709	38.04	7.22	1	1	1
Q9ULW3	Activator of basal transcription 1	ABT1	31.06	38.03	3.68	1	1	1
Q9H892	Tetratricopeptide repeat protein 12	TTC12	78.7055	37.9	0.99	1	1	1
P35269	General transcription factor IIF subunit 1	GTF2F1	58.2051	37.36	3.09	1	1	1
P05386	60S acidic ribosomal protein P1	RPLP1	11.5067	37.3	14.04	1	1	1
Q9HD33	39S ribosomal protein L47, mitochondrial	MRPL47	29.4319	37.19	4.8	1	1	1
O43426	Synaptojanin-1	SYNJ1	172.995	37.18	0.38	1	1	1
Q9NQ50	39S ribosomal protein L40, mitochondrial	MRPL40	24.4752	36.97	7.77	1	1	1
P36954	DNA-directed RNA polymerase II subunit RPB9	POLR2I	14.5136	36.95	18.4	1	1	1
P62993	Growth factor receptor-bound protein 2	GRB2	25.1904	36.61	6.45	1	1	1
P53007	Tricarboxylate transport protein, mitochondrial	SLC25A1	33.991	36.54	3.86	1	1	1
Q9BYD2	39S ribosomal protein L9, mitochondrial	MRPL9	30.2244	36.34	3	1	1	1
Q96CW1	AP-2 complex subunit mu	AP2M1	49.623	36.03	4.6	1	1	1
Q96HR3	Mediator of RNA polymerase II transcription subunit 30	MED30	20.2643	35.76	5.06	1	1	1
Q92608	Dedicator of cytokinesis protein 2	DOCK2	211.812	35.46	0.93	1	1	1
Q9UK45	U6 snRNA-associated Sm-like protein LSm7	LSM7	11.595	35.27	5.83	1	1	1
Q9P016	Thymocyte nuclear protein 1	THYN1	25.681	35.27	4.44	1	1	1
P61626	Lysozyme C	LYZ	16.5263	34.84	4.73	1	1	1
P19387	DNA-directed RNA polymerase II subunit RPB3	POLR2C	31.4217	34.79	5.09	1	1	1
P57088	Transmembrane protein 33	TMEM33	27.9598	34.68	3.64	1	1	1
Q9UDW1	Cytochrome b-c1 complex subunit 9	UQCR10	7.30383	34.67	26.98	1	1	1
P84085	ADP-ribosylation factor 5	ARF5	20.5166	34.55	5.56	1	1	1
Q9Y399	28S ribosomal protein S2, mitochondrial	MRPS2	33.2281	34.17	2.7	1	1	1
P62891	60S ribosomal protein L39	RPL39	6.40265	34.08	19.61	1	1	1
Q86VY4	Testis-specific Y-encoded-like protein 5	TSPYL5	45.116	33.93	2.4	1	1	1
P33316	Deoxyuridine 5'-triphosphate nucleotidohydrolase, mitochondrial	DUT	26.5466	33.6	4.76	1	1	1
Q9NWB6	Arginine and glutamate-rich protein 1	ARGLU1	33.1968	33.39	2.93	1	1	1
P05198	Eukaryotic translation initiation factor 2 subunit 1	EIF2S1	36.0894	33.05	2.86	1	1	1
P62910	60S ribosomal protein L32	RPL32	15.8498	32.78	5.19	1	1	1
Q8NE71	ATP-binding cassette sub-family F member 1	ABCF1	95.8665	31.62	1.18	1	1	1
Q96IZ7	Serine/Arginine-related protein 53	RSRC1	38.6544	31.52	2.99	1	1	1
Q96EU6	Ribosomal RNA processing protein 36 homolog	RRP36	29.8049	31.42	4.25	1	1	1
Q6P087	Mitochondrial mRNA pseudouridine synthase RPUSD3	RPUSD3	38.4368	28.24	1.99	1	1	1
P79522	Proline-rich protein 3	PRR3	20.6275	26.52	9.04	1	1	1
P62857	40S ribosomal protein S28	RPS28	7.8362	25.19	13.04	1	1	1

## Sheet: ZD038GI_Biotin_L_S_MS
Accession	Protein names	Gene names	MW [kDa]	Protein score	Sequence coverage (%)	# Unique Peptides	# Peptides	# PSMs
P35527	Keratin, type I cytoskeletal 9	KRT9	62.0268	2309.3	65.01	25	25	44
P13645	Keratin, type I cytoskeletal 10	KRT10	58.7917	1561.33	39.73	18	19	32
P04264	Keratin, type II cytoskeletal 1	KRT1	65.999	1422.96	44.25	21	25	33
P35908	Keratin, type II cytoskeletal 2 epidermal	KRT2	65.3932	1180.05	48.2	16	22	25
Q86YZ3	Hornerin	HRNR	282.228	1030.17	18.63	15	15	20
P02533	Keratin, type I cytoskeletal 14	KRT14	51.5294	992.583	39.41	10	15	22
P62263	40S ribosomal protein S14	RPS14	16.2625	898.801	29.8	4	4	13
Q01130	Serine/arginine-rich splicing factor 2	SRSF2	25.4612	720.252	29.86	6	6	17
P09651	Heterogeneous nuclear ribonucleoprotein A1	HNRNPA1	38.7231	627.673	25.27	5	7	14
P08708	40S ribosomal protein S17	RPS17	15.5404	625.879	45.19	6	6	12
Q07955	Serine/arginine-rich splicing factor 1	SRSF1	27.7278	593.738	35.89	11	11	18
P61247	40S ribosomal protein S3a	RPS3A	29.9257	589.261	28.41	8	8	14
P20290	Transcription factor BTF3	BTF3	22.1544	586.645	50.49	5	5	8
Q9UHX1	Poly(U)-binding-splicing factor PUF60	PUF60	59.8376	586.531	22	7	7	13
P62753	40S ribosomal protein S6	RPS6	28.663	575.897	24.9	8	8	15
Q8WXX5	DnaJ homolog subfamily C member 9	DNAJC9	29.8911	575.147	31.92	8	8	13
P08779	Keratin, type I cytoskeletal 16	KRT16	51.2362	559.581	27.48	5	10	12
O60814	Histone H2B type 1-K	H2BC12	13.8816	549.083	39.68	5	5	17
P13647	Keratin, type II cytoskeletal 5	KRT5	62.34	527.142	26.44	9	16	18
O43809	Cleavage and polyadenylation specificity factor subunit 5	NUDT21	26.2107	512.531	50.22	11	11	15
P22626	Heterogeneous nuclear ribonucleoproteins A2/B1	HNRNPA2B1	37.4067	509.539	20.68	4	6	10
P62847	40S ribosomal protein S24	RPS24	15.4134	508.793	35.34	5	5	15
P46782	40S ribosomal protein S5	RPS5	22.8621	504.113	27.94	5	5	15
P02538	Keratin, type II cytoskeletal 6A	KRT6A	60.0083	495.098	26.42	2	15	16
P62750	60S ribosomal protein L23a	RPL23A	17.6841	492.504	45.51	9	9	12
Q86V81	THO complex subunit 4	ALYREF	26.8716	481.663	24.9	4	4	7
Q9UNQ2	Probable dimethyladenosine transferase	DIMT1	35.2141	474.201	36.74	9	9	13
Q96DI7	U5 small nuclear ribonucleoprotein 40 kDa protein	SNRNP40	39.2857	472.426	46.22	10	11	14
P48668	Keratin, type II cytoskeletal 6C	KRT6C	59.9883	472.224	24.65	1	14	15
P23396	40S ribosomal protein S3	RPS3	26.6714	449.206	39.92	8	8	12
Q9Y294	Histone chaperone ASF1A	ASF1A	22.9541	447.857	44.12	6	6	10
P37108	Signal recognition particle 14 kDa protein	SRP14	14.5608	444.303	41.91	7	7	9
P62244	40S ribosomal protein S15a	RPS15A	14.83	442.297	33.08	3	3	9
Q96HS1	Serine/threonine-protein phosphatase PGAM5, mitochondrial	PGAM5	31.9846	432.722	45.33	10	10	12
P62081	40S ribosomal protein S7	RPS7	22.1133	421.619	41.24	6	6	13
P46937	Transcriptional coactivator YAP1	YAP1	54.4275	411.761	29.37	7	7	8
P18621	60S ribosomal protein L17	RPL17	21.3833	393.056	36.41	6	6	11
P62701	40S ribosomal protein S4, X isoform	RPS4X	29.5791	388.699	32.7	5	10	12
Q15717	ELAV-like protein 1	ELAVL1	36.0692	385.444	23.31	6	6	7
P27348	14-3-3 protein theta	YWHAQ	27.7468	385.054	35.92	4	7	9
P62841	40S ribosomal protein S15	RPS15	17.0292	379.843	52.41	6	6	12
P46781	40S ribosomal protein S9	RPS9	22.5776	362.729	43.3	11	11	12
P04406	Glyceraldehyde-3-phosphate dehydrogenase	GAPDH	36.0304	358.317	28.06	5	5	8
P62805	Histone H4	H4C1	11.3604	352.646	50.49	5	5	8
Q9Y5S9	RNA-binding protein 8A	RBM8A	19.8767	346.12	55.75	6	6	8
P62269	40S ribosomal protein S18	RPS18	17.7079	341.88	41.45	9	9	10
P41208	Centrin-2	CETN2	19.7259	340.252	45.93	6	6	7
Q9NV31	U3 small nucleolar ribonucleoprotein protein IMP3	IMP3	21.8366	340.12	47.28	7	7	9
P06702	Protein S100-A9	S100A9	13.2335	328.28	50	5	5	8
O00422	Histone deacetylase complex subunit SAP18	SAP18	17.55	323.867	33.33	6	6	10
Q9BTD8	RNA-binding protein 42	RBM42	50.382	316.459	12.92	4	4	6
P16403	Histone H1.2	H1-2	21.3517	312.586	24.41	3	7	9
P22090	40S ribosomal protein S4, Y isoform 1	RPS4Y1	29.437	299.887	29.28	3	8	8
Q13765	Nascent polypeptide-associated complex subunit alpha	NACA	23.3697	299.399	25.58	4	4	5
Q92979	Ribosomal RNA small subunit methyltransferase NEP1	EMG1	26.7032	293.58	36.48	7	7	8
P10412	Histone H1.4	H1-4	21.852	292.855	22.83	1	6	8
P63173	60S ribosomal protein L38	RPL38	8.21273	291.072	35.71	4	4	7
P63104	14-3-3 protein zeta/delta	YWHAZ	27.7277	288.697	35.92	4	7	9
P61326	Protein mago nashi homolog	MAGOH	17.1528	281.976	42.47	1	5	7
P62306	Small nuclear ribonucleoprotein F	SNRPF	9.71878	281.796	39.53	4	4	8
Q8WVK2	U4/U6.U5 small nuclear ribonucleoprotein 27 kDa protein	SNRNP27	18.8489	275.958	29.68	4	4	8
Q96EY4	Translation machinery-associated protein 16	TMA16	23.8494	271.513	33	6	6	9
Q86W42	THO complex subunit 6 homolog	THOC6	37.511	260.113	17.3	4	5	6
P09211	Glutathione S-transferase P	GSTP1	23.341	259.659	30.95	4	4	5
P63220	40S ribosomal protein S21	RPS21	9.10557	258.408	34.94	2	2	3
P48047	ATP synthase subunit O, mitochondrial	ATP5PO	23.2627	258.376	25.35	4	4	5
Q96A72	Protein mago nashi homolog 2	MAGOHB	17.2649	257.425	42.57	1	5	6
O95777	U6 snRNA-associated Sm-like protein LSm8	LSM8	10.3963	255.896	52.08	3	3	4
P25398	40S ribosomal protein S12	RPS12	14.5055	253.317	16.67	1	1	4
Q9HAF1	Chromatin modification-related protein MEAF6	MEAF6	21.6219	249.772	18.32	3	3	5
P32969	60S ribosomal protein L9	RPL9	21.8498	247.193	36.46	4	4	6
P40937	Replication factor C subunit 5	RFC5	38.4722	246.432	20.59	6	6	6
P15880	40S ribosomal protein S2	RPS2	31.3046	244.981	23.89	6	6	7
Q00403	Transcription initiation factor IIB	GTF2B	34.8106	243.474	20.25	5	5	6
P08865	40S ribosomal protein SA	RPSA	32.8334	242.215	17.97	4	4	4
Q96CT7	Coiled-coil domain-containing protein 124	CCDC124	25.8196	239.875	24.22	4	4	5
P09661	U2 small nuclear ribonucleoprotein A'	SNRPA1	28.3981	238.138	20.39	4	4	5
Q99459	Cell division cycle 5-like protein	CDC5L	92.1937	234.424	9.85	5	5	5
Q9NVP2	Histone chaperone ASF1B	ASF1B	22.4191	232.578	29.7	4	4	5
P18124	60S ribosomal protein L7	RPL7	29.2072	232.41	20.97	6	6	7
Q13151	Heterogeneous nuclear ribonucleoprotein A0	HNRNPA0	30.8218	231.475	19.02	3	4	6
P16401	Histone H1.5	H1-5	22.5665	228.874	30.09	7	7	7
Q86UY6	N-alpha-acetyltransferase 40	NAA40	27.1761	228.71	18.57	3	3	6
P83731	60S ribosomal protein L24	RPL24	17.7679	226.453	24.84	4	4	5
O43290	U4/U6.U5 tri-snRNP-associated protein 1	SART1	90.2003	225.908	6.25	4	4	4
P61254	60S ribosomal protein L26	RPL26	17.2475	224.634	34.48	6	6	8
P62258	14-3-3 protein epsilon	YWHAE	29.1554	223.992	25.49	3	6	7
Q9UQ35	Serine/arginine repetitive matrix protein 2	SRRM2	299.438	223.31	2.8	5	5	5
P07437	Tubulin beta chain	TUBB	49.639	220.177	12.84	4	4	4
Q9Y383	Putative RNA-binding protein Luc7-like 2	LUC7L2	46.4856	219.559	15.82	4	5	6
Q8IYB3	Serine/arginine repetitive matrix protein 1	SRRM1	102.274	218.736	6.53	2	2	3
P62266	40S ribosomal protein S23	RPS23	15.7977	218.086	30.07	5	5	8
P60709	Actin, cytoplasmic 1	ACTB	41.7097	217.732	13.33	4	4	6
P30050	60S ribosomal protein L12	RPL12	17.8075	217.681	24.24	3	3	4
P62249	40S ribosomal protein S16	RPS16	16.435	217.324	38.36	6	6	7
P0DN76	Splicing factor U2AF 35 kDa subunit-like protein	U2AF1L5	27.8545	216.419	17.92	3	3	4
P62277	40S ribosomal protein S13	RPS13	17.2117	215.442	23.18	4	4	5
P19105	Myosin regulatory light chain 12A	MYL12A	19.7815	213.468	39.77	5	5	5
P05141	ADP/ATP translocase 2	SLC25A5	32.8312	212.392	20.13	2	6	6
P61981	14-3-3 protein gamma	YWHAG	28.2849	211.704	17.81	1	4	6
P07910	Heterogeneous nuclear ribonucleoproteins C1/C2	HNRNPC	33.6495	211.532	16.34	4	4	4
Q9BQE3	Tubulin alpha-1C chain	TUBA1C	49.8635	209.153	14.03	4	4	5
P62314	Small nuclear ribonucleoprotein Sm D1	SNRPD1	13.2734	207.322	28.57	3	3	4
Q02878	60S ribosomal protein L6	RPL6	32.7076	206.85	13.89	3	3	4
Q9Y3Y2	Chromatin target of PRMT1 protein	CHTOP	26.3803	206.555	25	4	4	5
Q00325	Phosphate carrier protein, mitochondrial	SLC25A3	40.0687	205.327	4.42	1	1	2
Q66PJ3	ADP-ribosylation factor-like protein 6-interacting protein 4	ARL6IP4	44.8882	203.792	11.64	4	4	5
Q9BU76	Multiple myeloma tumor-associated protein 2	MMTAG2	29.3939	200.213	27	6	6	6
Q6UN15	Pre-mRNA 3'-end-processing factor FIP1	FIP1L1	66.4865	200.085	9.09	3	3	3
P53999	Activated RNA polymerase II transcriptional coactivator p15	SUB1	14.3864	196.862	24.41	3	3	5
P62310	U6 snRNA-associated Sm-like protein LSm3	LSM3	11.838	194.281	32.35	2	2	3
P26373	60S ribosomal protein L13	RPL13	24.2465	193.511	31.75	7	7	8
P62241	40S ribosomal protein S8	RPS8	24.1902	193.32	27.88	5	5	5
P12236	ADP/ATP translocase 3	SLC25A6	32.8452	192.388	16.78	1	5	5
P18583	Protein SON	SON	263.664	191.895	1.28	2	2	3
P84098	60S ribosomal protein L19	RPL19	23.4512	187.071	20.92	4	4	5
Q8IZQ5	Selenoprotein H	SELENOH	13.4461	185.386	25.41	4	4	5
P08311	Cathepsin G	CTSG	28.8191	185.062	14.9	3	3	4
P53680	AP-2 complex subunit sigma	AP2S1	17.0067	184.142	16.2	2	2	3
O75494	Serine/arginine-rich splicing factor 10	SRSF10	31.2818	183.955	16.79	4	4	4
P62913	60S ribosomal protein L11	RPL11	20.2396	183.054	26.97	3	3	5
P27635	60S ribosomal protein L10	RPL10	24.5879	183.03	14.02	3	3	5
P46783	40S ribosomal protein S10	RPS10	18.8859	182.522	23.03	3	3	6
P84103	Serine/arginine-rich splicing factor 3	SRSF3	19.3179	182.016	30.49	4	5	6
Q9Y2W2	WW domain-binding protein 11	WBP11	69.9539	181.894	6.4	4	4	6
Q13242	Serine/arginine-rich splicing factor 9	SRSF9	25.5264	180.574	26.7	6	6	6
P83876	Thioredoxin-like protein 4A	TXNL4A	16.7752	179.849	32.39	3	3	3
Q92522	Histone H1.10	H1-10	22.4735	178.793	25.82	4	4	4
P26368	Splicing factor U2AF 65 kDa subunit	U2AF2	53.4672	177.105	17.89	5	5	5
P46776	60S ribosomal protein L27a	RPL27A	16.551	176.343	14.19	2	2	4
Q96G21	U3 small nucleolar ribonucleoprotein protein IMP4	IMP4	33.7355	175.877	12.03	3	3	3
Q9ULW3	Activator of basal transcription 1	ABT1	31.06	175.119	17.28	4	4	5
P23528	Cofilin-1	CFL1	18.4907	174.653	27.11	3	3	3
P41091	Eukaryotic translation initiation factor 2 subunit 3	EIF2S3	51.0772	174.453	14.19	5	5	6
Q8N684	Cleavage and polyadenylation specificity factor subunit 7	CPSF7	52.0183	170.886	11.68	5	5	5
O43670	BUB3-interacting and GLEBS motif-containing protein ZNF207	ZNF207	50.7171	170.402	9.62	4	4	4
P00491	Purine nucleoside phosphorylase	PNP	32.0972	170.26	22.49	4	4	4
P62714	Serine/threonine-protein phosphatase 2A catalytic subunit beta isoform	PPP2CB	35.5523	170.221	11	3	3	3
P51991	Heterogeneous nuclear ribonucleoprotein A3	HNRNPA3	39.5706	169.758	6.88	2	3	5
P48729	Casein kinase I isoform alpha	CSNK1A1	38.8899	169.299	12.76	3	3	3
P62424	60S ribosomal protein L7a	RPL7A	29.977	166.154	12.41	3	3	4
P07195	L-lactate dehydrogenase B chain	LDHB	36.6151	164.29	9.28	2	2	2
Q8IY81	pre-rRNA 2'-O-ribose RNA methyltransferase FTSJ3	FTSJ3	96.4992	163.927	3.66	3	3	4
Q9Y3C1	Nucleolar protein 16	NOP16	21.1751	163.414	26.4	3	3	3
Q9Y333	U6 snRNA-associated Sm-like protein LSm2	LSM2	10.8276	163.038	31.58	2	2	3
O60828	Polyglutamine-binding protein 1	PQBP1	30.454	162.667	23.4	4	4	4
P39019	40S ribosomal protein S19	RPS19	16.0505	162.415	26.9	4	4	4
P61964	WD repeat-containing protein 5	WDR5	36.5655	162.399	17.07	4	4	4
O75934	Pre-mRNA-splicing factor SPF27	BCAS2	26.115	162.187	17.78	4	4	5
P83881	60S ribosomal protein L36a	RPL36A	12.4328	162.139	22.64	3	3	4
P35269	General transcription factor IIF subunit 1	GTF2F1	58.2051	161.753	6.38	2	2	2
Q02978	Mitochondrial 2-oxoglutarate/malate carrier protein	SLC25A11	34.0399	160.401	13.38	3	3	3
P62917	60S ribosomal protein L8	RPL8	28.0073	159.627	13.23	3	3	4
P62316	Small nuclear ribonucleoprotein Sm D2	SNRPD2	13.5182	158.659	24.58	3	3	4
Q5BKY9	Protein FAM133B	FAM133B	28.3679	158.274	17.81	3	3	3
Q9BXK1	Krueppel-like factor 16	KLF16	25.4147	155.665	14.29	2	2	2
Q14498	RNA-binding protein 39	RBM39	59.3427	155.173	5.28	2	2	2
Q07021	Complement component 1 Q subcomponent-binding protein, mitochondrial	C1QBP	31.3426	154.53	21.99	4	4	4
Q6I9Y2	THO complex subunit 7 homolog	THOC7	23.728	154.393	20.59	4	4	4
P31943	Heterogeneous nuclear ribonucleoprotein H	HNRNPH1	49.1984	151.258	11.14	3	3	3
P14678	Small nuclear ribonucleoprotein-associated proteins B and B'	SNRPB	24.5937	150.802	18.75	4	4	5
P78362	SRSF protein kinase 2	SRPK2	77.4782	150.209	6.1	3	3	4
P35659	Protein DEK	DEK	42.6479	150.079	12.8	4	4	4
Q5HYJ3	Protein FAM76B	FAM76B	38.6833	149.2	9.14	2	2	3
P15924	Desmoplakin	DSP	331.569	149.017	2.12	4	4	4
Q9NRX1	RNA-binding protein PNO1	PNO1	27.9069	148.835	19.05	3	3	3
P01040	Cystatin-A	CSTA	10.9997	148.547	30.61	2	2	2
P09429	High mobility group protein B1	HMGB1	24.8782	147.873	14.42	3	3	4
Q6IPU0	Centromere protein P	CENPP	33.1441	146.488	14.93	4	4	4
O75940	Survival of motor neuron-related-splicing factor 30	SMNDC1	26.6945	146.138	20.17	2	2	2
P63000	Ras-related C3 botulinum toxin substrate 1	RAC1	21.4362	146.058	16.15	2	2	2
Q13595	Transformer-2 protein homolog alpha	TRA2A	32.6691	145.964	11.35	3	3	3
P31025	Lipocalin-1	LCN1	19.2378	144.495	17.05	3	3	3
P61513	60S ribosomal protein L37a	RPL37A	10.2685	143.423	36.96	4	4	4
P42677	40S ribosomal protein S27	RPS27	9.45484	141.609	29.76	2	2	4
P02768	Albumin	ALB	69.3215	141.278	3.61	3	3	4
P62280	40S ribosomal protein S11	RPS11	18.419	140.525	17.72	4	4	4
P0DP25	Calmodulin-3	CALM3	16.8268	139.787	34.23	4	4	4
Q5D862	Filaggrin-2	FLG2	247.928	139.272	2.13	3	3	3
P62829	60S ribosomal protein L23	RPL23	14.8561	139.102	22.86	3	3	5
Q9Y3U8	60S ribosomal protein L36	RPL36	12.2459	138.459	20.95	3	3	4
Q13889	General transcription factor IIH subunit 3	GTF2H3	34.3556	138.413	16.23	3	3	4
Q15369	Elongin-C	ELOC	12.465	137.51	17.86	1	1	1
P62995	Transformer-2 protein homolog beta	TRA2B	33.6456	135.622	13.89	3	3	3
P05388	60S acidic ribosomal protein P0	RPLP0	34.2518	135.346	11.99	3	3	3
Q6P5R6	60S ribosomal protein L22-like 1	RPL22L1	14.5976	133.81	25.41	3	3	4
P62937	Peptidyl-prolyl cis-trans isomerase A	PPIA	18.0009	132.332	21.21	2	3	3
Q13185	Chromobox protein homolog 3	CBX3	20.7984	131.958	16.39	3	3	3
P42766	60S ribosomal protein L35	RPL35	14.5426	131.239	24.39	3	3	4
O43684	Mitotic checkpoint protein BUB3	BUB3	37.1312	129.661	13.41	4	4	4
Q96C57	Protein CUSTOS	CUSTOS	28.1535	129.154	23.66	3	3	3
O43709	Probable 18S rRNA (guanine-N(7))-methyltransferase	BUD23	31.8601	127.884	19.93	3	3	3
P81605	Dermcidin	DCD	11.2768	126.48	27.27	3	3	3
Q49A26	Putative oxidoreductase GLYR1	GLYR1	60.509	126.102	5.42	2	2	2
Q92928	Putative Ras-related protein Rab-1C	RAB1C	22.003	125.968	13.43	2	2	2
E9PRG8	Uncharacterized protein C11orf98	C11orf98	14.2251	125.862	26.02	3	3	3
P47755	F-actin-capping protein subunit alpha-2	CAPZA2	32.9286	125.073	14.69	1	3	3
P05198	Eukaryotic translation initiation factor 2 subunit 1	EIF2S1	36.0894	124.819	12.7	4	4	4
Q9NX58	Cell growth-regulating nucleolar protein	LYAR	43.5879	124.043	9.23	3	3	3
Q13247	Serine/arginine-rich splicing factor 6	SRSF6	39.5634	122.647	10.17	4	4	4
Q06830	Peroxiredoxin-1	PRDX1	22.0963	122.174	20.1	3	4	4
P40429	60S ribosomal protein L13a	RPL13A	23.5624	121.462	13.79	3	3	3
P14923	Junction plakoglobin	JUP	81.6927	121.445	4.56	2	2	2
Q9UBX3	Mitochondrial dicarboxylate carrier	SLC25A10	31.2623	121.27	8.36	1	1	1
Q07020	60S ribosomal protein L18	RPL18	21.6211	121.089	23.4	4	4	4
P36542	ATP synthase subunit gamma, mitochondrial	ATP5F1C	32.9753	120.773	10.4	3	3	3
Q99714	3-hydroxyacyl-CoA dehydrogenase type-2	HSD17B10	26.9061	119.796	15.33	2	2	2
P62899	60S ribosomal protein L31	RPL31	14.4539	119.279	27.2	4	4	4
P46778	60S ribosomal protein L21	RPL21	18.5531	118.903	16.25	2	2	4
P05089	Arginase-1	ARG1	34.7133	118.421	9.32	2	2	2
Q9BRT6	Protein LLP homolog	LLPH	15.2154	117.891	12.4	1	1	2
P62851	40S ribosomal protein S25	RPS25	13.7337	116.859	16.8	2	2	3
Q14331	Protein FRG1	FRG1	29.1541	116.518	15.5	3	3	3
P32119	Peroxiredoxin-2	PRDX2	21.8782	116.404	14.65	1	2	3
Q96AG4	Leucine-rich repeat-containing protein 59	LRRC59	34.9089	116.216	13.03	3	3	3
P52907	F-actin-capping protein subunit alpha-1	CAPZA1	32.9023	115.407	15.73	1	3	3
Q9Y6A4	Cilia- and flagella-associated protein 20	CFAP20	22.76	115.204	19.69	4	4	4
P62304	Small nuclear ribonucleoprotein E	SNRPE	10.7966	113.762	11.96	1	1	3
Q9UPN3	Microtubule-actin cross-linking factor 1, isoforms 1/2/3/5	MACF1	837.787	113.334	0.39	2	2	2
Q9NSI2	Protein FAM207A	FAM207A	25.4408	113.019	10.43	2	2	3
P24941	Cyclin-dependent kinase 2	CDK2	33.908	112.603	10.07	2	2	3
P62861	40S ribosomal protein S30	FAU	6.64382	111.771	27.12	3	3	4
Q05519	Serine/arginine-rich splicing factor 11	SRSF11	53.5102	111.489	10.74	3	3	3
P05387	60S acidic ribosomal protein P2	RPLP2	11.6578	110.893	24.35	2	2	2
Q9BYG3	MKI67 FHA domain-interacting nucleolar phosphoprotein	NIFK	34.201	110.063	11.26	3	3	3
P10242	Transcriptional activator Myb	MYB	72.2961	109.651	3.75	2	2	2
Q9Y4Z0	U6 snRNA-associated Sm-like protein LSm4	LSM4	15.3399	109.37	21.58	3	3	3
Q6DKI1	60S ribosomal protein L7-like 1	RPL7L1	29.6506	109.131	14.12	3	3	3
Q9NV56	MRG/MORF4L-binding protein	MRGBP	22.403	108.753	13.73	2	2	2
P40926	Malate dehydrogenase, mitochondrial	MDH2	35.4807	108.53	8.88	2	2	2
P61353	60S ribosomal protein L27	RPL27	15.7877	107.923	13.97	2	2	3
P35268	60S ribosomal protein L22	RPL22	14.7778	106.893	14.84	2	2	3
Q9BVP2	Guanine nucleotide-binding protein-like 3	GNL3	61.9545	106.654	2.73	1	1	2
Q13428	Treacle protein	TCOF1	152.015	105.414	2.96	3	3	3
Q16629	Serine/arginine-rich splicing factor 7	SRSF7	27.35	103.743	12.61	2	3	3
P45973	Chromobox protein homolog 5	CBX5	22.2111	103.549	19.37	3	3	3
Q9NZT1	Calmodulin-like protein 5	CALML5	15.8828	102.77	15.75	1	1	1
Q15366	Poly(rC)-binding protein 2	PCBP2	38.5556	102.506	9.32	2	2	2
Q71F23	Centromere protein U	CENPU	47.4925	102.308	9.81	3	3	3
P04083	Annexin A1	ANXA1	38.69	101.99	7.8	2	2	2
Q8WY22	BRI3-binding protein	BRI3BP	27.8178	101.856	9.16	2	2	2
O95639	Cleavage and polyadenylation specificity factor subunit 4	CPSF4	30.2346	101.834	11.15	2	2	2
P55769	NHP2-like protein 1	SNU13	14.1646	101.435	17.97	2	2	2
O75531	Barrier-to-autointegration factor	BANF1	10.052	101.385	40.45	2	2	3
P20042	Eukaryotic translation initiation factor 2 subunit 2	EIF2S2	38.3644	100.555	6.61	2	2	2
O43447	Peptidyl-prolyl cis-trans isomerase H	PPIH	19.1956	99.7164	16.38	2	3	3
Q00059	Transcription factor A, mitochondrial	TFAM	29.0782	99.6666	8.54	2	2	2
Q9Y224	RNA transcription, translation and transport factor protein	RTRAF	28.0507	99.34	5.74	1	1	1
P63244	Receptor of activated protein C kinase 1	RACK1	35.0546	99.0703	11.67	3	3	3
Q9NQ29	Putative RNA-binding protein Luc7-like 1	LUC7L	43.7013	98.4485	9.7	2	3	3
P17096	High mobility group protein HMG-I/HMG-Y	HMGA1	11.6691	96.8948	14.95	2	2	3
Q9H0U3	Magnesium transporter protein 1	MAGT1	38.0114	96.6224	7.16	2	2	2
Q8WVD3	E3 ubiquitin-protein ligase RNF138	RNF138	28.1742	96.3575	13.88	2	2	2
Q86Y79	Probable peptidyl-tRNA hydrolase	PTRH1	22.9221	95.98	7.01	1	1	1
P05114	Non-histone chromosomal protein HMG-14	HMGN1	10.6526	95.8609	34	2	2	2
Q86U42	Polyadenylate-binding protein 2	PABPN1	32.729	95.7281	6.86	2	2	2
P84090	Enhancer of rudimentary homolog	ERH	12.251	95.4518	26.92	3	3	3
Q86VM9	Zinc finger CCCH domain-containing protein 18	ZC3H18	106.316	94.37	1.99	1	1	1
Q96IX5	ATP synthase membrane subunit DAPIT, mitochondrial	ATP5MD	6.45337	94.3	25.86	1	1	1
Q9UI30	Multifunctional methyltransferase subunit TRM112-like protein	TRMT112	14.1903	93.6462	20.8	2	2	2
P61978	Heterogeneous nuclear ribonucleoprotein K	HNRNPK	50.9444	93.6104	4.97	2	2	2
Q96S44	EKC/KEOPS complex subunit TP53RK	TP53RK	28.1428	93.1432	11.07	2	2	2
P60953	Cell division control protein 42 homolog	CDC42	21.245	92.7701	8.9	1	1	2
Q8NC51	Plasminogen activator inhibitor 1 RNA-binding protein	SERBP1	44.9385	91.9998	7.84	2	2	2
P35249	Replication factor C subunit 4	RFC4	39.6569	91.5934	7.44	2	2	2
P62826	GTP-binding nuclear protein Ran	RAN	24.4076	91.5182	11.57	2	2	2
P56134	ATP synthase subunit f, mitochondrial	ATP5MF	10.9107	91.3675	25.53	2	2	2
P84243	Histone H3.3	H3-3A	15.3185	90.9118	12.5	3	3	3
P09012	U1 small nuclear ribonucleoprotein A	SNRPA	31.2592	90.5347	9.93	2	2	2
Q9BVS4	Serine/threonine-protein kinase RIO2	RIOK2	63.2432	89.9186	5.25	2	2	2
Q12905	Interleukin enhancer-binding factor 2	ILF2	43.0352	89.38	3.59	1	1	1
P41223	Protein BUD31 homolog	BUD31	16.9886	89.3209	20.83	3	3	3
O75643	U5 small nuclear ribonucleoprotein 200 kDa helicase	SNRNP200	244.353	89.2827	1.36	2	2	2
P31944	Caspase-14	CASP14	27.662	88.8699	11.57	2	2	2
Q6P087	Mitochondrial mRNA pseudouridine synthase RPUSD3	RPUSD3	38.4368	88.5928	12.82	3	3	3
P78559	Microtubule-associated protein 1A	MAP1A	305.298	88.3078	0.93	2	2	2
P31151	Protein S100-A7	S100A7	11.4636	88.2969	22.77	3	3	3
P60866	40S ribosomal protein S20	RPS20	13.3643	88.0081	19.33	2	2	3
P62906	60S ribosomal protein L10a	RPL10A	24.8155	87.9932	15.21	3	3	3
Q96KK5	Histone H2A type 1-H	H2AC12	13.8978	87.65	20.31	1	2	4
Q9Y4Y9	U6 snRNA-associated Sm-like protein LSm5	LSM5	9.93113	87.541	20.88	1	1	2
Q96MF7	E3 SUMO-protein ligase NSE2	NSMCE2	27.915	87.5	9.72	1	1	1
Q9NZ01	Very-long-chain enoyl-CoA reductase	TECR	36.0108	86.0684	6.82	2	2	2
Q2NL82	Pre-rRNA-processing protein TSR1 homolog	TSR1	91.7519	85.1425	3.36	2	2	2
O95816	BAG family molecular chaperone regulator 2	BAG2	23.7572	84.88	5.21	1	1	1
Q9UKM9	RNA-binding protein Raly	RALY	32.4436	84.7847	10.78	2	2	2
Q9Y5M8	Signal recognition particle receptor subunit beta	SRPRB	29.6838	84.27	7.01	1	1	1
P16949	Stathmin	STMN1	17.292	83.485	14.77	2	2	2
Q92572	AP-3 complex subunit sigma-1	AP3S1	21.7181	82.5661	12.44	2	2	2
Q8IYL3	UPF0688 protein C1orf174	C1orf174	25.9607	82.56	5.76	1	1	1
P49755	Transmembrane emp24 domain-containing protein 10	TMED10	24.96	82.51	5.02	1	1	1
O15182	Centrin-3	CETN3	19.5379	82.2789	19.16	2	2	2
Q13243	Serine/arginine-rich splicing factor 5	SRSF5	31.2453	82.1378	9.19	2	2	2
Q9H944	Mediator of RNA polymerase II transcription subunit 20	MED20	23.2064	82.06	9.43	1	1	1
Q9Y448	Small kinetochore-associated protein	KNSTRN	35.4162	81.9845	8.54	2	2	2
P60660	Myosin light polypeptide 6	MYL6	16.9191	81.8539	17.22	2	2	2
Q13951	Core-binding factor subunit beta	CBFB	21.4947	80.47	8.79	1	1	1
P47756	F-actin-capping protein subunit beta	CAPZB	31.3308	80.4366	9.75	2	2	2
P20930	Filaggrin	FLG	434.922	80.36	0.32	1	1	1
Q9BWJ5	Splicing factor 3B subunit 5	SF3B5	10.1288	79.1728	25.58	2	2	2
Q9BUQ8	Probable ATP-dependent RNA helicase DDX23	DDX23	95.5239	79.1	2.07	1	1	1
Q9BX40	Protein LSM14 homolog B	LSM14B	42.0453	78.39	4.16	1	1	1
Q9NX20	39S ribosomal protein L16, mitochondrial	MRPL16	28.431	78.34	7.17	1	1	1
P25311	Zinc-alpha-2-glycoprotein	AZGP1	34.2371	77.44	7.05	1	1	1
Q9GZS3	WD repeat-containing protein 61	WDR61	33.5598	76.77	9.51	1	1	1
Q9NS69	Mitochondrial import receptor subunit TOM22 homolog	TOMM22	15.5118	76.03	17.61	1	1	1
P02647	Apolipoprotein A-I	APOA1	30.7589	75.8	5.99	1	1	1
Q8WYH8	Inhibitor of growth protein 5	ING5	27.7327	75.5666	7.5	2	2	2
P41567	Eukaryotic translation initiation factor 1	EIF1	12.7246	74.67	15.04	1	1	1
P08579	U2 small nuclear ribonucleoprotein B''	SNRPB2	25.4701	74.62	8	1	1	1
Q9UDW1	Cytochrome b-c1 complex subunit 9	UQCR10	7.30383	73.98	26.98	1	1	1
Q9BU64	Centromere protein O	CENPO	33.7645	73.87	5	1	1	1
O75607	Nucleoplasmin-3	NPM3	19.3314	73.64	8.99	1	1	1
Q9H7Z3	Nuclear exosome regulator NRDE2	NRDE2	132.589	73.53	1.63	1	1	1
P49792	E3 SUMO-protein ligase RanBP2	RANBP2	357.974	73.3527	0.4	1	2	2
P56270	Myc-associated zinc finger protein	MAZ	48.5764	73.1519	3.77	2	2	2
P11940	Polyadenylate-binding protein 1	PABPC1	70.6259	73.08	2.67	1	1	1
P18669	Phosphoglycerate mutase 1	PGAM1	28.7858	72.4323	12.6	2	2	2
Q96P11	28S rRNA (cytosine-C(5))-methyltransferase	NSUN5	46.6623	72.3262	5.59	2	2	2
P06454	Prothymosin alpha	PTMA	12.196	71.7597	24.32	2	2	2
Q96EP5	DAZ-associated protein 1	DAZAP1	43.3561	71.64	3.93	1	1	1
P20226	TATA-box-binding protein	TBP	37.6745	71.26	4.42	1	1	1
Q8NEJ9	Neuroguidin	NGDN	35.872	70.4713	9.21	2	2	2
P00338	L-lactate dehydrogenase A chain	LDHA	36.6654	70.47	4.52	1	1	1
P27695	DNA-(apurinic or apyrimidinic site) endonuclease	APEX1	35.5322	69.86	5.35	1	1	1
Q07666	KH domain-containing, RNA-binding, signal transduction-associated protein 1	KHDRBS1	48.1972	69.6219	7.67	2	2	2
P62888	60S ribosomal protein L30	RPL30	12.7757	68.77	10.43	1	1	1
P61204	ADP-ribosylation factor 3	ARF3	20.5877	68.7	8.29	1	1	1
P36873	Serine/threonine-protein phosphatase PP1-gamma catalytic subunit	PPP1CC	36.9597	68.592	3.41	2	2	2
Q9H3K6	BolA-like protein 2	BOLA2	10.1102	67.8987	18.6	2	2	2
Q9P1F3	Costars family protein ABRACL	ABRACL	9.05086	66.94	19.75	1	1	1
P05109	Protein S100-A8	S100A8	10.8276	66.78	11.83	1	1	1
Q8WXA9	Splicing regulatory glutamine/lysine-rich protein 1	SREK1	59.345	66.48	2.76	1	1	1
P78417	Glutathione S-transferase omega-1	GSTO1	27.548	65.92	5.39	1	1	1
P62273	40S ribosomal protein S29	RPS29	6.6723	65.71	19.64	1	1	1
A0A075B6S2	Immunoglobulin kappa variable 2D-29	IGKV2D-29	13.1347	65.5191	16.67	2	2	2
A0M8Q6	Immunoglobulin lambda constant 7	IGLC7	11.2466	64.96	14.15	1	1	1
P0DPB5	Protein POLR1D, isoform 2	POLR1D	14.3233	64.477	7.38	1	1	2
Q9P016	Thymocyte nuclear protein 1	THYN1	25.681	64.3214	8.44	2	2	2
P26599	Polypyrimidine tract-binding protein 1	PTBP1	57.1856	64.0515	7.53	2	2	2
Q8NE71	ATP-binding cassette sub-family F member 1	ABCF1	95.8665	63.47	1.54	1	1	1
Q96SB4	SRSF protein kinase 1	SRPK1	74.2784	63.4379	3.05	2	2	2
Q96MN5	Transcription elongation factor A N-terminal and central domain-containing protein 2	TCEANC2	24.1351	63.4355	12.02	2	2	2
P22087	rRNA 2'-O-methyltransferase fibrillarin	FBL	33.7634	63.4075	9.35	2	2	2
P68104	Elongation factor 1-alpha 1	EEF1A1	50.1091	62.55	2.38	1	1	1
Q9UER7	Death domain-associated protein 6	DAXX	81.3229	62.54	1.89	1	1	1
Q9Y5J1	U3 small nucleolar RNA-associated protein 18 homolog	UTP18	61.9644	62.39	3.06	1	1	1
Q16630	Cleavage and polyadenylation specificity factor subunit 6	CPSF6	59.1734	62.22	2.54	1	1	1
Q6UWP8	Suprabasin	SBSN	60.5046	61.79	9.15	1	1	1
P36402	Transcription factor 7	TCF7	41.6157	61.58	2.86	1	1	1
Q9Y2W1	Thyroid hormone receptor-associated protein 3	THRAP3	108.601	61.37	2.09	2	2	2
P17844	Probable ATP-dependent RNA helicase DDX5	DDX5	69.1047	61.32	1.95	1	1	1
Q9NUQ9	CYFIP-related Rac1 interactor B	CYRIB	36.7246	61.27	4.63	1	1	1
P0C0S5	Histone H2A.Z	H2AZ1	13.5446	61.1882	16.41	1	2	2
O95819	Mitogen-activated protein kinase kinase kinase kinase 4	MAP4K4	142.013	60.9984	1.94	2	2	2
P12273	Prolactin-inducible protein	PIP	16.5618	60.87	8.22	1	1	1
O60762	Dolichol-phosphate mannosyltransferase subunit 1	DPM1	29.6158	60.64	4.23	1	1	1
Q9UFW8	CGG triplet repeat-binding protein 1	CGGBP1	18.8086	59.91	8.38	1	1	1
P62993	Growth factor receptor-bound protein 2	GRB2	25.1904	59.86	5.53	1	1	1
Q13427	Peptidyl-prolyl cis-trans isomerase G	PPIG	88.5641	59.6975	3.18	2	2	2
P11908	Ribose-phosphate pyrophosphokinase 2	PRPS2	34.747	59.15	5.35	1	1	1
Q9NP64	Nucleolar protein of 40 kDa	ZCCHC17	27.5522	59.12	5.81	1	1	1
O14880	Microsomal glutathione S-transferase 3	MGST3	16.5056	59	9.21	1	1	1
A6NMY6	Putative annexin A2-like protein	ANXA2P2	38.6348	58.1972	5.9	2	2	2
Q8WUQ7	Cactin	CACTIN	88.6475	58.07	1.98	1	1	1
P41227	N-alpha-acetyltransferase 10	NAA10	26.4419	57.872	11.49	2	2	2
Q9UPT8	Zinc finger CCCH domain-containing protein 4	ZC3H4	140.169	57.84	1.69	1	1	1
Q02413	Desmoglein-1	DSG1	113.676	57.7513	3.62	2	2	2
Q9BVJ6	U3 small nucleolar RNA-associated protein 14 homolog A	UTP14A	87.9241	57.51	1.56	1	1	1
Q9BRS2	Serine/threonine-protein kinase RIO1	RIOK1	65.5417	57.43	2.11	1	1	1
P52434	DNA-directed RNA polymerases I, II, and III subunit RPABC3	POLR2H	17.1324	57.34	7.33	1	1	1
Q9Y324	rRNA-processing protein FCF1 homolog	FCF1	23.3542	57.16	4.55	1	1	1
Q9HB19	Pleckstrin homology domain-containing family A member 2	PLEKHA2	47.225	56.46	2.59	1	1	1
P30044	Peroxiredoxin-5, mitochondrial	PRDX5	22.0725	56.26	8.41	1	1	1
Q9UM00	Calcium load-activated calcium channel	TMCO1	27.0614	56.21	6.28	1	1	1
O00182	Galectin-9	LGALS9	39.4929	56.18	3.94	1	1	1
Q15517	Corneodesmosin	CDSN	51.4902	55.91	3.4	1	1	1
P25787	Proteasome subunit alpha type-2	PSMA2	25.8823	55.88	8.12	1	1	1
Q9NWU5	39S ribosomal protein L22, mitochondrial	MRPL22	23.6256	55.86	6.31	1	1	1
P49458	Signal recognition particle 9 kDa protein	SRP9	10.1051	55.8	12.79	1	1	1
P10599	Thioredoxin	TXN	11.7297	55.05	12.38	1	1	1
P62854	40S ribosomal protein S26	RPS26	13.0071	54.76	13.04	1	1	1
P57088	Transmembrane protein 33	TMEM33	27.9598	54.76	3.64	1	1	1
P46779	60S ribosomal protein L28	RPL28	15.7377	54.6525	10.95	2	2	2
P48741	Putative heat shock 70 kDa protein 7	HSPA7	40.2196	54.43	3.54	1	1	1
P11171	Protein 4.1	EPB41	96.9573	54.35	1.85	1	1	1
P07737	Profilin-1	PFN1	15.0446	54.23	10	1	1	1
O00488	Zinc finger protein 593	ZNF593	15.1897	53.83	14.93	1	1	1
Q96EE3	Nucleoporin SEH1	SEH1L	39.6234	53.79	6.11	1	1	1
Q15287	RNA-binding protein with serine-rich domain 1	RNPS1	34.1877	53.72	4.92	1	1	1
Q13886	Krueppel-like factor 9	KLF9	27.2174	53.69	2.46	1	1	1
P06493	Cyclin-dependent kinase 1	CDK1	34.0739	53.64	5.05	1	1	1
Q9NPA8	Transcription and mRNA export factor ENY2	ENY2	11.5213	53.6	16.83	1	1	1
Q9H204	Mediator of RNA polymerase II transcription subunit 28	MED28	19.508	53.23	15.17	1	1	1
Q9Y3B4	Splicing factor 3B subunit 6	SF3B6	14.5756	53.04	9.6	1	1	1
Q99623	Prohibitin-2	PHB2	33.2759	52.89	3.68	1	1	1
P46777	60S ribosomal protein L5	RPL5	34.3407	52.67	4.38	1	1	1
Q9BTE1	Dynactin subunit 5	DCTN5	20.1133	52.61	5.49	1	1	1
P61313	60S ribosomal protein L15	RPL15	24.1311	52.25	4.41	1	1	1
Q14011	Cold-inducible RNA-binding protein	CIRBP	18.6367	51.92	8.14	1	1	1
P17029	Zinc finger protein with KRAB and SCAN domains 1	ZKSCAN1	63.5903	51.81	3.37	1	1	1
P32780	General transcription factor IIH subunit 1	GTF2H1	61.9926	51.4	2.19	1	1	1
O95232	Luc7-like protein 3	LUC7L3	51.4351	51.03	2.55	1	1	1
P0CG48	Polyubiquitin-C	UBC	76.9915	50.86	21.02	1	1	1
Q96QD9	UAP56-interacting factor	FYTTD1	35.7964	50.68	5.35	1	1	1
P14174	Macrophage migration inhibitory factor	MIF	12.4682	50.52	9.57	1	1	1
O43324	Eukaryotic translation elongation factor 1 epsilon-1	EEF1E1	19.7983	50.34	6.32	1	1	1
Q9H5V9	UPF0428 protein CXorf56	CXorf56	25.608	49.84	6.31	1	1	1
Q04837	Single-stranded DNA-binding protein, mitochondrial	SSBP1	17.249	49.65	10.14	1	1	1
Q9NUL5	Shiftless antiviral inhibitor of ribosomal frameshifting protein	SHFL	33.0892	49.65	6.19	1	1	1
P63167	Dynein light chain 1, cytoplasmic	DYNLL1	10.3591	49.51	12.36	1	1	1
A6PVI3	Nuclear cap-binding protein subunit 2-like	NCBP2L	17.6735	49.23	5.23	1	1	1
P62318	Small nuclear ribonucleoprotein Sm D3	SNRPD3	13.9073	49.16	7.94	1	1	1
P49757	Protein numb homolog	NUMB	70.7594	48.93	1.69	1	1	1
Q7L2Z9	Centromere protein Q	CENPQ	30.5761	48.64	6.34	1	1	1
Q6ZVX7	F-box only protein 50	NCCRP1	30.8279	48.56	4	1	1	1
Q96E39	RNA binding motif protein, X-linked-like-1	RBMXL1	42.1162	48.44	3.33	1	1	1
P60468	Protein transport protein Sec61 subunit beta	SEC61B	9.9681	48.44	15.63	1	1	1
Q92974	Rho guanine nucleotide exchange factor 2	ARHGEF2	111.473	48.36	2.03	1	1	1
Q9UM13	Anaphase-promoting complex subunit 10	ANAPC10	21.2387	47.91	6.49	1	1	1
Q9H6P5	Threonine aspartase 1	TASP1	44.4272	47.75	2.62	1	1	1
Q08554	Desmocollin-1	DSC1	99.9238	47.69	1.68	1	1	1
O14602	Eukaryotic translation initiation factor 1A, Y-chromosomal	EIF1AY	16.4323	47.21	4.86	1	1	1
Q15056	Eukaryotic translation initiation factor 4H	EIF4H	27.3684	46.83	5.24	1	1	1
P33316	Deoxyuridine 5'-triphosphate nucleotidohydrolase, mitochondrial	DUT	26.5466	46.61	4.76	1	1	1
O14579	Coatomer subunit epsilon	COPE	34.4603	46.4	6.49	1	1	1
P29083	General transcription factor IIE subunit 1	GTF2E1	49.421	45.92	3.19	1	1	1
Q9GZV4	Eukaryotic translation initiation factor 5A-2	EIF5A2	16.7822	45.72	7.84	1	1	1
O95475	Homeobox protein SIX6	SIX6	27.6703	45.57	5.28	1	1	1
Q8IWS0	PHD finger protein 6	PHF6	41.264	45.27	4.38	1	1	1
Q8TDP1	Ribonuclease H2 subunit C	RNASEH2C	17.829	44.97	9.15	1	1	1
Q8WUW1	Protein BRICK1	BRK1	8.73946	44.79	14.67	1	1	1
Q8N5F7	NF-kappa-B-activating protein	NKAP	47.1101	44.75	3.37	1	1	1
Q00535	Cyclin-dependent-like kinase 5	CDK5	33.2832	44.68	3.77	1	1	1
P49411	Elongation factor Tu, mitochondrial	TUFM	49.5102	44.58	4.2	1	1	1
Q96EU6	Ribosomal RNA processing protein 36 homolog	RRP36	29.8049	44.41	4.25	1	1	1
P43487	Ran-specific GTPase-activating protein	RANBP1	23.2956	44.37	5.47	1	1	1
Q96IZ7	Serine/Arginine-related protein 53	RSRC1	38.6544	44.31	2.99	1	1	1
Q02543	60S ribosomal protein L18a	RPL18A	20.7489	44.29	5.68	1	1	1
P60900	Proteasome subunit alpha type-6	PSMA6	27.3818	44.08	3.25	1	1	1
Q9NW61	Pleckstrin homology domain-containing family J member 1	PLEKHJ1	17.5399	44.06	9.4	1	1	1
Q96HE9	Proline-rich protein 11	PRR11	40.0596	43.75	3.33	1	1	1
Q15393	Splicing factor 3B subunit 3	SF3B3	135.492	43.74	0.82	1	1	1
Q16763	Ubiquitin-conjugating enzyme E2 S	UBE2S	23.8305	43.34	6.31	1	1	1
P29508	Serpin B3	SERPINB3	44.5365	43.16	2.56	1	1	1
O43660	Pleiotropic regulator 1	PLRG1	57.1581	42.9	6.42	1	1	1
P62857	40S ribosomal protein S28	RPS28	7.8362	42.46	13.04	1	1	1
Q9BZE4	Nucleolar GTP-binding protein 1	GTPBP4	73.9178	42.44	3	1	1	1
P18077	60S ribosomal protein L35a	RPL35A	12.5298	42.3	8.18	1	1	1
O75964	ATP synthase subunit g, mitochondrial	ATP5MG	11.4212	42.14	10.68	1	1	1
Q96QA5	Gasdermin-A	GSDMA	49.3338	41.91	6.07	1	1	1
P61927	60S ribosomal protein L37	RPL37	11.0709	41.82	7.22	1	1	1
Q9UK45	U6 snRNA-associated Sm-like protein LSm7	LSM7	11.595	41.81	5.83	1	1	1
O94906	Pre-mRNA-processing factor 6	PRPF6	106.858	41.81	1.59	1	1	1
Q6PII3	Coiled-coil domain-containing protein 174	CCDC174	53.9243	41.8	2.14	1	1	1
Q9HAY2	Melanoma-associated antigen F1	MAGEF1	35.1996	41.7	1.95	1	1	1
Q5T749	Keratinocyte proline-rich protein	KPRP	64.0932	41.38	1.04	1	1	1
P25789	Proteasome subunit alpha type-4	PSMA4	29.4652	41.27	3.83	1	1	1
P56537	Eukaryotic translation initiation factor 6	EIF6	26.5822	41.2	9.8	1	1	1
Q9UQ88	Cyclin-dependent kinase 11A	CDK11A	91.3055	40.68	2.17	1	1	1
Q9H2W6	39S ribosomal protein L46, mitochondrial	MRPL46	31.6854	40.29	5.02	1	1	1
Q16514	Transcription initiation factor TFIID subunit 12	TAF12	17.9132	39.94	4.97	1	1	1
Q6IPR3	tRNA wybutosine-synthesizing protein 3 homolog	TYW3	29.7751	39.85	6.95	1	1	1
O15392	Baculoviral IAP repeat-containing protein 5	BIRC5	16.3781	39.62	8.45	1	1	1
O60563	Cyclin-T1	CCNT1	80.6345	39.56	1.79	1	1	1
P60174	Triosephosphate isomerase	TPI1	26.6527	39.48	5.22	1	1	1
O75223	Gamma-glutamylcyclotransferase	GGCT	20.9943	39.46	9.04	1	1	1
P05386	60S acidic ribosomal protein P1	RPLP1	11.5067	39.43	14.04	1	1	1
P30048	Thioredoxin-dependent peroxide reductase, mitochondrial	PRDX3	27.6752	39.41	5.47	1	1	1
Q9H307	Pinin	PNN	81.579	39.21	2.37	1	1	1
Q8IY37	Probable ATP-dependent RNA helicase DHX37	DHX37	129.464	39.12	1.12	1	1	1
Q86UE4	Protein LYRIC	MTDH	63.7988	38.91	1.89	1	1	1
Q6DCA0	AMMECR1-like protein	AMMECR1L	34.4774	38.82	3.87	1	1	1
Q8IZP0	Abl interactor 1	ABI1	55.0467	38.76	3.15	1	1	1
P67936	Tropomyosin alpha-4 chain	TPM4	28.5045	38.69	4.03	1	1	1
Q9BSD7	Cancer-related nucleoside-triphosphatase	NTPCR	20.7001	38.02	5.79	1	1	1
Q86YP4	Transcriptional repressor p66-alpha	GATAD2A	68.0205	37.99	1.9	1	1	1
O43583	Density-regulated protein	DENR	22.0781	37.98	4.04	1	1	1
Q9NWB6	Arginine and glutamate-rich protein 1	ARGLU1	33.1968	37.93	2.2	1	1	1
Q96I25	Splicing factor 45	RBM17	44.9339	37.88	2.99	1	1	1
Q9Y2R9	28S ribosomal protein S7, mitochondrial	MRPS7	28.116	37.56	5.79	1	1	1
Q7RTV0	PHD finger-like domain-containing protein 5A	PHF5A	12.397	37.25	7.27	1	1	1
O60361	Putative nucleoside diphosphate kinase	NME2P1	15.519	37.19	12.41	1	1	1
P51571	Translocon-associated protein subunit delta	SSR4	18.9866	37.19	7.51	1	1	1
Q13588	GRB2-related adapter protein	GRAP	25.3208	37.16	2.76	1	1	1
Q92600	CCR4-NOT transcription complex subunit 9	CNOT9	33.6099	37.15	4.01	1	1	1
P28066	Proteasome subunit alpha type-5	PSMA5	26.3942	37.11	4.98	1	1	1
O00217	NADH dehydrogenase [ubiquinone] iron-sulfur protein 8, mitochondrial	NDUFS8	23.6896	36.89	4.29	1	1	1
Q9HBM6	Transcription initiation factor TFIID subunit 9B	TAF9B	27.6044	36.88	4.38	1	1	1
O75122	CLIP-associating protein 2	CLASP2	140.976	36.79	1.24	1	1	1
Q8WVK7	Spindle and kinetochore-associated protein 2	SKA2	14.1793	36.52	9.09	1	1	1
Q9Y314	Nitric oxide synthase-interacting protein	NOSIP	33.151	36.3	4.98	1	1	1
P07305	Histone H1.0	H1-0	20.8502	36.17	5.15	1	1	1
Q6P2Q9	Pre-mRNA-processing-splicing factor 8	PRPF8	273.427	36.16	0.43	1	1	1
Q16560	U11/U12 small nuclear ribonucleoprotein 35 kDa protein	SNRNP35	29.4324	35.85	5.69	1	1	1
Q9NSY1	BMP-2-inducible protein kinase	BMP2K	129.091	35.82	1.46	1	1	1
O00139	Kinesin-like protein KIF2A	KIF2A	79.9046	35.73	1.13	1	1	1
P62910	60S ribosomal protein L32	RPL32	15.8498	35.69	5.19	1	1	1
P52565	Rho GDP-dissociation inhibitor 1	ARHGDIA	23.1927	35.62	7.84	1	1	1
P52566	Rho GDP-dissociation inhibitor 2	ARHGDIB	22.9736	35.49	6.47	1	1	1
P59998	Actin-related protein 2/3 complex subunit 4	ARPC4	19.6543	35.25	6.55	1	1	1
P61626	Lysozyme C	LYZ	16.5263	35.14	4.73	1	1	1
P19387	DNA-directed RNA polymerase II subunit RPB3	POLR2C	31.4217	35.09	5.09	1	1	1
O60880	SH2 domain-containing protein 1A	SH2D1A	14.1783	35.03	10.94	1	1	1
Q9BQ61	Telomerase RNA component interacting RNase	TRIR	18.4082	35	7.95	1	1	1
P49207	60S ribosomal protein L34	RPL34	13.2845	34.89	7.69	1	1	1
P59923	Zinc finger protein 445	ZNF445	118.887	34.83	0.58	1	1	1
O15235	28S ribosomal protein S12, mitochondrial	MRPS12	15.163	34.56	7.97	1	1	1
Q9UHR5	SAP30-binding protein	SAP30BP	33.8497	34.33	3.57	1	1	1
Q13523	Serine/threonine-protein kinase PRP4 homolog	PRPF4B	116.916	34.28	1.19	1	1	1
P82930	28S ribosomal protein S34, mitochondrial	MRPS34	25.6345	33.75	3.21	1	1	1
Q8IUE6	Histone H2A type 2-B	H2AC21	13.9868	32.13	5.38	1	1	1
Q6ZUT1	Uncharacterized protein NKAPD1	NKAPD1	34.0892	31.19	3.42	1	1	1
Q7Z417	Nuclear fragile X mental retardation-interacting protein 2	NUFIP2	76.0747	31.16	2.45	1	1	1
Q9NP55	BPI fold-containing family A member 1	BPIFA1	26.6959	28.01	3.91	1	1	1
Q9NYV4	Cyclin-dependent kinase 12	CDK12	164.054	27.27	0.74	1	1	1
Q99497	Parkinson disease protein 7	PARK7	19.8785	26.18	3.7	1	1	1
